# Supplementary material for: Data set of fraction unbound values in the in vitro incubations for metabolic studies for better prediction of human clearance
Source: Database (Oxford). 2024 Jul 24;2024:baae063. doi: 10.1093/database/baae063 (PMC11269425; doi:10.1093/database/baae063)
Supplement: baae063_Supp [file baae063_supp.zip]

Archive with 2 entries (2 files):
- suppl_data/Krumpholz_et_al_fu_dataset.xlsx
- suppl_data/Krumpholz_et_al_fu_dataset_post_review.xlsx
