# Supplementary material for: Data set of fraction unbound values in the in vitro incubations for metabolic studies for better prediction of human clearance
Source: Database (Oxford). 2024 Jul 24;2024:baae063. doi: 10.1093/database/baae063 (PMC11269425; doi:10.1093/database/baae063)
Supplement: baae063_Supp [file baae063_supp.zip › suppl_data/Krumpholz_et_al_fu_dataset.xlsx]

## Sheet: Plasma
Compound	method	comments	species	fu mean	SD	fu range	REF	Author, year
Abacavir	equilibrium dialysis	Supplementary file2	human	0.713			10.1208/s12248-023-00800-x	Tess 2023
Abanoquil	equilibrium dialysis	Supplementary file2	human	0.183			10.1208/s12248-023-00800-x	Tess 2023
Acecainide	equilibrium dialysis	Supplementary file2	human	0.872			10.1208/s12248-023-00800-x	Tess 2023
Acenocoumarol	equilibrium dialysis	Supplementary file2	human	0.0217			10.1208/s12248-023-00800-x	Tess 2023
Acetaminophen	equilibrium dialysis		human	0.498			10.3109/00498254.2010.500407	Sohlenius-Sternbeck 2010
Acetaminophen	equilibrium dialysis	Supplementary file2	human	0.886			10.1208/s12248-023-00800-x	Tess 2023
Acetaminophen	equilibrium dialysis		human	0.89			10.3109/00498254.2012.669080	Sohlenius-Sternbeck 2010
Acyclovir	equilibrium dialysis	Supplementary file2	human	0.649			10.1208/s12248-023-00800-x	Tess 2023
Adinazolam	equilibrium dialysis		human	0.352			10.1124/dmd.120.000131	Williamson 2020
Adinazolam	equilibrium dialysis	Supplementary file2	human	0.389			10.1208/s12248-023-00800-x	Tess 2023
AFN-1252	equilibrium dialysis	Supplementary file2	human	0.0175			10.1208/s12248-023-00800-x	Tess 2023
AFN-1252	equilibrium dialysis		human	0.047			10.1124/dmd.120.000131	Williamson 2020
AG-EE-388 ZW	equilibrium dialysis	Supplementary file2	human	0.141			10.1208/s12248-023-00800-x	Tess 2023
Ajmaline	equilibrium dialysis	Supplementary file2	human	0.419			10.1208/s12248-023-00800-x	Tess 2023
Albendazole	#N/A		human	0.3			Book: Goodman and Gilman's The Pharmacological Basis of Therapeutics	Brunton et al.
Aldosterone	equilibrium dialysis		human	0.36	0.03		10.1210/jcem-50-1-158	Zipser 1980
Alectinib	equilibrium dialysis	Supplementary file2	human	0.00968			10.1208/s12248-023-00800-x	Tess 2023
Alfentanil	equilibrium dialysis		rat	0.164			10.1124/dmd.106.014027	De Buck 2007
Alfentanil	ultrafiltration	lab 2	human	0.15			10.1002/jps.22635	Beaumont 2011
Alfentanil	ultrafiltration	1 μM	human	0.28			10.1002/jps.22635	Beaumont 2011
Alfentanil	#N/A		human	0.079			10.1124/dmd.107.015644	De Buck 2007a
Alfentanil	#N/A		rat	0.164			10.1124/dmd.107.015644	De Buck 2007a
Alfuzosin	equilibrium dialysis		human	0.292			10.1124/dmd.120.000131	Williamson 2020
Alfuzosin	equilibrium dialysis	Supplementary file2	human	0.34			10.1208/s12248-023-00800-x	Tess 2023
Almitrine	equilibrium dialysis	Supplementary file2	human	0.00789			10.1208/s12248-023-00800-x	Tess 2023
Almokalant	equilibrium dialysis	Supplementary file2	human	0.821			10.1208/s12248-023-00800-x	Tess 2023
Almorexant	equilibrium dialysis	Supplementary file2	human	0.00402			10.1208/s12248-023-00800-x	Tess 2023
Almotriptan	equilibrium dialysis	Supplementary file2	human	0.739			10.1208/s12248-023-00800-x	Tess 2023
Alosetron	equilibrium dialysis	Supplementary file2	human	0.35			10.1208/s12248-023-00800-x	Tess 2023
Alprazolam	equilibrium dialysis	Supplementary file2	human	0.2	0.09		10.1002/dta.2146	Noble 2016
Alprazolam	equilibrium dialysis	Supplementary file2	human	0.35			10.1208/s12248-023-00800-x	Tess 2023
Alprazolam	ultrafiltration	lab 2	human	0.14			10.1002/jps.22635	Beaumont 2011
Alprazolam	ultrafiltration	1 μM	human	0.35			10.1002/jps.22635	Beaumont 2011
Alprazolam	#N/A		human	0.29			10.1124/jpet.105.093229	Obach 2005
Alprazolam	#N/A		human	0.78			10.1124/dmd.106.011569	Brown 2006
Alprenolol	equilibrium dialysis		human	0.15			10.1124/dmd.120.000131	Williamson 2020
Alprenolol	equilibrium dialysis	Supplementary file2	human	0.409			10.1208/s12248-023-00800-x	Tess 2023
Aminocamptothecin, 9-	equilibrium dialysis	Supplementary file2	human	0.0437			10.1208/s12248-023-00800-x	Tess 2023
Amiodarone	equilibrium dialysis	Supplementary file2	human	0.0003			10.1208/s12248-023-00800-x	Tess 2023
Amiodarone	equilibrium dialysis		human	0.001			10.1097/FJC.0b013e3181d2ce39	Margulis 2010
Amiodarone	ultrafiltration		human	0.0002			10.1111/j.1365-2125.1988.tb05311.x	Veronese 1988
Amiodarone	#N/A		dog	0.0001			10.1007/s11095-022-03205-1	Tess 2022
Amiodarone	#N/A		rat	0.0001			10.1007/s11095-022-03205-1	Tess 2022
Amitriptyline	equilibrium dialysis		human	0.041			10.3109/00498254.2010.500407	Sohlenius-Sternbeck 2010
Amitriptyline	equilibrium dialysis		human	0.058			10.1016/j.vascn.2005.10.002	Skaggs 2006
Amitriptyline	equilibrium dialysis	Supplementary file2	human	0.0806			10.1208/s12248-023-00800-x	Tess 2023
Amitriptyline	equlibrium dialysis	5 μM	human	0.058			10.1016/j.vascn.2005.10.002	Skaggs 2006
Amitriptyline	ultracentrifugation	0.25 mg/mL protein	human	0.097			10.1016/j.vascn.2010.04.003	Deshmukh 2011
Amitriptyline	ultrafiltration	lab 2	human	0.015			10.1002/jps.22635	Beaumont 2011
Amitriptyline	ultrafiltration	1 μM	human	0.06			10.1002/jps.22635	Beaumont 2011
Amlodipine	equilibrium dialysis	Supplementary file2	human	0.091			10.1208/s12248-023-00800-x	Tess 2023
Amlodipine	ultrafiltration	lab 2	human	0.032			10.1002/jps.22635	Beaumont 2011
Amlodipine	ultrafiltration	1 μM	human	0.077			10.1002/jps.22635	Beaumont 2011
Amlodipine	#N/A		rat	0.0463			10.1007/s11095-022-03205-1	Tess 2022
Amodiaquine	ultracentrifugation		human	0.089	0.008		10.1186/s12936-019-3075-5	Charman 2020
Amonafide	equilibrium dialysis	Supplementary file2	human	0.58			10.1208/s12248-023-00800-x	Tess 2023
Amprenavir	equilibrium dialysis	10 μM; pH~8.7	human	0.105	0.008		10.1021/mp800004s	Kochansky 2008
Amsacrine	equilibrium dialysis		human	0.007			10.1124/dmd.120.000131	Williamson 2020
Amsacrine	equilibrium dialysis	Supplementary file2	human	0.123			10.1208/s12248-023-00800-x	Tess 2023
Amsalog	equilibrium dialysis	Supplementary file2	human	0.00348			10.1208/s12248-023-00800-x	Tess 2023
Androstenedione	equilibrium dialysis		human	0.227	0.012		10.1016/0039-128x(68)90025-1	Forest 1968
Antazoline	equilibrium dialysis	Supplementary file2	human	0.508			10.1208/s12248-023-00800-x	Tess 2023
Antazoline	equilibrium dialysis		human	0.562			10.1124/dmd.120.000131	Williamson 2020
Antipyrine	equilibrium dialysis	10 μM; pH~8.7	human	0.61	0.06		10.1021/mp800004s	Kochansky 2008
Antipyrine	ultrafiltration	lab 2	human	0.8			10.1002/jps.22635	Beaumont 2011
Antipyrine	ultrafiltration	1 μM	human	1			10.1002/jps.22635	Beaumont 2011
Antipyrine	#N/A		human	0.97			10.1124/dmd.106.011569	Brown 2006
Apicidin	equilibrium dialysis	0.4 ml	human	0.01042	0.00114		10.1080/15287390500181992	Soo Shin 2005
Apicidin	equilibrium dialysis	0.4 ml	mouse	0.00369	0.0034		10.1080/15287390500181992	Soo Shin 2005
Apicidin	equilibrium dialysis	0.4 ml	rat	0.00376	0.0059		10.1080/15287390500181992	Soo Shin 2005
Apixaban	equilibrium dialysis	Supplementary file2	human	0.142			10.1208/s12248-023-00800-x	Tess 2023
Aplaviroc	equilibrium dialysis		human	0.013			10.1124/dmd.120.000131	Williamson 2020
Apremilast	equilibrium dialysis	Supplementary file2	human	0.21			10.1208/s12248-023-00800-x	Tess 2023
Aprepitant	equilibrium dialysis	10 μM; pH~8.7	human	0.0026	0.0007		10.1021/mp800004s	Kochansky 2008
AQ-13	ultracentrifugation		human	0.43	0.022		10.1186/s12936-019-3075-5	Charman 2020
Aripiprazole	equilibrium dialysis	Supplementary file2	human	0.00835			10.1208/s12248-023-00800-x	Tess 2023
Artemether	equilibrium dialysis	RED device with diluted plasma correcting for the dilution factor; presaturation of device and 24 h dialysis	human	0.038	0.009		10.1186/s12936-019-3075-5	Charman 2020
Artemisinin	equilibrium dialysis	10 μM; pH~8.7	human	0.21	0.02		10.1021/mp800004s	Kochansky 2008
Artemisone	ultracentrifugation		human	0.12	0.006		10.1186/s12936-019-3075-5	Charman 2020
Artesunate	equilibrium dialysis	Instability evident; where values are given they represent an estimate only	human	0.27	0.008		10.1186/s12936-019-3075-5	Charman 2020
Astemizole	equilibrium dialysis		human	0.013			10.1097/FJC.0b013e3181d2ce39	Margulis 2010
Astemizole	equilibrium dialysis		rat	0.098			10.1124/dmd.106.014027	De Buck 2007
Atenolol	equilibrium dialysis		human	0.492			10.3109/00498254.2010.500407	Sohlenius-Sternbeck 2010
Atenolol	equilibrium dialysis	Supplementary file2	human	0.93	0.14		10.1002/dta.2146	Noble 2016
Atenolol	#N/A		human	1			10.1124/jpet.105.093229	Obach 2005
Atipamezole	equilibrium dialysis	Supplementary file2	human	0.261			10.1208/s12248-023-00800-x	Tess 2023
Atomoxetine	equilibrium dialysis	Supplementary file2	human	0.146			10.1208/s12248-023-00800-x	Tess 2023
Atorvastatin	equilibrium dialysis	Supplementary file2	human	0.0478			10.1208/s12248-023-00800-x	Tess 2023
Atorvastatin	equilibrium dialysis		human	0.048			10.1124/dmd.118.085639	Riccardi 2019
Atorvastatin	#N/A		human	0.02			10.1124/jpet.105.093229	Obach 2005
Atovaquone	equilibrium dialysis	RED device with diluted plasma correcting for the dilution factor; presaturation of device and 24 h dialysis	human	#N/A		<0.0001	10.1186/s12936-019-3075-5	Charman 2020
Atropine	equilibrium dialysis	Supplementary file2	human	0.837			10.1208/s12248-023-00800-x	Tess 2023
Avosentan	equilibrium dialysis	Supplementary file2	human	0.0107			10.1208/s12248-023-00800-x	Tess 2023
Axitinib	equilibrium dialysis		human	0.003			10.1124/dmd.120.000131	Williamson 2020
Axitinib	equilibrium dialysis	Supplementary file2	human	0.005			10.1208/s12248-023-00800-x	Tess 2023
Axitinib	#N/A		human	0.004			10.1124/dmd.118.082966	Lombardo 2018
Azelastine	equilibrium dialysis		human	0.145			10.1124/dmd.120.000131	Williamson 2020
Azelastine	equilibrium dialysis	Supplementary file2	human	0.155			10.1208/s12248-023-00800-x	Tess 2023
Azithromycin	equilibrium dialysis	RED device with diluted plasma correcting for the dilution factor with 6 h dialysis	human	0.35			10.1186/s12936-019-3075-5	Charman 2020
Azithromycin	equilibrium dialysis	10 μM; pH~8.7	human	0.58	0.1		10.1021/mp800004s	Kochansky 2008
Azithromycin	equilibrium dialysis	Supplementary file2	human	0.824			10.1208/s12248-023-00800-x	Tess 2023
Azithromycin	ultracentrifugation		human	0.34			10.1186/s12936-019-3075-5	Charman 2020
Azithromycin	#N/A		human	0.12			10.1124/jpet.105.093229	Obach 2005
Basimglurant	equilibrium dialysis		human	0.01			10.1124/dmd.120.000131	Williamson 2020
Basimglurant	equilibrium dialysis	Supplementary file2	human	0.0188			10.1208/s12248-023-00800-x	Tess 2023
Batanopride	equilibrium dialysis	Supplementary file2	human	0.707			10.1208/s12248-023-00800-x	Tess 2023
Bazedoxifene	equilibrium dialysis	Supplementary file2	human	0.00577			10.1208/s12248-023-00800-x	Tess 2023
Bendamustine	equilibrium dialysis		human	0.05			10.1124/dmd.120.000131	Williamson 2020
Benperidol	equilibrium dialysis	Supplementary file2	human	0.213			10.1208/s12248-023-00800-x	Tess 2023
Benperidol	equilibrium dialysis		human	0.219			10.1124/dmd.120.000131	Williamson 2020
Benzydamine	equilibrium dialysis	Supplementary file2	human	0.104			10.1208/s12248-023-00800-x	Tess 2023
Benzydamine	#N/A		human	#N/A		>0.8	10.1124/dmd.118.082966	Lombardo 2018
Betamethasone	equilibrium dialysis	Supplementary file2	human	0.375			10.1208/s12248-023-00800-x	Tess 2023
Betamipron	equilibrium dialysis	Supplementary file2	human	0.362			10.1208/s12248-023-00800-x	Tess 2023
Betaxolol	equilibrium dialysis	2 μM	human	0.5			10.1124/dmd.119.087973	Holt 2019
Bevantolol	equilibrium dialysis		human	0.127			10.1124/dmd.120.000131	Williamson 2020
Bevantolol	equilibrium dialysis	Supplementary file2	human	0.131			10.1208/s12248-023-00800-x	Tess 2023
BI2536	equilibrium dialysis	Supplementary file2	human	0.0753			10.1208/s12248-023-00800-x	Tess 2023
Biperiden	equilibrium dialysis	10 μM; pH~8.7	human	0.026	0.01		10.1021/mp800004s	Kochansky 2008
Biperiden	equilibrium dialysis		human	0.1			10.1124/dmd.120.000131	Williamson 2020
Bortezomib	equilibrium dialysis		human	0.132			10.1124/dmd.120.000131	Williamson 2020
Bosentan	equilibrium dialysis	10 μM; pH~8.7	human	0.018	0.002		10.1021/mp800004s	Kochansky 2008
Bosentan	equilibrium dialysis		human	0.018			10.3109/00498254.2010.500407	Sohlenius-Sternbeck 2010
Bosentan	equilibrium dialysis		human	0.028			10.1124/dmd.118.085639	Riccardi 2019
Bosentan	equilibrium dialysis	Supplementary file2	human	0.0284			10.1208/s12248-023-00800-x	Tess 2023
Bosentan	#N/A		non-human primate	0.0422			10.1007/s11095-022-03205-1	Tess 2022
Bosentan	#N/A		rat	0.0121			10.1007/s11095-022-03205-1	Tess 2022
Bosutinib	equilibrium dialysis	Supplementary file2	human	0.067			10.1208/s12248-023-00800-x	Tess 2023
Brexpiprazole	equilibrium dialysis	Supplementary file2	human	0.015			10.1208/s12248-023-00800-x	Tess 2023
Bromfenac	equilibrium dialysis	Measured by equilibrium dialysis method as described by (Di et al., 2012).	human	0.002			10.1124/jpet.118.252049	Kimoto 2018
Bromfenac	equilibrium dialysis	Supplementary file2	human	0.00317			10.1208/s12248-023-00800-x	Tess 2023
Bromopride	equilibrium dialysis	Supplementary file2	human	0.797			10.1208/s12248-023-00800-x	Tess 2023
Buflomedil	equilibrium dialysis	Supplementary file2	human	0.805			10.1208/s12248-023-00800-x	Tess 2023
Bufuralol	equilibrium dialysis		human	0.19	0.06		10.1124/dmd.32.3.295	Foti 2004
Bufuralol	equilibrium dialysis	Supplementary file2	human	0.298			10.1208/s12248-023-00800-x	Tess 2023
Bufuralol	equilibrium dialysis			0.176			10.3109/00498254.2012.669080	Sohlenius-Sternbeck 2012
Bufuralol	#N/A		human	0.19			10.1124/dmd.106.011569	Brown 2006
Bumetanide	#N/A		human	0.031			10.1124/dmd.118.082966	Lombardo 2018
Bunazosin	equilibrium dialysis		human	0.12			10.1124/dmd.120.000131	Williamson 2020
Bunazosin	equilibrium dialysis	Supplementary file2	human	0.162			10.1208/s12248-023-00800-x	Tess 2023
Bupivacaine	equilibrium dialysis		human	0.063	0.0068		10.1093/bja/46.6.435	Ghoneim 1974
Bupivacaine	equilibrium dialysis		human	0.148			10.1124/dmd.120.000131	Williamson 2020
Bupivacaine	equilibrium dialysis	Supplementary file2	human	0.255			10.1208/s12248-023-00800-x	Tess 2023
Buprenorphine	equlibrium dialysis	1 μM	human	0.15			10.1007/s11095-006-9663-4	Mohutsky 2006
Bupropion	equilibrium dialysis	10 μM; pH~8.7	human	0.16	0.03		10.1021/mp800004s	Kochansky 2008
Buspirone	equilibrium dialysis	buffer 1, normal atmospheric conditions, postdialysis plasma ph 7,28	human	0.214	0.041		10.1124/dmd.110.036988	Curran 2010
Buspirone	equilibrium dialysis	1 μM	human	0.28			10.1002/jps.23013	Umland 2012
Buspirone	equilibrium dialysis	1 μM	human	0.29			10.1002/jps.23013	Umland 2012
Buspirone	equilibrium dialysis	buffer 2, normal atmospheric conditions, postdialysis plasma ph 7,28	human	0.333	0.022		10.1124/dmd.110.036988	Curran 2010
Buspirone	ultrafiltration	1 μM	human	0.05			10.1002/jps.22635	Beaumont 2011
Buspirone	ultrafiltration	lab 2	human	0.14			10.1002/jps.22635	Beaumont 2011
Buspirone	#N/A		human	0.05			10.1124/jpet.105.093229	Obach 2005
Caffeine	equilibrium dialysis			0.742			10.3109/00498254.2012.669080	Sohlenius-Sternbeck 2012
Caffeine	ultracentrifugation	0.25 mg/mL protein	human	0.91			10.1016/j.vascn.2010.04.003	Deshmukh 2011
Caffeine	ultrafiltration	1 μM	human	1			10.1002/jps.22635	Beaumont 2011
Caffeine	ultrafiltration	lab 2	human	1			10.1002/jps.22635	Beaumont 2011
Caffeine	#N/A		human	0.25	0.91		10.1016/j.vascn.2010.04.003	Deshmukh 2011
Caffeine	#N/A		human	0.64			10.1124/jpet.105.093229	Obach 2005
Caffeine	#N/A		human	0.7			10.1124/dmd.106.011569	Brown 2006
Canagliflozin	equilibrium dialysis		human	0.01			10.1124/dmd.120.000131	Williamson 2020
Canagliflozin	equilibrium dialysis	Supplementary file2	human	0.0223			10.1208/s12248-023-00800-x	Tess 2023
Canagliflozin	#N/A		human	0.02			10.1007/s40262-015-0264-4	Scheen 2015
Canagliflozin	#N/A		rat	0.0158			10.1007/s11095-022-03205-1	Tess 2022
Cannabidiol	#N/A		human	#N/A		<0.12	10.1002/jcph.1412	Taylor 2019
Carbamazepine	equilibrium dialysis	10 μM; pH~8.7	human	0.215	0.017		10.1021/mp800004s	Kochansky 2008
Carbamazepine	equilibrium dialysis	buffer 1, normal atmospheric conditions, postdialysis plasma ph 7,42	human	0.299	0.023		10.1124/dmd.110.036988	Curran 2010
Carbamazepine	equilibrium dialysis	buffer 2, normal atmospheric conditions, postdialysis plasma ph 7,42	human	0.303	0.021		10.1124/dmd.110.036988	Curran 2010
Carebastine	equilibrium dialysis	Supplementary file2	human	0.0624			10.1208/s12248-023-00800-x	Tess 2023
Carprofen	equilibrium dialysis	Supplementary file2	human	0.00127			10.1208/s12248-023-00800-x	Tess 2023
Carvedilol	equilibrium dialysis		human	0.019			10.1124/dmd.120.000131	Williamson 2020
Carvedilol	equilibrium dialysis			0.009			10.3109/00498254.2012.669080	Sohlenius-Sternbeck 2012
Cefamandole	equilibrium dialysis		human	0.221			10.1016/j.xphs.2017.04.043	Kimoto 2017
Cefazolin	equilibrium dialysis		human	0.21			10.1016/j.xphs.2017.04.043	Kimoto 2017
Cefixime	equilibrium dialysis		human	0.253			10.1016/j.xphs.2017.04.043	Kimoto 2017
Cefoperazone	equilibrium dialysis		human	0.28			10.1016/j.xphs.2017.04.043	Kimoto 2017
Cefotetan	equilibrium dialysis		human	0.175			10.1016/j.xphs.2017.04.043	Kimoto 2017
Cefpiramide	equilibrium dialysis		human	0.135			10.1016/j.xphs.2017.04.043	Kimoto 2017
Ceftriaxone	equilibrium dialysis		human	0.13			10.1016/j.xphs.2017.04.043	Kimoto 2017
Cephalexin	equilibrium dialysis		human	0.35			10.1016/j.xphs.2017.04.043	Kimoto 2017
Cerivastatin	equilibrium dialysis	4 Celcius degrees, 24h	human	0.014	0.002		10.1002/bdd.2160	Ryu 2018
Cerivastatin	equilibrium dialysis	Supplementary file2	human	0.0174			10.1208/s12248-023-00800-x	Tess 2023
Cerivastatin	equilibrium dialysis		human	0.018			10.1124/dmd.118.085639	Riccardi 2019
Cerivastatin	equilibrium dialysis	4 Celcius degrees, 18h	human	0.019	0.003		10.1002/bdd.2160	Ryu 2018
Cerivastatin	equilibrium dialysis	37 Celcius degrees, 18h	human	0.023	0.007		10.1002/bdd.2160	Ryu 2018
Cerivastatin	equilibrium dialysis	37 Celcius degrees, 6h	human	0.025	0.006		10.1002/bdd.2160	Ryu 2018
Cerivastatin	#N/A		non-human primate	0.0153			10.1007/s11095-022-03205-1	Tess 2022
Cerivastatin	#N/A		rat	0.0179			10.1007/s11095-022-03205-1	Tess 2022
Chlorambucil	equilibrium dialysis		human	0.01			10.1124/dmd.120.000131	Williamson 2020
Chloramphenicol	equilibrium dialysis	Supplementary file2	human	0.537			10.1208/s12248-023-00800-x	Tess 2023
Chlordiazepoxide	equilibrium dialysis		human	0.0534			10.1002/jps.2600681034	Johnson 1979
Chlordiazepoxide	ultrafiltration		rabbit	#N/A		0.06 - 0.12	10.1248/bpb1978.4.49	Kozaki 1981
Chlorophenylpiperazine, m-	equilibrium dialysis	Supplementary file2	human	0.368			10.1208/s12248-023-00800-x	Tess 2023
Chloroquine	equilibrium dialysis	Supplementary file2	human	0.593			10.1208/s12248-023-00800-x	Tess 2023
Chloroquine	ultracentrifugation		human	0.54	0.048		10.1186/s12936-019-3075-5	Charman 2020
Chlorpheniramine	equilibrium dialysis	Supplementary file2	human	0.494			10.1208/s12248-023-00800-x	Tess 2023
Chlorproguanil	ultracentrifugation		human	0.1	0.007		10.1186/s12936-019-3075-5	Charman 2020
Chlorpromazine	equilibrium dialysis	1 μM	human	0.019			10.1002/jps.23013	Umland 2012
Chlorpromazine	equilibrium dialysis	1 μM	human	0.023			10.1002/jps.23013	Umland 2012
Chlorpromazine	equilibrium dialysis		human	0.026			10.1124/dmd.120.000131	Williamson 2020
Chlorpromazine	equilibrium dialysis		human	0.029	0.001		10.1016/j.xphs.2020.09.012	Jones 2021
Chlorpromazine	equilibrium dialysis			0.016			10.3109/00498254.2012.669080	Sohlenius-Sternbeck 2012
Chlorpromazine	ultrafiltration	1 μM	human	0.03			10.1002/jps.22635	Beaumont 2011
Chlorpromazine	ultrafiltration	lab 2	human	#N/A		<0.01	10.1002/jps.22635	Beaumont 2011
Chlorpromazine	#N/A		human	0.05			10.1124/dmd.106.011569	Brown 2006
Chlorpromazine	#N/A		human	0.05			10.1002/bdd.1996	Ye 2016
Chlorprothixene	equilibrium dialysis	Supplementary file2	human	0.00725			10.1208/s12248-023-00800-x	Tess 2023
Chlorthalidone	equilibrium dialysis	Supplementary file2	human	0.41			10.1208/s12248-023-00800-x	Tess 2023
Cibenzoline	equilibrium dialysis	Supplementary file2	human	0.52			10.1208/s12248-023-00800-x	Tess 2023
Cilomilast	equilibrium dialysis	Supplementary file2	human	0.0102			10.1208/s12248-023-00800-x	Tess 2023
Cilomilast	equilibrium dialysis		human	0.011			10.1124/dmd.120.000131	Williamson 2020
Cimetidine	equilibrium dialysis		human	0.52			10.3109/00498254.2010.500407	Sohlenius-Sternbeck 2010
Cimetidine	equilibrium dialysis	10 μM; pH~8.7	human	0.95	0.05		10.1021/mp800004s	Kochansky 2008
Cimetidine	equilibrium dialysis	Supplementary file2	human	0.988			10.1208/s12248-023-00800-x	Tess 2023
Cimetidine	#N/A		human	0.79			10.1124/jpet.105.093229	Obach 2005
Cinacalcet	equilibrium dialysis	"in-house data"		0.4			10.1177/0091270007304103	Nakashima 2007
Cinaciguat	equilibrium dialysis	Supplementary file2	human	0.00758			10.1208/s12248-023-00800-x	Tess 2023
Cinoxacin	equilibrium dialysis	buffer 2, normal atmospheric conditions, postdialysis plasma ph 7,24	human	0.251	0.104		10.1124/dmd.110.036988	Curran 2010
Cinoxacin	equilibrium dialysis	buffer 1, normal atmospheric conditions, postdialysis plasma ph 7,24	human	0.266	0.025		10.1124/dmd.110.036988	Curran 2010
Ciprofloxacin	equilibrium dialysis		human	0.484			10.1016/j.xphs.2017.04.043	Kimoto 2017
Ciramadol	equilibrium dialysis	Supplementary file2	human	0.841			10.1208/s12248-023-00800-x	Tess 2023
Cisapride	equilibrium dialysis		human	0.039			10.1097/FJC.0b013e3181d2ce39	Margulis 2010
Cisapride	equilibrium dialysis		rat	0.084			10.1124/dmd.106.014027	De Buck 2007
Citalopram	equilibrium dialysis		human	0.411			10.1124/dmd.120.000131	Williamson 2020
Citalopram	equilibrium dialysis	Supplementary file2	human	0.663			10.1208/s12248-023-00800-x	Tess 2023
Citalopram	ultrafiltration	lab 2	human	0.25			10.1002/jps.22635	Beaumont 2011
Citalopram	ultrafiltration	1 μM	human	0.29			10.1002/jps.22635	Beaumont 2011
Citalopram	#N/A		human	0.2			10.1124/jpet.105.093229	Obach 2005
Cladribine	equilibrium dialysis	Supplementary file2	human	0.683			10.1208/s12248-023-00800-x	Tess 2023
Clarithromycin	equilibrium dialysis	Supplementary file2	human	0.313			10.1208/s12248-023-00800-x	Tess 2023
Clarithromycin	equilibrium dialysis		human	0.35			10.1124/dmd.120.000131	Williamson 2020
Clarithromycin	equilibrium dialysis	10 μM; pH~8.7	human	0.44	0.07		10.1021/mp800004s	Kochansky 2008
Clarithromycin	#N/A		human	0.3			10.1124/jpet.105.093229	Obach 2005
Clemastine	equilibrium dialysis		human	0.011			10.1097/FJC.0b013e3181d2ce39	Margulis 2010
Clinafloxacin	equilibrium dialysis	Measured by equilibrium dialysis method as described by (Di et al., 2012).	human	0.96			10.1124/jpet.118.252049	Kimoto 2018
Clindamycin	equilibrium dialysis	10 μM; pH~8.7	human	0.087	0.003		10.1021/mp800004s	Kochansky 2008
Clindamycin	equilibrium dialysis		human	0.286			10.1124/dmd.120.000131	Williamson 2020
Clindamycin	equilibrium dialysis	Supplementary file2	human	0.325			10.1208/s12248-023-00800-x	Tess 2023
Clindamycin	ultracentrifugation		human	0.19	0.011		10.1186/s12936-019-3075-5	Charman 2020
Clobazam	#N/A			0.1			10.1111/epi.13802	Patsalos 2017
Clofarabine	equilibrium dialysis	Supplementary file2	human	0.629			10.1208/s12248-023-00800-x	Tess 2023
Clomipramine	equilibrium dialysis		human	0.037			10.1124/dmd.120.000131	Williamson 2020
Clomipramine	equilibrium dialysis	Supplementary file2	human	0.118			10.1208/s12248-023-00800-x	Tess 2023
Clomipramine	erythrocyte versus buffer or diluted plasma partitioning method	1 ug/ml	rat	0.0651	0.0062		10.2174/187231211798472548	Kobuchi 2011
Clomipramine	erythrocyte versus buffer or diluted plasma partitioning method	0.25 ug/ml	rat	0.0731	0.0035		10.2174/187231211798472548	Kobuchi 2011
Clomipramine	erythrocyte versus buffer or diluted plasma partitioning method	0.1 ug/ml	rat	0.0759	0.0082		10.2174/187231211798472548	Kobuchi 2011
Clomipramine	erythrocyte versus buffer or diluted plasma partitioning method	0.5 ug/ml	rat	0.0778	0.0071		10.2174/187231211798472548	Kobuchi 2011
Clomipramine	erythrocyte versus buffer or diluted plasma partitioning method	5 ug/ml	rat	0.0779	0.0043		10.2174/187231211798472548	Kobuchi 2011
Clomipramine	#N/A		human	0.029			10.1124/dmd.118.082966	Lombardo 2018
Clonazepam	#N/A		human	0.15			10.1124/dmd.118.082966	Lombardo 2018
Clonidine	equilibrium dialysis	Supplementary file2	human	0.802			10.1208/s12248-023-00800-x	Tess 2023
Clotrimazole	equilibrium dialysis	10 μM; pH~8.7	human	0.0026	0.0002		10.1021/mp800004s	Kochansky 2008
Clozapine	equilibrium dialysis		human	0.03			10.3109/00498254.2010.500407	Sohlenius-Sternbeck 2010
Clozapine	equilibrium dialysis	buffer 1, normal atmospheric conditions, postdialysis plasma ph 7,29	human	0.042	0.009		10.1124/dmd.110.036988	Curran 2010
Clozapine	equilibrium dialysis	buffer 2, normal atmospheric conditions, postdialysis plasma ph 7,29	human	0.101	0.012		10.1124/dmd.110.036988	Curran 2010
Clozapine	equilibrium dialysis	Supplementary file2	human	0.186			10.1208/s12248-023-00800-x	Tess 2023
Clozapine	equilibrium dialysis			0.047			10.3109/00498254.2012.669080	Sohlenius-Sternbeck 2012
Clozapine	#N/A		human	0.055			10.1002/bdd.1996	Ye 2016
Cmp 1 Huang	ultracentrifugation	5 μM	rat	0.035			10.1124/dmd.109.029066	Huang 2009
Cmp 10 Huang	ultracentrifugation	5 μM	rat	0.001			10.1124/dmd.109.029066	Huang 2009
Cmp 11 Huang	ultracentrifugation	5 μM	rat	0.041			10.1124/dmd.109.029066	Huang 2009
Cmp 12 Huang	ultracentrifugation	5 μM	rat	0.02			10.1124/dmd.109.029066	Huang 2009
Cmp 13 Huang	ultracentrifugation	5 μM	rat	0.051			10.1124/dmd.109.029066	Huang 2009
Cmp 14 Huang	ultracentrifugation	5 μM	rat	0.002			10.1124/dmd.109.029066	Huang 2009
Cmp 15 Huang	ultracentrifugation	5 μM	rat	0.006			10.1124/dmd.109.029066	Huang 2009
Cmp 16 Huang	ultracentrifugation	5 μM	rat	0.002			10.1124/dmd.109.029066	Huang 2009
Cmp 17 Huang	ultracentrifugation	5 μM	rat	0.006			10.1124/dmd.109.029066	Huang 2009
Cmp 18 Huang	ultracentrifugation	5 μM	rat	0.008			10.1124/dmd.109.029066	Huang 2009
Cmp 19 Huang	ultracentrifugation	5 μM	rat	0.006			10.1124/dmd.109.029066	Huang 2009
Cmp 2 Huang	ultracentrifugation	5 μM	rat	0.042			10.1124/dmd.109.029066	Huang 2009
Cmp 20 Huang	ultracentrifugation	5 μM	rat	0.005			10.1124/dmd.109.029066	Huang 2009
Cmp 21 Huang	ultracentrifugation	5 μM	rat	0.012			10.1124/dmd.109.029066	Huang 2009
Cmp 22 Huang	ultracentrifugation	5 μM	rat	0.018			10.1124/dmd.109.029066	Huang 2009
Cmp 23 Huang	ultracentrifugation	5 μM	rat	0.001			10.1124/dmd.109.029066	Huang 2009
Cmp 24 Huang	ultracentrifugation	5 μM	rat	0.003			10.1124/dmd.109.029066	Huang 2009
Cmp 25 Huang	ultracentrifugation	5 μM	rat	0.004			10.1124/dmd.109.029066	Huang 2009
Cmp 26 Huang	equilibrium dialysis	5 μM	rat	0.008			10.1124/dmd.109.029066	Huang 2009
Cmp 27 Huang	ultracentrifugation	5 μM	rat	0.014			10.1124/dmd.109.029066	Huang 2009
Cmp 28 Huang	ultracentrifugation	5 μM	rat	0.004			10.1124/dmd.109.029066	Huang 2009
Cmp 29 Huang	ultracentrifugation	5 μM	rat	0.025			10.1124/dmd.109.029066	Huang 2009
Cmp 3 Huang	ultracentrifugation	5 μM	rat	0.001			10.1124/dmd.109.029066	Huang 2009
Cmp 30 Huang	ultracentrifugation	5 μM	rat	0.097			10.1124/dmd.109.029066	Huang 2009
Cmp 31 Huang	ultracentrifugation	5 μM	rat	0.013			10.1124/dmd.109.029066	Huang 2009
Cmp 32 Huang	ultracentrifugation	5 μM	rat	0.003			10.1124/dmd.109.029066	Huang 2009
Cmp 33 Huang	ultracentrifugation	5 μM	rat	0.019			10.1124/dmd.109.029066	Huang 2009
Cmp 34 Huang	ultracentrifugation	5 μM	rat	0.006			10.1124/dmd.109.029066	Huang 2009
Cmp 35 Huang	ultracentrifugation	5 μM	rat	0.017			10.1124/dmd.109.029066	Huang 2009
Cmp 36 Huang	ultracentrifugation	5 μM	rat	0.011			10.1124/dmd.109.029066	Huang 2009
Cmp 37 Huang	ultracentrifugation	5 μM	rat	0.002			10.1124/dmd.109.029066	Huang 2009
Cmp 38 Huang	ultracentrifugation	5 μM	rat	0.054			10.1124/dmd.109.029066	Huang 2009
Cmp 39 Huang	ultracentrifugation	5 μM	rat	0.015			10.1124/dmd.109.029066	Huang 2009
Cmp 4 Huang	ultracentrifugation	5 μM	rat	0.001			10.1124/dmd.109.029066	Huang 2009
Cmp 40 Huang	ultracentrifugation	5 μM	rat	0.008			10.1124/dmd.109.029066	Huang 2009
Cmp 41 Huang	ultracentrifugation	5 μM	rat	0.022			10.1124/dmd.109.029066	Huang 2009
Cmp 5 Huang	ultracentrifugation	5 μM	rat	0.011			10.1124/dmd.109.029066	Huang 2009
Cmp 6 Huang	ultracentrifugation	5 μM	rat	0.003			10.1124/dmd.109.029066	Huang 2009
Cmp 7 Huang	ultracentrifugation	5 μM	rat	0.003			10.1124/dmd.109.029066	Huang 2009
Cmp 8 Huang	ultracentrifugation	5 μM	rat	0.01			10.1124/dmd.109.029066	Huang 2009
Cmp 9 Huang	ultracentrifugation	5 μM	rat	0.009			10.1124/dmd.109.029066	Huang 2009
Cobimetinib	equilibrium dialysis	Supplementary file2	human	0.0485			10.1208/s12248-023-00800-x	Tess 2023
Codeine	equilibrium dialysis	2 mg/ml	human	0.93			10.1124/jpet.301.1.382	Soars 2002
Codeine	equilibrium dialysis		human	0.93			10.1124/jpet.301.1.382	Soars 2002
Codeine	#N/A		human	0.93			10.1124/dmd.106.011569	Brown 2006
Colchicine	#N/A		human	0.61			Book: Goodman and Gilman's The Pharmacological Basis of Therapeutics	Brunton et al.
Conivaptan	equilibrium dialysis		human	0.01			10.1124/dmd.120.000131	Williamson 2020
Conivaptan	equilibrium dialysis	Supplementary file2	human	0.011			10.1208/s12248-023-00800-x	Tess 2023
Copanlisib	equilibrium dialysis	Supplementary file2	human	0.327			10.1208/s12248-023-00800-x	Tess 2023
Cortisol	ultrafiltration	fu	human	0.0435		0.032-0.055	10.1016/j.cccn.2005.03.044	Lewis 2005
Cotinine	equilibrium dialysis	Supplementary file2	human	1			10.1208/s12248-023-00800-x	Tess 2023
Crizotinib	equilibrium dialysis	Supplementary file2	human	0.058			10.1208/s12248-023-00800-x	Tess 2023
CUDC-101	equilibrium dialysis	Supplementary file2	human	0.0189			10.1208/s12248-023-00800-x	Tess 2023
CUDC-101	equilibrium dialysis		human	0.021			10.1124/dmd.120.000131	Williamson 2020
Cyclizine	equilibrium dialysis	Supplementary file2	human	0.314			10.1208/s12248-023-00800-x	Tess 2023
Cyclizine	equilibrium dialysis		human	0.339			10.1124/dmd.120.000131	Williamson 2020
Cycloguanil	ultracentrifugation		human	0.75	0.04		10.1186/s12936-019-3075-5	Charman 2020
Cyclophosphamide	equilibrium dialysis	Supplementary file2	human	0.769			10.1208/s12248-023-00800-x	Tess 2023
Cyclosporin	#N/A		human	0.07			10.1124/jpet.105.093229	Obach 2005
Dabrafenib	equilibrium dialysis		human	0.011			10.1124/dmd.120.000131	Williamson 2020
Dabrafenib	equilibrium dialysis	Supplementary file2	human	0.0132			10.1208/s12248-023-00800-x	Tess 2023
Dabrafenib	equilibrium dialysis		mouse	0.003			10.1124/jpet.112.201475	Mittapalli 2013
Dabrafenib	#N/A		human	0.003			10.1124/dmd.118.082966	Lombardo 2018
Daclatasvir	equilibrium dialysis	Supplementary file2	human	0.047			10.1208/s12248-023-00800-x	Tess 2023
Danicamtiv	equilibrium dialysis	0.1, 0.3, 1, 3, and 10 µM	dog	0.437	0.056		10.1080/00498254.2020.1839982	Grillo 2020
Danicamtiv	equilibrium dialysis		dog	0.437	0.056		10.1080/00498254.2020.1839982	Grillo 2021
Danicamtiv	equilibrium dialysis	0.1, 0.3, 1, 3, and 10 µM	human	0.165	0.012		10.1080/00498254.2020.1839982	Grillo 2020
Danicamtiv	equilibrium dialysis		human	0.165	0.012		10.1080/00498254.2020.1839982	Grillo 2021
Danicamtiv	equilibrium dialysis	0.1, 0.3, 1, 3, and 10 µM	monkey	0.298	0.024		10.1080/00498254.2020.1839982	Grillo 2020
Danicamtiv	equilibrium dialysis		monkey	0.298	0.024		10.1080/00498254.2020.1839982	Grillo 2021
Danicamtiv	equilibrium dialysis	0.1, 0.3, 1, 3, and 10 µM	mouse	0.309	0.024		10.1080/00498254.2020.1839982	Grillo 2020
Danicamtiv	equilibrium dialysis		mouse	0.309	0.024		10.1080/00498254.2020.1839982	Grillo 2021
Danicamtiv	equilibrium dialysis	0.1, 0.3, 1, 3, and 10 µM	rat	0.252	0.036		10.1080/00498254.2020.1839982	Grillo 2020
Danicamtiv	equilibrium dialysis		rat	0.252	0.036		10.1080/00498254.2020.1839982	Grillo 2021
Dantrolene	equilibrium dialysis	Supplementary file2	human	0.125			10.1208/s12248-023-00800-x	Tess 2023
Danusertib	equilibrium dialysis		human	0.337			10.1124/dmd.120.000131	Williamson 2020
Dapagliflozin	equilibrium dialysis	Supplementary file2	human	0.113			10.1208/s12248-023-00800-x	Tess 2023
Dapagliflozin	#N/A		human	0.09	0.35		10.1007/s40262-015-0264-4	Scheen 2015
Dapagliflozin	#N/A		rat	0.0731			10.1007/s11095-022-03205-1	Tess 2022
Dapsone	equilibrium dialysis	Supplementary file2	human	0.337			10.1208/s12248-023-00800-x	Tess 2023
Dapsone	ultracentrifugation		human	0.27	0.019		10.1186/s12936-019-3075-5	Charman 2020
Darapladib	equilibrium dialysis	Supplementary file2	human	0.00156			10.1208/s12248-023-00800-x	Tess 2023
Darifenacin	equilibrium dialysis	Supplementary file2	human	0.02			10.1208/s12248-023-00800-x	Tess 2023
Darifenacin	#N/A		dog	0.03			10.1007/s11095-022-03205-1	Tess 2022
Darunavir	equilibrium dialysis	Supplementary file2	human	0.223			10.1208/s12248-023-00800-x	Tess 2023
Darunavir	#N/A		rat	0.108			10.1007/s11095-022-03205-1	Tess 2022
Deferasirox	equilibrium dialysis		human	0.006			10.1124/dmd.120.000131	Williamson 2020
Deferasirox	equilibrium dialysis	Supplementary file2	human	0.0128			10.1208/s12248-023-00800-x	Tess 2023
Delavirdine	equilibrium dialysis	10 μM; pH~8.7	human	0.022	0.002		10.1021/mp800004s	Kochansky 2008
Desethylamodiaquine	ultracentrifugation		human	0.17	0.002		10.1186/s12936-019-3075-5	Charman 2020
Desipramine	equilibrium dialysis		human	0.093			10.3109/00498254.2010.500407	Sohlenius-Sternbeck 2010
Desipramine	equilibrium dialysis	Supplementary file2	human	0.192			10.1208/s12248-023-00800-x	Tess 2023
Desipramine	equilibrium dialysis			0.16			10.3109/00498254.2012.669080	Sohlenius-Sternbeck 2012
Desipramine	equlibrium dialysis	1 μM	human	0.18			10.1007/s11095-006-9663-4	Mohutsky 2006
Desipramine	#N/A		human	0.18			10.1124/dmd.106.011569	Brown 2006
Desmethyldiazepam	equilibrium dialysis	Supplementary file2	human	0.101			10.1208/s12248-023-00800-x	Tess 2023
Desvenlafaxine	equilibrium dialysis	Supplementary file2	human	0.701			10.1208/s12248-023-00800-x	Tess 2023
Dexamethasone	equilibrium dialysis	10 μM; pH~8.7	human	0.17	0.02		10.1021/mp800004s	Kochansky 2008
Dexamethasone	equilibrium dialysis		human	0.198			10.3109/00498254.2010.500407	Sohlenius-Sternbeck 2010
Dexamethasone	equilibrium dialysis		human	0.214			10.1016/j.vascn.2005.10.002	Skaggs 2006
Dexamethasone	equilibrium dialysis	Supplementary file2	human	0.31			10.1208/s12248-023-00800-x	Tess 2023
Dexamethasone	equlibrium dialysis	5 μM	human	0.214			10.1016/j.vascn.2005.10.002	Skaggs 2006
Dexamethasone	#N/A		rat	0.08			10.1007/s11095-022-03205-1	Tess 2022
Dexloxiglumide	equilibrium dialysis		human	0.016			10.1124/dmd.120.000131	Williamson 2020
Dexloxiglumide	#N/A		non-human primate	0.00771			10.1007/s11095-022-03205-1	Tess 2022
Dexmedetomidine	equilibrium dialysis		human	0.148			10.1124/dmd.120.000131	Williamson 2020
Dextromethorphan	#N/A		rat	0.5			10.1124/dmd.106.011569	Brown 2006
Dextropropoxyphene	equilibrium dialysis		human	0.24	0.02			Giacomini 1978
Dezocine	equilibrium dialysis	Supplementary file2	human	0.739			10.1208/s12248-023-00800-x	Tess 2023
DHEA-S	equilibrium dialysis		human	0.009			10.1248/cpb.40.2864	Sakai 1992
Diazepam	equilibrium dialysis		human	0.008			10.3109/00498254.2010.500407	Sohlenius-Sternbeck 2010
Diazepam	equilibrium dialysis	2 μM	human	0.012			10.1124/dmd.119.087973	Holt 2019
Diazepam	equilibrium dialysis	Supplementary file2	human	0.013	0.001		10.1002/dta.2146	Noble 2016
Diazepam	equilibrium dialysis		human	0.016			10.1124/dmd.120.000131	Williamson 2020
Diazepam	equilibrium dialysis		human	0.019	0.003		10.1016/j.xphs.2020.09.012	Jones 2021
Diazepam	equilibrium dialysis	buffer 2, normal atmospheric conditions, postdialysis plasma ph 7,22	human	0.019	0.002		10.1124/dmd.110.036988	Curran 2010
Diazepam	equilibrium dialysis	10 μM; pH~8.7	human	0.023	0.007		10.1021/mp800004s	Kochansky 2008
Diazepam	equilibrium dialysis	buffer 1, normal atmospheric conditions, postdialysis plasma ph 7,22	human	0.023	0.001		10.1124/dmd.110.036988	Curran 2010
Diazepam	equilibrium dialysis	Supplementary file2	human	0.0333			10.1208/s12248-023-00800-x	Tess 2023
Diazepam	equilibrium dialysis		human	0.0446			10.1002/jps.2600681034	Johnson 1979
Diazepam	equilibrium dialysis			0.013			10.3109/00498254.2012.669080	Sohlenius-Sternbeck 2012
Diazepam	ultrafiltration	1 μM	human	0.03			10.1002/jps.22635	Beaumont 2011
Diazepam	ultrafiltration	lab 2	human	#N/A		<0.01	10.1002/jps.22635	Beaumont 2011
Diazepam	#N/A		human	0.02			10.1002/bdd.1996	Ye 2016
Diazepam	#N/A		human	0.022			10.1124/dmd.106.011569	Brown 2006
Diclofenac	equilibrium dialysis	2 μM	human	0.0014			10.1124/dmd.119.087973	Holt 2019
Diclofenac	equilibrium dialysis	buffer 2, normal atmospheric conditions, postdialysis plasma ph 7,23	human	0.003	0.001		10.1124/dmd.110.036988	Curran 2010
Diclofenac	equilibrium dialysis	10 μM; pH~8.7	human	0.0036	0.0004		10.1021/mp800004s	Kochansky 2008
Diclofenac	equilibrium dialysis		human	0.0038			10.1124/dmd.118.085639	Riccardi 2019
Diclofenac	equilibrium dialysis	Supplementary file2	human	0.00385			10.1208/s12248-023-00800-x	Tess 2023
Diclofenac	equilibrium dialysis		human	0.004			10.1016/j.xphs.2017.04.043	Kimoto 2017
Diclofenac	equilibrium dialysis	Measured by equilibrium dialysis method as described by (Di et al., 2012).	human	0.004			10.1124/jpet.118.252049	Kimoto 2018
Diclofenac	equilibrium dialysis		human	0.004			10.1016/j.vascn.2005.10.002	Skaggs 2006
Diclofenac	equilibrium dialysis	buffer 1, normal atmospheric conditions, postdialysis plasma ph 7,23	human	0.004	0.002		10.1124/dmd.110.036988	Curran 2010
Diclofenac	equilibrium dialysis	37 Celcius degrees, 6h	human	0.0043	0.0007		10.1002/bdd.2160	Ryu 2018
Diclofenac	equilibrium dialysis	37 Celcius degrees, 18h	human	0.0054	0.0002		10.1002/bdd.2160	Ryu 2018
Diclofenac	equilibrium dialysis	4 Celcius degrees, 18h	human	0.0066	0.002		10.1002/bdd.2160	Ryu 2018
Diclofenac	equilibrium dialysis		human	0.007	0.002		10.1016/j.xphs.2020.09.012	Jones 2021
Diclofenac	equilibrium dialysis	4 Celcius degrees, 24h	human	0.0074	0.001		10.1002/bdd.2160	Ryu 2018
Diclofenac	equilibrium dialysis			0.002			10.3109/00498254.2012.669080	Sohlenius-Sternbeck 2012
Diclofenac	equlibrium dialysis	5 μM	human	0.004			10.1016/j.vascn.2005.10.002	Skaggs 2006
Diclofenac	equlibrium dialysis	1 μM	human	0.01			10.1007/s11095-006-9663-4	Mohutsky 2006
Diclofenac	ultracentrifugation	0.25 mg/mL protein	human	0.012			10.1016/j.vascn.2010.04.003	Deshmukh 2011
Diclofenac	ultrafiltration	1 μM	human	#N/A		<0.01	10.1002/jps.22635	Beaumont 2011
Diclofenac	ultrafiltration	lab 2	human	#N/A		<0.01	10.1002/jps.22635	Beaumont 2011
Diclofenac	#N/A		human	0.0038			10.1002/bdd.1996	Ye 2016
Diclofenac	#N/A		human	0.01			10.1124/dmd.106.011569	Brown 2006
Diclofenac	#N/A		non-human primate	0.0047			10.1007/s11095-022-03205-1	Tess 2022
Diclofenac	#N/A		rat	0.00598			10.1007/s11095-022-03205-1	Tess 2022
Dienogest	equilibrium dialysis	Supplementary file2	human	0.0843			10.1208/s12248-023-00800-x	Tess 2023
Diflunisal	equilibrium dialysis			0.001			10.3109/00498254.2012.669080	Sohlenius-Sternbeck 2012
Digoxin	equilibrium dialysis		human	0.7			10.1016/j.xphs.2017.04.043	Kimoto 2017
Digoxin	ultracentrifugation	0.25 mg/mL protein	human	0.81			10.1016/j.vascn.2010.04.003	Deshmukh 2011
Digoxin	#N/A		human	0.75			10.1124/jpet.105.093229	Obach 2005
Dihydroartemisinin	equilibrium dialysis	Instability evident; where values are given they represent an estimate only	human	0.21	0.01		10.1186/s12936-019-3075-5	Charman 2020
Dihydroergotamine	equilibrium dialysis	Supplementary file2	human	0.104			10.1208/s12248-023-00800-x	Tess 2023
Dihydroquinidine	equilibrium dialysis	Supplementary file2	human	0.358			10.1208/s12248-023-00800-x	Tess 2023
Diltiazem	equilibrium dialysis	10 μM; pH~8.7	human	0.23	0.05		10.1021/mp800004s	Kochansky 2008
Diltiazem	equilibrium dialysis		human	0.244			10.3109/00498254.2010.500407	Sohlenius-Sternbeck 2010
Diltiazem	equilibrium dialysis	2 μM	human	0.26			10.1124/dmd.119.087973	Holt 2019
Diltiazem	equilibrium dialysis		human	0.265			10.1124/dmd.120.000131	Williamson 2020
Diltiazem	equilibrium dialysis	buffer 1, normal atmospheric conditions, postdialysis plasma ph 7,30	human	0.298	0.038		10.1124/dmd.110.036988	Curran 2010
Diltiazem	equilibrium dialysis	Supplementary file2	human	0.358			10.1208/s12248-023-00800-x	Tess 2023
Diltiazem	equilibrium dialysis	buffer 2, normal atmospheric conditions, postdialysis plasma ph 7,30	human	0.417	0.038		10.1124/dmd.110.036988	Curran 2010
Diltiazem	equilibrium dialysis	37 Celcius degrees, 6h	human	0.45	0.04		10.1002/bdd.2160	Ryu 2018
Diltiazem	equilibrium dialysis	37 Celcius degrees, 18h	human	0.5	0.02		10.1002/bdd.2160	Ryu 2018
Diltiazem	equilibrium dialysis	4 Celcius degrees, 18h	human	0.51	0.02		10.1002/bdd.2160	Ryu 2018
Diltiazem	equilibrium dialysis	4 Celcius degrees, 24h	human	0.54	0.01		10.1002/bdd.2160	Ryu 2018
Diltiazem	equilibrium dialysis			0.25			10.3109/00498254.2012.669080	Sohlenius-Sternbeck 2012
Diltiazem	ultrafiltration	lab 2	human	0.16			10.1002/jps.22635	Beaumont 2011
Diltiazem	ultrafiltration	1 μM	human	0.53			10.1002/jps.22635	Beaumont 2011
Diltiazem	#N/A		human	0.22			10.1124/dmd.106.011569	Brown 2006
Diltiazem	#N/A		human	0.22			10.1124/jpet.105.093229	Obach 2005
Dimetindene	equilibrium dialysis		human	0.294			10.1124/dmd.120.000131	Williamson 2020
Dimetindene	equilibrium dialysis	Supplementary file2	human	0.297			10.1208/s12248-023-00800-x	Tess 2023
Dinaciclib	equilibrium dialysis		human	0.142			10.1124/dmd.120.000131	Williamson 2020
Dinaciclib	equilibrium dialysis	Supplementary file2	human	0.237			10.1208/s12248-023-00800-x	Tess 2023
Diphenhydramine	equilibrium dialysis		human	0.258			10.3109/00498254.2010.500407	Sohlenius-Sternbeck 2010
Diphenhydramine	equilibrium dialysis	2 μM	human	0.44			10.1124/dmd.119.087973	Holt 2019
Diphenhydramine	equilibrium dialysis	Supplementary file2	human	0.506			10.1208/s12248-023-00800-x	Tess 2023
Diphenhydramine	ultrafiltration	lab 2	human	0.17			10.1002/jps.22635	Beaumont 2011
Diphenhydramine	ultrafiltration	1 μM	human	0.53			10.1002/jps.22635	Beaumont 2011
Diprophylline	equilibrium dialysis	Supplementary file2	human	0.783			10.1208/s12248-023-00800-x	Tess 2023
Dipyridamole	equilibrium dialysis	Supplementary file2	human	0.0339			10.1208/s12248-023-00800-x	Tess 2023
Dipyridamole	equilibrium dialysis		human	0.048			10.1124/dmd.120.000131	Williamson 2020
Disopyramide	equilibrium dialysis	Supplementary file2	human	0.355			10.1208/s12248-023-00800-x	Tess 2023
Disopyramide	#N/A		human	0.16			10.1124/dmd.118.082966	Lombardo 2018
Disulfiram	#N/A		human	0.04			10.1124/jpet.105.093229	Obach 2005
Dixyrazine	equilibrium dialysis	Supplementary file2	human	0.0679			10.1208/s12248-023-00800-x	Tess 2023
Dofetilide	equilibrium dialysis		human	0.298			10.3109/00498254.2010.500407	Sohlenius-Sternbeck 2010
Dofetilide	equilibrium dialysis	Supplementary file2	human	0.36			10.1208/s12248-023-00800-x	Tess 2023
Dofetilide	equilibrium dialysis		human	0.371			10.1097/FJC.0b013e3181d2ce39	Margulis 2010
Dofetilide	equilibrium dialysis		human	0.49			10.1124/dmd.120.000131	Williamson 2020
Dofetilide	#N/A		dog	0.46			10.1007/s11095-022-03205-1	Tess 2022
Dofetilide	#N/A		rat	0.47			10.1007/s11095-022-03205-1	Tess 2022
Domperidone	equilibrium dialysis		human	0.034			10.1124/dmd.120.000131	Williamson 2020
Domperidone	equilibrium dialysis	Supplementary file2	human	0.0617			10.1208/s12248-023-00800-x	Tess 2023
Domperidone	equilibrium dialysis		rat	0.092			10.1124/dmd.106.014027	De Buck 2007
Domperidone	#N/A		human	0.061			10.1124/dmd.107.015644	De Buck 2007a
Domperidone	#N/A		rat	0.092			10.1124/dmd.107.015644	De Buck 2007a
Doxapram	equilibrium dialysis	Supplementary file2	human	0.376			10.1208/s12248-023-00800-x	Tess 2023
Doxapram	equilibrium dialysis		human	0.44			10.1124/dmd.120.000131	Williamson 2020
Doxazosin	equilibrium dialysis	Supplementary file2	human	0.0403			10.1208/s12248-023-00800-x	Tess 2023
Doxazosin	equilibrium dialysis		human	0.059			10.1124/dmd.120.000131	Williamson 2020
Doxazosin	#N/A		dog	0.0781			10.1007/s11095-022-03205-1	Tess 2022
Doxazosin	#N/A		rat	0.0579			10.1007/s11095-022-03205-1	Tess 2022
Doxepin	equilibrium dialysis		human	0.221			10.1124/dmd.120.000131	Williamson 2020
Doxepin	equilibrium dialysis	Supplementary file2	human	0.261			10.1208/s12248-023-00800-x	Tess 2023
Doxepin	ultrafiltration	lab 2	human	0.04			10.1002/jps.22635	Beaumont 2011
Doxepin	ultrafiltration	1 μM	human	0.26			10.1002/jps.22635	Beaumont 2011
Doxofylline	equilibrium dialysis	Supplementary file2	human	0.957			10.1208/s12248-023-00800-x	Tess 2023
Doxorubicin	equilibrium dialysis		human	0.34			10.1016/j.xphs.2017.04.043	Kimoto 2017
Doxycycline	equilibrium dialysis	RED device with diluted plasma correcting for the dilution factor with 6 h dialysis	human	0.23	0.09		10.1186/s12936-019-3075-5	Charman 2020
Draflazine	equilibrium dialysis		rat	0.002			10.1124/dmd.106.014027	De Buck 2007
Droperidol	equilibrium dialysis	Supplementary file2	human	0.107			10.1208/s12248-023-00800-x	Tess 2023
Drotaverine	equilibrium dialysis	Supplementary file2	human	0.00417			10.1208/s12248-023-00800-x	Tess 2023
DSM265	equilibrium dialysis	RED device with diluted plasma correcting for the dilution factor; presaturation of device and 24 h dialysis	human	0.0018	0.0001		10.1186/s12936-019-3075-5	Charman 2020
DSM421	ultracentrifugation		human	0.039	0.007		10.1186/s12936-019-3075-5	Charman 2020
Duloxetine	equilibrium dialysis	Supplementary file2	human	0.0457			10.1208/s12248-023-00800-x	Tess 2023
Duloxetine	equilibrium dialysis		human	0.055			10.1124/dmd.120.000131	Williamson 2020
Edaravone	equilibrium dialysis		human	0.001			10.1124/dmd.120.000131	Williamson 2020
Edoxaban	equilibrium dialysis	Supplementary file2	human	1			10.1208/s12248-023-00800-x	Tess 2023
Efavirenz	equilibrium dialysis	10 μM; pH~8.7	human	0.0042	0.0006		10.1021/mp800004s	Kochansky 2008
Elacridar	#N/A	Estimated plasma protein binding	dog	0.002			10.1124/jpet.104.068288	Ward 2004
Elacridar	#N/A	Estimated plasma protein binding	human	#N/A		<0.001	10.1124/jpet.104.068288	Ward 2004
Elacridar	#N/A	Estimated plasma protein binding	monkey	0.001			10.1124/jpet.104.068288	Ward 2004
Elacridar	#N/A	Estimated plasma protein binding	mouse	#N/A		<0.015	10.1124/jpet.104.068288	Ward 2004
Elacridar	#N/A	Estimated plasma protein binding	rat	0.01			10.1124/jpet.104.068288	Ward 2004
Eletriptan	equilibrium dialysis	Supplementary file2	human	0.24			10.1208/s12248-023-00800-x	Tess 2023
Eletriptan	ultrafiltration	lab 2	human	0.15			10.1002/jps.22635	Beaumont 2011
Eletriptan	ultrafiltration	1 μM	human	0.24			10.1002/jps.22635	Beaumont 2011
ELQ300	equilibrium dialysis	RED device with diluted plasma correcting for the dilution factor; presaturation of device and 24 h dialysis	human	0.0001	1e-05		10.1186/s12936-019-3075-5	Charman 2020
Eltoprazine	equilibrium dialysis	Supplementary file2	human	0.716			10.1208/s12248-023-00800-x	Tess 2023
Encainide	equilibrium dialysis		human	0.572			10.1124/dmd.120.000131	Williamson 2020
Encainide	equilibrium dialysis	Supplementary file2	human	0.629			10.1208/s12248-023-00800-x	Tess 2023
Eniporide	equilibrium dialysis	Supplementary file2	human	0.561			10.1208/s12248-023-00800-x	Tess 2023
Enoximone	equilibrium dialysis		human	0.41			10.1124/dmd.120.000131	Williamson 2020
Entacapone	equilibrium dialysis	Supplementary file2	human	0.0171			10.1208/s12248-023-00800-x	Tess 2023
Entacapone	equilibrium dialysis	Measured by equilibrium dialysis method as described by (Di et al., 2012).	human	0.02			10.1124/jpet.118.252049	Kimoto 2018
Entacapone	#N/A		human	0.02			10.1124/dmd.118.082966	Lombardo 2018
Epristeride	equilibrium dialysis	Supplementary file2	human	0.0112			10.1208/s12248-023-00800-x	Tess 2023
Epristeride	#N/A		non-human primate	0.00917			10.1007/s11095-022-03205-1	Tess 2022
EPZ-5676	equilibrium dialysis		dog	0.234			10.1002/bdd.1889	Basavapathruni 2014
EPZ-5676	equilibrium dialysis		human	0.125			10.1002/bdd.1889	Basavapathruni 2014
EPZ-5676	equilibrium dialysis		mouse	0.138			10.1002/bdd.1889	Basavapathruni 2014
EPZ-5676	equilibrium dialysis		rat	0.272			10.1002/bdd.1889	Basavapathruni 2014
Erlotinib	equilibrium dialysis		human	0.052			10.1124/dmd.120.000131	Williamson 2020
Erlotinib	equilibrium dialysis	Supplementary file2	human	0.0867			10.1208/s12248-023-00800-x	Tess 2023
Erlotinib	#N/A		human	0.07			10.1016/j.ctrv.2009.08.004	Van Erp 2009
Ertugliflozin	equilibrium dialysis	Supplementary file2	human	0.064			10.1208/s12248-023-00800-x	Tess 2023
Erythromycin	equilibrium dialysis		human	0.35			10.1016/j.xphs.2017.04.043	Kimoto 2017
Erythromycin	equilibrium dialysis		human	0.353			10.1124/dmd.120.000131	Williamson 2020
Erythromycin	equilibrium dialysis	Supplementary file2	human	0.378			10.1208/s12248-023-00800-x	Tess 2023
Erythromycin	ultrafiltration	lab 2	human	0.34			10.1002/jps.22635	Beaumont 2011
Erythromycin	ultrafiltration	1 μM	human	0.57			10.1002/jps.22635	Beaumont 2011
Erythromycin	#N/A		human	0.16			10.1124/jpet.105.093229	Obach 2005
Esomeprazole	equilibrium dialysis	Supplementary file2	human	0.00778			10.1208/s12248-023-00800-x	Tess 2023
Estradiol, B-	#N/A		human	0.016			10.1124/dmd.118.082966	Lombardo 2018
Ethenzamide	equilibrium dialysis		rat	0.407	0.0209		10.1016/j.xphs.2023.06.015	Bae 2023
Ethenzamide	#N/A		rat	0.67			10.1007/bf01062546	Lin 1982
Ethimizol	equilibrium dialysis	Supplementary file2	human	0.685			10.1208/s12248-023-00800-x	Tess 2023
Ethinylestradiol	equilibrium dialysis	2 mg/ml	human	0.03			10.1124/jpet.301.1.382	Soars 2002
Ethinylestradiol	equilibrium dialysis		human	0.03			10.1124/jpet.301.1.382	Soars 2002
Ethinylestradiol	equilibrium dialysis	Supplementary file2	human	0.242			10.1208/s12248-023-00800-x	Tess 2023
Etilefrine	equilibrium dialysis	Supplementary file2	human	0.869			10.1208/s12248-023-00800-x	Tess 2023
Etodolac	equilibrium dialysis			0.008			10.3109/00498254.2012.669080	Sohlenius-Sternbeck 2012
Etomidate	equilibrium dialysis	Supplementary file2	human	0.223			10.1208/s12248-023-00800-x	Tess 2023
Etonogestrel	equilibrium dialysis	Supplementary file2	human	0.0258			10.1208/s12248-023-00800-x	Tess 2023
Etonogestrel	equilibrium dialysis		human	0.033			10.1124/dmd.120.000131	Williamson 2020
Etoricoxib	equilibrium dialysis	Supplementary file2	human	0.16			10.1208/s12248-023-00800-x	Tess 2023
Ezlopitant	#N/A		human	0.03	0.001		10.1002/1099-081x(199912)20:9<429::aid-bdd209>3.0.co;2-d	Reed-Hagen 1999
Felbamate	equilibrium dialysis	10 μM; pH~8.7	human	0.384	0.016		10.1021/mp800004s	Kochansky 2008
Felodipine	equilibrium dialysis	2 μM	human	0.0017			10.1124/dmd.119.087973	Holt 2019
Felodipine	equilibrium dialysis	10 μM; pH~8.7	human	0.0032	0.0003		10.1021/mp800004s	Kochansky 2008
Felodipine	equilibrium dialysis	Supplementary file2	human	0.0136			10.1208/s12248-023-00800-x	Tess 2023
Felodipine	ultrafiltration	1 μM	human	#N/A		<0.01	10.1002/jps.22635	Beaumont 2011
Felodipine	ultrafiltration	lab 2	human	#N/A		<0.01	10.1002/jps.22635	Beaumont 2011
Felodipine	#N/A		human	0.0048			10.1002/bdd.1996	Ye 2016
Fenofibrate	equilibrium dialysis	10 μM; pH~8.7	human	0.008	0.002		10.1021/mp800004s	Kochansky 2008
Fenoprofen	equilibrium dialysis	Measured by equilibrium dialysis method as described by (Di et al., 2012).	human	0.005			10.1124/jpet.118.252049	Kimoto 2018
Fenoprofen	equilibrium dialysis	Supplementary file2	human	0.00654			10.1208/s12248-023-00800-x	Tess 2023
Fenoprofen	equilibrium dialysis			0.002			10.3109/00498254.2012.669080	Sohlenius-Sternbeck 2012
Fenoprofen	#N/A		human	0.01			10.1002/bdd.1996	Ye 2016
Fenspiride	equilibrium dialysis	Supplementary file2	human	0.763			10.1208/s12248-023-00800-x	Tess 2023
Fentanyl	equilibrium dialysis		rat	0.166			10.1124/dmd.106.014027	De Buck 2007
Ferroquine	equilibrium dialysis	RED device with diluted plasma correcting for the dilution factor; presaturation of device and 24 h dialysis	human	0.041	0.001		10.1186/s12936-019-3075-5	Charman 2020
Fexofenadine	equilibrium dialysis		human	0.33			10.1016/j.xphs.2017.04.043	Kimoto 2017
Fimasartan	equilibrium dialysis		human	0.023			10.1124/dmd.120.000131	Williamson 2020
Fimasartan	#N/A		non-human primate	0.0177			10.1007/s11095-022-03205-1	Tess 2022
Finasteride	equilibrium dialysis	Supplementary file2	human	0.0966			10.1208/s12248-023-00800-x	Tess 2023
Finasteride	equilibrium dialysis		human	0.139			10.1124/dmd.120.000131	Williamson 2020
Flavopiridol	equilibrium dialysis		human	0.09			10.1124/dmd.120.000131	Williamson 2020
Flavopiridol	equilibrium dialysis	Supplementary file2	human	0.235			10.1208/s12248-023-00800-x	Tess 2023
Flecainide	equilibrium dialysis	Supplementary file2	human	0.843			10.1208/s12248-023-00800-x	Tess 2023
Fleroxacin	equilibrium dialysis	Supplementary file2	human	0.736			10.1208/s12248-023-00800-x	Tess 2023
Flubromazolam	equilibrium dialysis	Supplementary file2	human	0.11	0.01		10.1002/dta.2146	Noble 2016
Fluconazole	equilibrium dialysis	10 μM; pH~8.7	human	0.84	0.07		10.1021/mp800004s	Kochansky 2008
Fluconazole	equilibrium dialysis	Supplementary file2	human	0.921			10.1208/s12248-023-00800-x	Tess 2023
Fluconazole	equilibrium dialysis	2 μM	human	0.93			10.1124/dmd.119.087973	Holt 2019
Fluconazole	#N/A		human	0.89			10.1124/jpet.105.093229	Obach 2005
Flufenamic acid	#N/A		human	0.01			10.1016/S0099-5428(08)60268-3	Abignente 1982
Flumazenil	equilibrium dialysis	Supplementary file2	human	0.585			10.1208/s12248-023-00800-x	Tess 2023
Flunitrazepam	#N/A		human	0.17			10.1124/dmd.118.082966	Lombardo 2018
Flunitrazepam	#N/A		human	0.22			10.1124/dmd.106.011569	Brown 2006
Fluorescein	equilibrium dialysis	Measured by equilibrium dialysis method as described by (Di et al., 2012).	human	0.11			10.1124/jpet.118.252049	Kimoto 2018
Fluoxetine	equilibrium dialysis	10 μM; pH~8.7	human	0.021	0.001		10.1021/mp800004s	Kochansky 2008
Fluoxetine	equilibrium dialysis	buffer 1, normal atmospheric conditions, postdialysis plasma ph 7,41	human	0.04	0.013		10.1124/dmd.110.036988	Curran 2010
Fluoxetine	equilibrium dialysis	buffer 2, normal atmospheric conditions, postdialysis plasma ph 7,42	human	0.079	0.015		10.1124/dmd.110.036988	Curran 2010
Fluoxetine	#N/A		human	0.05			10.1124/jpet.105.093229	Obach 2005
Flupentixol	equilibrium dialysis	Supplementary file2	human	0.00581			10.1208/s12248-023-00800-x	Tess 2023
Flupentixol	equilibrium dialysis		human	0.016			10.1124/dmd.120.000131	Williamson 2020
Fluphenazine	equilibrium dialysis	Supplementary file2	human	0.0156			10.1208/s12248-023-00800-x	Tess 2023
Fluphenazine	equilibrium dialysis		human	0.035			10.1124/dmd.120.000131	Williamson 2020
Fluphenazine	#N/A		human	0.012			10.1002/bdd.1996	Ye 2016
Flupirtine	equilibrium dialysis	Supplementary file2	human	0.187			10.1208/s12248-023-00800-x	Tess 2023
Fluvastatin	equilibrium dialysis	Supplementary file2	human	0.00849			10.1208/s12248-023-00800-x	Tess 2023
Fluvastatin	equilibrium dialysis		human	0.0092			10.1124/dmd.118.085639	Riccardi 2019
Fluvastatin	ultrafiltration	25 ng/ml	human	0.0026	0.0024		10.1002/jps.2600820914	Tse 1993
Fluvastatin	ultrafiltration	50 ng/ml	human	0.0054	0.0017		10.1002/jps.2600820914	Tse 1993
Fluvastatin	ultrafiltration	100 ng/ml	human	0.0074	0.0005		10.1002/jps.2600820914	Tse 1993
Fluvastatin	ultrafiltration	500 ng/ml	human	0.0084	0.0008		10.1002/jps.2600820914	Tse 1993
Fluvastatin	ultrafiltration	5000 ng/ml	human	0.0097	0.0011		10.1002/jps.2600820914	Tse 1993
Fluvastatin	ultrafiltration	25000 ng/ml	human	0.0097	0.0003		10.1002/jps.2600820914	Tse 1993
Fluvastatin	ultrafiltration	50000 ng/ml	human	0.01	0.0016		10.1002/jps.2600820914	Tse 1993
Fluvastatin	ultrafiltration	1000 ng/ml	human	0.0101	0.0004		10.1002/jps.2600820914	Tse 1993
Fluvoxamine	equilibrium dialysis	10 μM; pH~8.7	human	0.138	0.014		10.1021/mp800004s	Kochansky 2008
Fluvoxamine	equilibrium dialysis		human	0.247			10.1097/FJC.0b013e3181d2ce39	Margulis 2010
Fluvoxamine	#N/A		human	0.23			10.1124/jpet.105.093229	Obach 2005
Furosemide	equilibrium dialysis		human	0.017			10.3109/00498254.2010.500407	Sohlenius-Sternbeck 2010
Furosemide	equilibrium dialysis	2 mg/ml	human	0.03			10.1124/jpet.301.1.382	Soars 2002
Furosemide	equilibrium dialysis		human	0.03			10.1124/jpet.301.1.382	Soars 2002
Furosemide	#N/A		human	0.012			10.1124/dmd.106.011569	Brown 2006
Fusidate sodium	equilibrium dialysis	Supplementary file2	human	0.00976			10.1208/s12248-023-00800-x	Tess 2023
GAL-021	equilibrium dialysis	Supplementary file2	human	0.203			10.1208/s12248-023-00800-x	Tess 2023
Galantamine	equilibrium dialysis	Supplementary file2	human	0.865			10.1208/s12248-023-00800-x	Tess 2023
Galantamine	equilibrium dialysis		rat	0.755			10.1124/dmd.106.014027	De Buck 2007
Galantamine	#N/A		human	0.822			10.1124/dmd.107.015644	De Buck 2007a
Galantamine	#N/A		rat	0.755			10.1124/dmd.107.015644	De Buck 2007a
Ganciclovir	equilibrium dialysis	Supplementary file2	human	0.696			10.1208/s12248-023-00800-x	Tess 2023
Gatifloxacin	#N/A		human	0.8			10.1124/jpet.105.093229	Obach 2005
Gavestinel	#N/A		human	0.002			10.1124/dmd.118.082966	Lombardo 2018
Gefitinib	equilibrium dialysis		human	0.035			10.1124/dmd.120.000131	Williamson 2020
Gefitinib	equilibrium dialysis	Supplementary file2	human	0.0565			10.1208/s12248-023-00800-x	Tess 2023
Gefitinib	#N/A		human	0.089			10.1016/j.ctrv.2009.08.004	Van Erp 2009
Gemfibrozil	equilibrium dialysis		human	0.002			10.3109/00498254.2010.500407	Sohlenius-Sternbeck 2010
Gemfibrozil	equilibrium dialysis	Supplementary file2	human	0.00211			10.1208/s12248-023-00800-x	Tess 2023
Gemfibrozil	equilibrium dialysis	2 mg/ml	human	0.03			10.1124/jpet.301.1.382	Soars 2002
Gemfibrozil	equilibrium dialysis		human	0.03			10.1124/jpet.301.1.382	Soars 2002
Gemfibrozil	equilibrium dialysis			0.002			10.3109/00498254.2012.669080	Sohlenius-Sternbeck 2012
Gemfibrozil	#N/A		human	0.03			10.1124/dmd.106.011569	Brown 2006
Gemfibrozil	#N/A		human	0.03			10.1124/jpet.105.093229	Obach 2005
Gestodene	equilibrium dialysis		human	0.057			10.1124/dmd.120.000131	Williamson 2020
Gisadenafil	equilibrium dialysis	Supplementary file2	human	0.334			10.1208/s12248-023-00800-x	Tess 2023
Gisadenafil	equilibrium dialysis		human	0.552			10.1124/dmd.120.000131	Williamson 2020
Gisadenafil	#N/A		dog	0.561			10.1007/s11095-022-03205-1	Tess 2022
Glasdegib	equilibrium dialysis	Supplementary file2	human	0.0772			10.1208/s12248-023-00800-x	Tess 2023
Glibornuride	equilibrium dialysis	Supplementary file2	human	0.0803			10.1208/s12248-023-00800-x	Tess 2023
Gliclazide	equilibrium dialysis	Measured by equilibrium dialysis method as described by (Di et al., 2012).	human	0.05			10.1124/jpet.118.252049	Kimoto 2018
Gliclazide	equilibrium dialysis	Supplementary file2	human	0.0771			10.1208/s12248-023-00800-x	Tess 2023
Glimepiride	equilibrium dialysis	Supplementary file2	human	0.00103			10.1208/s12248-023-00800-x	Tess 2023
Glipizide	equilibrium dialysis	Supplementary file2	human	0.032			10.1208/s12248-023-00800-x	Tess 2023
Glipizide	equilibrium dialysis		human	0.04			10.1124/dmd.118.085639	Riccardi 2019
Glipizide	equilibrium dialysis			0.014			10.3109/00498254.2012.669080	Sohlenius-Sternbeck 2012
Glipizide	#N/A		human	0.02			10.1002/bdd.1996	Ye 2016
Glyburide	equilibrium dialysis	2 μM	human	0.0012			10.1124/dmd.119.087973	Holt 2019
Glyburide	equilibrium dialysis	37 Celcius degrees, 6h	human	0.0013	0.0001		10.1002/bdd.2160	Ryu 2018
Glyburide	equilibrium dialysis	4 Celcius degrees, 18h	human	0.0016	0.0002		10.1002/bdd.2160	Ryu 2018
Glyburide	equilibrium dialysis	37 Celcius degrees, 18h	human	0.0016	0.0001		10.1002/bdd.2160	Ryu 2018
Glyburide	equilibrium dialysis	4 Celcius degrees, 24h	human	0.0017	0.0001		10.1002/bdd.2160	Ryu 2018
Glyburide	equilibrium dialysis	Supplementary file2	human	0.00221			10.1208/s12248-023-00800-x	Tess 2023
Glyburide	equilibrium dialysis		human	0.0024			10.1124/dmd.118.085639	Riccardi 2019
Glyburide	#N/A		non-human primate	0.00179			10.1007/s11095-022-03205-1	Tess 2022
Glycopyrrolate bromide	equilibrium dialysis	Supplementary file2	human	0.61			10.1208/s12248-023-00800-x	Tess 2023
Granisetron	equilibrium dialysis		human	0.607			10.1124/dmd.120.000131	Williamson 2020
Granisetron	equilibrium dialysis			0.722			10.3109/00498254.2012.669080	Sohlenius-Sternbeck 2012
Grepafloxacin	equilibrium dialysis	Supplementary file2	human	0.49			10.1208/s12248-023-00800-x	Tess 2023
Griseofulvin	equilibrium dialysis	10 μM; pH~8.7	human	0.135	0.005		10.1021/mp800004s	Kochansky 2008
GSK269984A	equilibrium dialysis		human	0.0024			10.1124/dmd.118.085639	Riccardi 2019
GSK269984A	equilibrium dialysis	Supplementary file2	human	0.0028			10.1208/s12248-023-00800-x	Tess 2023
GSK269984A	#N/A		non-human primate	0.00288			10.1007/s11095-022-03205-1	Tess 2022
GSK461364	equilibrium dialysis	Supplementary file2	human	0.0936			10.1208/s12248-023-00800-x	Tess 2023
Guanfacine	equilibrium dialysis	Supplementary file2	human	0.386			10.1208/s12248-023-00800-x	Tess 2023
Halofantrine	equilibrium dialysis	RED device with diluted plasma correcting for the dilution factor; presaturation of device and 24 h dialysis	human	#N/A		<0.0001	10.1186/s12936-019-3075-5	Charman 2020
Halofantrine	erythrocyte versus buffer or diluted plasma partitioning method	hyperlipidemic plasma	rat	7e-05	3.9e-05		10.1002/jps.10182	Brocks 2002
Halofantrine	erythrocyte versus buffer or diluted plasma partitioning method	hyperlipidemic plasma	rat	7.7e-05	4.3e-05		10.1002/jps.10182	Brocks 2002
Halofantrine	erythrocyte versus buffer or diluted plasma partitioning method	normolipidemic plasma	rat	0.00062	8e-05		10.1002/jps.10182	Brocks 2002
Halofantrine	erythrocyte versus buffer or diluted plasma partitioning method	normolipidemic plasma	rat	0.00064	8.6e-05		10.1002/jps.10182	Brocks 2002
Haloperidol	equilibrium dialysis	buffer 1, normal atmospheric conditions, postdialysis plasma ph 7,33	human	0.124	0.014		10.1124/dmd.110.036988	Curran 2010
Haloperidol	equilibrium dialysis	Supplementary file2	human	0.157			10.1208/s12248-023-00800-x	Tess 2023
Haloperidol	equilibrium dialysis	buffer 2, normal atmospheric conditions, postdialysis plasma ph 7,33	human	0.223	0.032		10.1124/dmd.110.036988	Curran 2010
Haloperidol	ultrafiltration	lab 2	human	0.03			10.1002/jps.22635	Beaumont 2011
Haloperidol	ultrafiltration	1 μM	human	0.08			10.1002/jps.22635	Beaumont 2011
Haloperidol	#N/A		human	0.08			10.1002/bdd.1996	Ye 2016
Hexobarbital	#N/A		human	0.53			10.1124/dmd.118.082966	Lombardo 2018
Homoharringtonine	equilibrium dialysis	Supplementary file2	human	0.793			10.1208/s12248-023-00800-x	Tess 2023
Hydrocortisone	equilibrium dialysis		human	0.38			10.1124/dmd.120.000131	Williamson 2020
Hydrocortisone	equilibrium dialysis	Supplementary file2	human	0.423			10.1208/s12248-023-00800-x	Tess 2023
Hydroxycamptothecin, 10-	equilibrium dialysis	Supplementary file2	human	0.0592			10.1208/s12248-023-00800-x	Tess 2023
Hydroxychloroquine	equilibrium dialysis	Supplementary file2	human	0.699			10.1208/s12248-023-00800-x	Tess 2023
Hydroxyimipramine, 2-	equilibrium dialysis	Supplementary file2	human	0.337			10.1208/s12248-023-00800-x	Tess 2023
Hydroxymidazolam, 1-	equilibrium dialysis	Supplementary file2	human	0.129			10.1208/s12248-023-00800-x	Tess 2023
Hydroxymidazolam, 1-	equilibrium dialysis		human	0.098			10.1124/dmd.120.000131	Williamson 2020
Hydroxytetrahydrocannabinol, 11-	equilibrium dialysis		human	0.03			10.1111/j.2042-7158.1974.tb09207.x	Widman 1974
Ibrolipim	equilibrium dialysis	10 μM; pH~8.7	human	0.043	0.001		10.1021/mp800004s	Kochansky 2008
Ibrutinib	#N/A		human	0.03			10.1124/dmd.118.082966	Lombardo 2018
Ibuprofen	equilibrium dialysis	Supplementary file2	human	0.00693			10.1208/s12248-023-00800-x	Tess 2023
Ibuprofen	equilibrium dialysis	Measured by equilibrium dialysis method as described by (Di et al., 2012).	human	0.012			10.1124/jpet.118.252049	Kimoto 2018
Ibuprofen	equilibrium dialysis		human	0.012			10.1124/dmd.118.085639	Riccardi 2019
Ibuprofen	equilibrium dialysis			0.003			10.3109/00498254.2012.669080	Sohlenius-Sternbeck 2012
Ibuprofen	#N/A		human	0.01			10.1124/dmd.106.011569	Brown 2006
Ibuprofen	#N/A		human	0.015			10.1002/bdd.1996	Ye 2016
Ibuprofen	#N/A		non-human primate	0.00784			10.1007/s11095-022-03205-1	Tess 2022
Ibuprofen	#N/A		rat	0.0104			10.1007/s11095-022-03205-1	Tess 2022
Idarubicin	equilibrium dialysis	Supplementary file2	human	0.0704			10.1208/s12248-023-00800-x	Tess 2023
Idazoxan	equilibrium dialysis	Supplementary file2	human	0.799			10.1208/s12248-023-00800-x	Tess 2023
Idrocilamide	equilibrium dialysis		human	0.036			10.1124/dmd.120.000131	Williamson 2020
Idrocilamide	equilibrium dialysis	Supplementary file2	human	0.677			10.1208/s12248-023-00800-x	Tess 2023
Ifosfamide	equilibrium dialysis	Supplementary file2	human	0.916			10.1208/s12248-023-00800-x	Tess 2023
Imatinib	equilibrium dialysis		human	0.085			10.1124/dmd.120.000131	Williamson 2020
Imatinib	equilibrium dialysis	Supplementary file2	human	0.111			10.1208/s12248-023-00800-x	Tess 2023
Imatinib	#N/A		human	0.05			10.1016/j.ctrv.2009.08.004	Van Erp 2009
Imatinib	#N/A		rat	0.0343			10.1007/s11095-022-03205-1	Tess 2022
Imidafenacin	equilibrium dialysis	Supplementary file2	human	0.4			10.1208/s12248-023-00800-x	Tess 2023
Imipramine	equilibrium dialysis		human	0.062			10.3109/00498254.2010.500407	Sohlenius-Sternbeck 2010
Imipramine	equilibrium dialysis	buffer 1, normal atmospheric conditions, postdialysis plasma ph 7,38	human	0.105	0.034		10.1124/dmd.110.036988	Curran 2010
Imipramine	equilibrium dialysis	2 mg/ml	human	0.11			10.1124/jpet.301.1.382	Soars 2002
Imipramine	equilibrium dialysis		human	0.11			10.1124/jpet.301.1.382	Soars 2002
Imipramine	equilibrium dialysis	4 Celcius degrees, 18h	human	0.19	0.01		10.1002/bdd.2160	Ryu 2018
Imipramine	equilibrium dialysis	Supplementary file2	human	0.191			10.1208/s12248-023-00800-x	Tess 2023
Imipramine	equilibrium dialysis	buffer 2, normal atmospheric conditions, postdialysis plasma ph 7,38	human	0.22	0.016		10.1124/dmd.110.036988	Curran 2010
Imipramine	equilibrium dialysis		human	0.237	0.041		10.1016/j.xphs.2020.09.012	Jones 2021
Imipramine	equilibrium dialysis	37 Celcius degrees, 6h	human	0.24	0.03		10.1002/bdd.2160	Ryu 2018
Imipramine	equilibrium dialysis	37 Celcius degrees, 18h	human	0.24	0.01		10.1002/bdd.2160	Ryu 2018
Imipramine	equilibrium dialysis	4 Celcius degrees, 24h	human	0.27	0.02		10.1002/bdd.2160	Ryu 2018
Imipramine	equilibrium dialysis			0.125			10.3109/00498254.2012.669080	Sohlenius-Sternbeck 2012
Imipramine	equlibrium dialysis	1 μM	human	0.15			10.1007/s11095-006-9663-4	Mohutsky 2006
Imipramine	#N/A		human	0.1			10.1124/dmd.106.011569	Brown 2006
Imipramine, N-oxide	equilibrium dialysis	Supplementary file2	human	0.453			10.1208/s12248-023-00800-x	Tess 2023
Indapamide	equilibrium dialysis		human	0.21	0.014		10.1185/03007997709110219	Campbell 1977
Indinavir	equilibrium dialysis	Supplementary file2	human	0.503			10.1208/s12248-023-00800-x	Tess 2023
Indinavir	ultrafiltration	lab 2	human	0.46			10.1002/jps.22635	Beaumont 2011
Indinavir	ultrafiltration	1 μM	human	0.81			10.1002/jps.22635	Beaumont 2011
Indisulam	equilibrium dialysis		human	0.003			10.1124/dmd.120.000131	Williamson 2020
Indomethacin	equilibrium dialysis	4 Celcius degrees, 24h	human	0.003	0.0005		10.1002/bdd.2160	Ryu 2018
Indomethacin	equilibrium dialysis	4 Celcius degrees, 18h	human	0.004	0.002		10.1002/bdd.2160	Ryu 2018
Indomethacin	equilibrium dialysis	37 Celcius degrees, 6h	human	0.0073	0.0008*		10.1002/bdd.2160	Ryu 2018
Indomethacin	equilibrium dialysis	Supplementary file2	human	0.01			10.1208/s12248-023-00800-x	Tess 2023
Indomethacin	equilibrium dialysis	Measured by equilibrium dialysis method as described by (Di et al., 2012).	human	0.012			10.1124/jpet.118.252049	Kimoto 2018
Indomethacin	equilibrium dialysis	37 Celcius degrees, 18h	human	0.032	0.005*		10.1002/bdd.2160	Ryu 2018
Indoprofen	equilibrium dialysis	Supplementary file2	human	0.0179			10.1208/s12248-023-00800-x	Tess 2023
Iopamidol	equilibrium dialysis	Supplementary file2	human	0.717			10.1208/s12248-023-00800-x	Tess 2023
Irbesartan	equilibrium dialysis		human	0.016			10.1124/dmd.118.085639	Riccardi 2019
Irbesartan	equilibrium dialysis	Supplementary file2	human	0.0161			10.1208/s12248-023-00800-x	Tess 2023
Irbesartan	equilibrium dialysis			0.023			10.3109/00498254.2012.669080	Sohlenius-Sternbeck 2012
Irbesartan	#N/A		non-human primate	0.0126			10.1007/s11095-022-03205-1	Tess 2022
Irinotecan	equilibrium dialysis	Supplementary file2	human	0.234			10.1208/s12248-023-00800-x	Tess 2023
Irinotecan	equilibrium dialysis		human	0.397			10.1124/dmd.120.000131	Williamson 2020
Irinotecan	equilibrium dialysis		human	0.51			10.1016/j.xphs.2017.04.043	Kimoto 2017
Isavuconazole	equilibrium dialysis	Supplementary file2	human	0.012			10.1208/s12248-023-00800-x	Tess 2023
Isoxicam	equilibrium dialysis	Measured by equilibrium dialysis method as described by (Di et al., 2012).	human	0.035			10.1124/jpet.118.252049	Kimoto 2018
Isoxicam	equilibrium dialysis	Supplementary file2	human	0.0406			10.1208/s12248-023-00800-x	Tess 2023
Isoxicam	#N/A		human	0.02			10.1002/bdd.1996	Ye 2016
Isradipine	#N/A		human	0.04			10.1124/dmd.118.082966	Lombardo 2018
Itopride	#N/A		human	0.04			https://www.medicine.abbott/content/dam/bss/divisionalsites/epd/eg-en/documents/products-docs/Ganaton-English.pdf	Ganaton - drug's leaflet
Itraconazole	equilibrium dialysis	Supplementary file2	human	0.00186			10.1208/s12248-023-00800-x	Tess 2023
Itraconazole	equilibrium dialysis		rat	0.03			10.1124/dmd.106.014027	De Buck 2007
Itraconazole	#N/A		human	0.002			10.1124/jpet.105.093229	Obach 2005
JNJ10	#N/A		human	0.115			10.1124/dmd.107.015644	De Buck 2007a
JNJ10	#N/A		rat	0.141			10.1124/dmd.107.015644	De Buck 2007a
JNJ12	#N/A		human	0.867			10.1124/dmd.107.015644	De Buck 2007a
JNJ12	#N/A		rat	0.82			10.1124/dmd.107.015644	De Buck 2007a
JNJ16	#N/A		human	0.034			10.1124/dmd.107.015644	De Buck 2007a
JNJ16	#N/A		rat	0.036			10.1124/dmd.107.015644	De Buck 2007a
JNJ17	equilibrium dialysis		rat	0.015			10.1124/dmd.106.014027	De Buck 2007
JNJ17	#N/A		human	0.009			10.1124/dmd.107.015644	De Buck 2007a
JNJ17	#N/A		rat	0.028			10.1124/dmd.107.015644	De Buck 2007a
JNJ19	equilibrium dialysis		rat	0.157			10.1124/dmd.106.014027	De Buck 2007
JNJ20	equilibrium dialysis		rat	0.082			10.1124/dmd.106.014027	De Buck 2007
JNJ21	equilibrium dialysis		rat	0.007			10.1124/dmd.106.014027	De Buck 2007
JNJ21	#N/A		human	0.012			10.1124/dmd.107.015644	De Buck 2007a
JNJ21	#N/A		rat	0.015			10.1124/dmd.107.015644	De Buck 2007a
JNJ22	#N/A		human	0.001			10.1124/dmd.107.015644	De Buck 2007a
JNJ22	#N/A		rat	0.001			10.1124/dmd.107.015644	De Buck 2007a
JNJ23	#N/A		human	0.016			10.1124/dmd.107.015644	De Buck 2007a
JNJ23	#N/A		rat	0.082			10.1124/dmd.107.015644	De Buck 2007a
JNJ24	equilibrium dialysis		rat	0.015			10.1124/dmd.106.014027	De Buck 2007
JNJ24	#N/A		human	0.006			10.1124/dmd.107.015644	De Buck 2007a
JNJ24	#N/A		rat	0.007			10.1124/dmd.107.015644	De Buck 2007a
JNJ25	equilibrium dialysis		rat	0.036			10.1124/dmd.106.014027	De Buck 2007
JNJ25	#N/A		human	0.016			10.1124/dmd.107.015644	De Buck 2007a
JNJ25	#N/A		rat	0.015			10.1124/dmd.107.015644	De Buck 2007a
JNJ26	equilibrium dialysis		rat	0.003			10.1124/dmd.106.014027	De Buck 2007
JNJ26	#N/A		human	0.023			10.1124/dmd.107.015644	De Buck 2007a
JNJ26	#N/A		rat	0.036			10.1124/dmd.107.015644	De Buck 2007a
JNJ29	equilibrium dialysis		rat	0.057			10.1124/dmd.106.014027	De Buck 2007
JNJ30	equilibrium dialysis		rat	0.022			10.1124/dmd.106.014027	De Buck 2007
JNJ32	equilibrium dialysis		rat	0.141			10.1124/dmd.106.014027	De Buck 2007
JNJ33	equilibrium dialysis		rat	0.63			10.1124/dmd.106.014027	De Buck 2007
JNJ34	equilibrium dialysis		rat	0.725			10.1124/dmd.106.014027	De Buck 2007
JNJ35	equilibrium dialysis		rat	0.127			10.1124/dmd.106.014027	De Buck 2007
JNJ36	equilibrium dialysis		rat	0.342			10.1124/dmd.106.014027	De Buck 2007
JNJ37	equilibrium dialysis		rat	0.039			10.1124/dmd.106.014027	De Buck 2007
JNJ38	equilibrium dialysis		rat	0.001			10.1124/dmd.106.014027	De Buck 2007
JNJ39	equilibrium dialysis		rat	0.122			10.1124/dmd.106.014027	De Buck 2007
JNJ40	equilibrium dialysis		rat	0.013			10.1124/dmd.106.014027	De Buck 2007
JNJ44	equilibrium dialysis		rat	0.001			10.1124/dmd.106.014027	De Buck 2007
JNJ45	equilibrium dialysis		rat	0.001			10.1124/dmd.106.014027	De Buck 2007
JNJ47	equilibrium dialysis		rat	0.035			10.1124/dmd.106.014027	De Buck 2007
JNJ7	equilibrium dialysis		rat	0.528			10.1124/dmd.106.014027	De Buck 2007
JNJ8	equilibrium dialysis		rat	0.82			10.1124/dmd.106.014027	De Buck 2007
JPC3210	equilibrium dialysis	RED device with diluted plasma correcting for the dilution factor; presaturation of device and 24 h dialysis	human	0.0028	0.0002		10.1186/s12936-019-3075-5	Charman 2020
KAE609	equilibrium dialysis	RED device with diluted plasma correcting for the dilution factor; presaturation of device and 24 h dialysis	human	0.0016	0.0001		10.1186/s12936-019-3075-5	Charman 2020
KAF156	equilibrium dialysis	RED device with diluted plasma correcting for the dilution factor with 6 h dialysis	human	0.069	0.013		10.1186/s12936-019-3075-5	Charman 2020
Ketamine	equilibrium dialysis		human	0.652			10.1124/dmd.120.000131	Williamson 2020
Ketamine	equilibrium dialysis		human	0.7			10.1016/j.vascn.2005.10.002	Skaggs 2006
Ketamine	equilibrium dialysis	Supplementary file2	human	0.88			10.1208/s12248-023-00800-x	Tess 2023
Ketamine	equlibrium dialysis	5 μM	human	0.7			10.1016/j.vascn.2005.10.002	Skaggs 2006
Ketanserin	equilibrium dialysis		rat	0.012			10.1124/dmd.106.014027	De Buck 2007
Ketanserin	#N/A		human	0.049			10.1124/dmd.107.015644	De Buck 2007a
Ketanserin	#N/A		rat	0.012			10.1124/dmd.107.015644	De Buck 2007a
Ketoconazole	equilibrium dialysis	10 μM; pH~8.7	human	0.018	0.003		10.1021/mp800004s	Kochansky 2008
Ketoconazole	#N/A		human	0.01			10.1124/jpet.105.093229	Obach 2005
Ketoprofen	equilibrium dialysis	2 μM	human	0.0041			10.1124/dmd.119.087973	Holt 2019
Ketoprofen	equilibrium dialysis	Supplementary file2	human	0.0139			10.1208/s12248-023-00800-x	Tess 2023
Ketoprofen	equilibrium dialysis	Measured by equilibrium dialysis method as described by (Di et al., 2012).	human	0.021			10.1124/jpet.118.252049	Kimoto 2018
Ketoprofen	equilibrium dialysis	2 mg/ml	human	0.06			10.1124/jpet.301.1.382	Soars 2002
Ketoprofen	equilibrium dialysis		human	0.06			10.1124/jpet.301.1.382	Soars 2002
Ketoprofen	equilibrium dialysis			0.004			10.3109/00498254.2012.669080	Sohlenius-Sternbeck 2012
Ketoprofen	equlibrium dialysis	1 μM	human	0.02			10.1007/s11095-006-9663-4	Mohutsky 2006
Ketoprofen	#N/A		human	0.01			10.1124/dmd.106.011569	Brown 2006
Ketoprofen	#N/A		human	0.017			10.1002/bdd.1996	Ye 2016
Ketorolac	equilibrium dialysis	Supplementary file2	human	0.0235			10.1208/s12248-023-00800-x	Tess 2023
Ketorolac	#N/A		non-human primate	0.0148			10.1007/s11095-022-03205-1	Tess 2022
L-365260	equilibrium dialysis	10 μM; pH~8.7	human	0.0051	0.0003		10.1021/mp800004s	Kochansky 2008
L-778123	equilibrium dialysis	Supplementary file2	human	0.127			10.1208/s12248-023-00800-x	Tess 2023
Lamivudine	equilibrium dialysis	Supplementary file2	human	0.742			10.1208/s12248-023-00800-x	Tess 2023
Lanicemine	equilibrium dialysis	Supplementary file2	human	0.621			10.1208/s12248-023-00800-x	Tess 2023
Laniquidar	equilibrium dialysis		rat	0.002			10.1124/dmd.106.014027	De Buck 2007
Laniquidar	#N/A		human	0.001			10.1124/dmd.107.015644	De Buck 2007a
Laniquidar	#N/A		rat	0.002			10.1124/dmd.107.015644	De Buck 2007a
Lansoprazole	equilibrium dialysis	Supplementary file2	human	0.0401			10.1208/s12248-023-00800-x	Tess 2023
Lapatinib	#N/A		human	#N/A		<0.01	10.1016/j.ctrv.2009.08.004	Van Erp 2009
Laropiprant	equilibrium dialysis	Supplementary file2	human	0.00338			10.1208/s12248-023-00800-x	Tess 2023
Laropiprant	equilibrium dialysis		human	0.004			10.1124/dmd.120.000131	Williamson 2020
Lesinurad	equilibrium dialysis		human	0.016			10.1124/dmd.120.000131	Williamson 2020
Levetiracetam	equilibrium dialysis	Supplementary file2	human	0.997			10.1208/s12248-023-00800-x	Tess 2023
Levobupivacaine	equilibrium dialysis	Supplementary file2	human	0.201			10.1208/s12248-023-00800-x	Tess 2023
Levocabastine	#N/A		human	0.453			10.1124/dmd.107.015644	De Buck 2007a
Levocabastine	#N/A		rat	0.465			10.1124/dmd.107.015644	De Buck 2007a
Levofloxacin	equilibrium dialysis	Supplementary file2	human	0.791			10.1208/s12248-023-00800-x	Tess 2023
Levofloxacin	#N/A		human	0.75			10.1124/dmd.118.082966	Lombardo 2018
Levomepromazine	equilibrium dialysis		human	0.056			10.1124/dmd.120.000131	Williamson 2020
Levomepromazine	equilibrium dialysis	Supplementary file2	human	0.0653			10.1208/s12248-023-00800-x	Tess 2023
Levonorgestrel	equilibrium dialysis		human	0.045			10.1124/dmd.120.000131	Williamson 2020
Levoprotiline	equilibrium dialysis	Supplementary file2	human	0.201			10.1208/s12248-023-00800-x	Tess 2023
Levosimendan	equilibrium dialysis	Supplementary file2	human	0.028			10.1208/s12248-023-00800-x	Tess 2023
Levothyroxine	#N/A		human	0.01			10.1592/phco.27.11.1529	Ibrahim 2007
Liarozole	equilibrium dialysis		rat	0.075			10.1124/dmd.106.014027	De Buck 2007
Licarbazepine	equilibrium dialysis	Supplementary file2	human	0.542			10.1208/s12248-023-00800-x	Tess 2023
Lidocaine	equilibrium dialysis		human	0.254			10.3109/00498254.2010.500407	Sohlenius-Sternbeck 2010
Lidocaine	ultrafiltration	lab 2	human	0.2			10.1002/jps.22635	Beaumont 2011
Lidocaine	ultrafiltration	1 μM	human	0.63			10.1002/jps.22635	Beaumont 2011
Lidocaine	#N/A		human	0.3			10.1124/dmd.106.011569	Brown 2006
Lincomycin	equilibrium dialysis	Supplementary file2	human	0.367			10.1208/s12248-023-00800-x	Tess 2023
Linezolid	equilibrium dialysis	Supplementary file2	human	0.687			10.1208/s12248-023-00800-x	Tess 2023
Lipoic acid, R(+)-α	equilibrium dialysis	Supplementary file2	human	0.0181			10.1208/s12248-023-00800-x	Tess 2023
Lomitapide	equilibrium dialysis	Supplementary file2	human	0.00882			10.1208/s12248-023-00800-x	Tess 2023
Loperamide	equilibrium dialysis		rat	0.016			10.1124/dmd.106.014027	De Buck 2007
Lopinavir	equilibrium dialysis	37 Celcius degrees, 6h	human	0.026	0.001		10.1002/bdd.2160	Ryu 2018
Lopinavir	equilibrium dialysis	37 Celcius degrees, 18h	human	0.026	0.002		10.1002/bdd.2160	Ryu 2018
Lopinavir	equilibrium dialysis	4 Celcius degrees, 24h	human	0.038	0.003		10.1002/bdd.2160	Ryu 2018
Lopinavir	equilibrium dialysis	4 Celcius degrees, 18h	human	0.041	0.007		10.1002/bdd.2160	Ryu 2018
Loratidine	#N/A		human	0.03			Book: Goodman and Gilman's The Pharmacological Basis of Therapeutics	Brunton et al.
Lorazepam	equilibrium dialysis		human	0.058			10.3109/00498254.2010.500407	Sohlenius-Sternbeck 2010
Lorazepam	equilibrium dialysis		human	0.0905			10.1002/jps.2600681034	Johnson 1979
Lorazepam	#N/A		human	0.058			10.1002/bdd.1996	Ye 2016
Lorazepam	#N/A		human	0.09			10.1124/dmd.106.011569	Brown 2006
Lorcainide	equilibrium dialysis	Supplementary file2	human	0.402			10.1208/s12248-023-00800-x	Tess 2023
Lorcainide	equilibrium dialysis		rat	0.26			10.1124/dmd.106.014027	De Buck 2007
Lorcainide	#N/A		human	0.15			10.1124/dmd.107.015644	De Buck 2007a
Lorcainide	#N/A		rat	0.26			10.1124/dmd.107.015644	De Buck 2007a
Lorlatinib	equilibrium dialysis	Supplementary file2	human	0.34			10.1208/s12248-023-00800-x	Tess 2023
Losartan	ultrafiltration		human	0.013			10.1002/j.1552-4604.1995.tb04097.x	Christ 1995
Losmapimod	equilibrium dialysis	Supplementary file2	human	0.129			10.1208/s12248-023-00800-x	Tess 2023
Loviride	equilibrium dialysis		rat	0.028			10.1124/dmd.106.014027	De Buck 2007
Loxiglumide	equilibrium dialysis	Supplementary file2	human	0.00931			10.1208/s12248-023-00800-x	Tess 2023
Lubeluzole	equilibrium dialysis		rat	0.008			10.1124/dmd.106.014027	De Buck 2007
Lubeluzole	#N/A		human	0.003			10.1124/dmd.107.015644	De Buck 2007a
Lubeluzole	#N/A		rat	0.008			10.1124/dmd.107.015644	De Buck 2007a
Lumefantrine	equilibrium dialysis	RED device with diluted plasma correcting for the dilution factor; presaturation of device and 24 h dialysis	human	#N/A		<0.0001	10.1186/s12936-019-3075-5	Charman 2020
LY2090314	equilibrium dialysis	Supplementary file2	human	0.0842			10.1208/s12248-023-00800-x	Tess 2023
M001	equilibrium dialysis		human	0.25	0.05		10.1016/j.vascn.2010.04.003	Deshmukh 2011
M5717	equilibrium dialysis	RED device with diluted plasma correcting for the dilution factor with 6 h dialysis	human	0.24	0.002		10.1186/s12936-019-3075-5	Charman 2020
Maprotiline	equilibrium dialysis	Supplementary file2	human	0.176			10.1208/s12248-023-00800-x	Tess 2023
Maraviroc	equilibrium dialysis	Supplementary file2	human	0.245			10.1208/s12248-023-00800-x	Tess 2023
Maxipost	equilibrium dialysis	Supplementary file2	human	0.00774			10.1208/s12248-023-00800-x	Tess 2023
Mazapertine	equilibrium dialysis	Supplementary file2	human	0.0424			10.1208/s12248-023-00800-x	Tess 2023
Mazapertine	equilibrium dialysis		rat	0.03			10.1124/dmd.106.014027	De Buck 2007
Mazapertine	#N/A		human	0.011			10.1124/dmd.107.015644	De Buck 2007a
Mazapertine	#N/A		rat	0.03			10.1124/dmd.107.015644	De Buck 2007a
Mebendazole	equilibrium dialysis		human	0.066			10.1124/dmd.120.000131	Williamson 2020
Mebendazole	equilibrium dialysis	Supplementary file2	human	0.117			10.1208/s12248-023-00800-x	Tess 2023
Mebendazole	#N/A		human	0.086			10.1124/dmd.118.082966	Lombardo 2018
Meclofenamic acid	#N/A		human	0.003	0.001		10.1007/BF00609253	Koup 1988
Medroxalol	equilibrium dialysis	Supplementary file2	human	0.412			10.1208/s12248-023-00800-x	Tess 2023
Mefloquine	equilibrium dialysis	RED device with diluted plasma correcting for the dilution factor with 6 h dialysis	human	0.015	0.001		10.1186/s12936-019-3075-5	Charman 2020
Melatonin	equilibrium dialysis	Supplementary file2	human	0.455			10.1208/s12248-023-00800-x	Tess 2023
Melatonin	equilibrium dialysis		human	0.679			10.1124/dmd.120.000131	Williamson 2020
Meloxicam	equilibrium dialysis	Measured by equilibrium dialysis method as described by (Di et al., 2012).	human	0.008			10.1124/jpet.118.252049	Kimoto 2018
Meloxicam	equilibrium dialysis		human	0.0082			10.1124/dmd.118.085639	Riccardi 2019
Meloxicam	equilibrium dialysis	Supplementary file2	human	0.00992			10.1208/s12248-023-00800-x	Tess 2023
Meloxicam	ultrafiltration	1 μM	human	#N/A		<0.01	10.1002/jps.22635	Beaumont 2011
Meloxicam	ultrafiltration	lab 2	human	#N/A		<0.01	10.1002/jps.22635	Beaumont 2011
Menogaril	equilibrium dialysis	Supplementary file2	human	0.212			10.1208/s12248-023-00800-x	Tess 2023
Mephenytoin	#N/A		human	0.6			10.1124/dmd.106.011569	Brown 2006
Mepindolol	equilibrium dialysis	Supplementary file2	human	0.647			10.1208/s12248-023-00800-x	Tess 2023
Mepivacaine	equilibrium dialysis		human	0.524			10.1124/dmd.120.000131	Williamson 2020
Mepivacaine	equilibrium dialysis	Supplementary file2	human	0.685			10.1208/s12248-023-00800-x	Tess 2023
Metaproterenol	equilibrium dialysis	Supplementary file2	human	0.697			10.1208/s12248-023-00800-x	Tess 2023
Metergoline	equilibrium dialysis	Supplementary file2	human	0.0131			10.1208/s12248-023-00800-x	Tess 2023
Methadone	equilibrium dialysis		human	0.208			10.1016/j.xphs.2017.04.043	Kimoto 2017
Methadone	ultrafiltration	S-methadone; 1 ml plasma	human	0.139	0.055		10.1067/mcp.2001.116793	Boulton 2001
Methadone	ultrafiltration	R-methadone; 1 ml plasma	human	0.213	0.076		10.1067/mcp.2001.116793	Boulton 2001
Methocarbamol	#N/A		human	0.52		0.5-0.54	10.1007/BF00280060	Sica 1990
Methohexital	#N/A		human	0.27			10.1124/dmd.118.082966	Lombardo 2018
Methotrexate	equilibrium dialysis		human	0.86			10.1016/j.xphs.2017.04.043	Kimoto 2017
Methoxsalen	equilibrium dialysis		human	0.1			10.2165/00003088-198611010-00004	De Wolff 1986
Methoxsalen	equilibrium dialysis	Supplementary file2	human	0.1			10.1208/s12248-023-00800-x	Tess 2023
Methylene blue	ultrafiltration		rabbit	#N/A		0.23 - 0.29	10.1248/bpb1978.4.49	Kozaki 1981
Methylprednisolone	equilibrium dialysis		human	0.143			10.3109/00498254.2010.500407	Sohlenius-Sternbeck 2010
Methylprednisolone	equilibrium dialysis	Supplementary file2	human	0.292			10.1208/s12248-023-00800-x	Tess 2023
Methylprednisolone	equilibrium dialysis			0.26			10.3109/00498254.2012.669080	Sohlenius-Sternbeck 2012
Methylprednisolone	#N/A		human	0.22			10.1124/dmd.106.011569	Brown 2006
Metipranolol	equilibrium dialysis	Supplementary file2	human	0.713			10.1208/s12248-023-00800-x	Tess 2023
Metoclopramide	equilibrium dialysis	Supplementary file2	human	0.778			10.1208/s12248-023-00800-x	Tess 2023
Metocurine	equilibrium dialysis	Supplementary file2	human	1			10.1208/s12248-023-00800-x	Tess 2023
Metolazone	equilibrium dialysis	Supplementary file2	human	0.174			10.1208/s12248-023-00800-x	Tess 2023
Metopimazine	equilibrium dialysis	Supplementary file2	human	0.263			10.1208/s12248-023-00800-x	Tess 2023
Metopimazine	equilibrium dialysis		human	0.273			10.1124/dmd.120.000131	Williamson 2020
Metoprolol	equilibrium dialysis	37 Celcius degrees, 18h	human	0.64	0.07		10.1002/bdd.2160	Ryu 2018
Metoprolol	equilibrium dialysis	Supplementary file2	human	0.798			10.1208/s12248-023-00800-x	Tess 2023
Metoprolol	equilibrium dialysis		human	0.83			10.1016/j.vascn.2005.10.002	Skaggs 2006
Metoprolol	equilibrium dialysis	4 Celcius degrees, 18h	human	0.85	0.04		10.1002/bdd.2160	Ryu 2018
Metoprolol	equilibrium dialysis	4 Celcius degrees, 24h	human	0.86	0.05		10.1002/bdd.2160	Ryu 2018
Metoprolol	equilibrium dialysis	2 μM	human	0.87			10.1124/dmd.119.087973	Holt 2019
Metoprolol	equilibrium dialysis	37 Celcius degrees, 6h	human	0.89	0.05		10.1002/bdd.2160	Ryu 2018
Metoprolol	equlibrium dialysis	5 μM	human	0.83			10.1016/j.vascn.2005.10.002	Skaggs 2006
Metoprolol	ultrafiltration	lab 2	human	0.81			10.1002/jps.22635	Beaumont 2011
Metoprolol	ultrafiltration	1 μM	human	1			10.1002/jps.22635	Beaumont 2011
Metoprolol	#N/A		human	0.89			10.1124/dmd.106.011569	Brown 2006
Metoprolol	#N/A		human	0.89			10.1124/jpet.105.093229	Obach 2005
Metronidazole	equilibrium dialysis	Supplementary file2	human	0.944			10.1208/s12248-023-00800-x	Tess 2023
Metronidazole	#N/A		human	0.89			10.1124/jpet.105.093229	Obach 2005
Metyrapone	equilibrium dialysis	10 μM; pH~8.7	human	0.63	0.03		10.1021/mp800004s	Kochansky 2008
Mexiletine	equilibrium dialysis	Supplementary file2	human	0.921			10.1208/s12248-023-00800-x	Tess 2023
Mianserine	#N/A		human	0.05			10.1124/dmd.118.082966	Lombardo 2018
Mibefradil	equilibrium dialysis	10 μM; pH~8.7	human	0.0048	0.0012		10.1021/mp800004s	Kochansky 2008
Mibefradil	equilibrium dialysis		human	0.005			10.1124/dmd.120.000131	Williamson 2020
Mibefradil	equilibrium dialysis	2 μM	human	0.031			10.1124/dmd.119.087973	Holt 2019
Mibefradil	#N/A		human	0.005			10.1124/jpet.105.093229	Obach 2005
Miconazole	#N/A		human	0.08			10.1124/dmd.118.082966	Lombardo 2018
Midazolam	equilibrium dialysis	buffer 1, normal atmospheric conditions, postdialysis plasma ph 7,37	human	0.019	0.006		10.1124/dmd.110.036988	Curran 2010
Midazolam	equilibrium dialysis		human	0.02			10.1124/dmd.120.000131	Williamson 2020
Midazolam	equilibrium dialysis		human	0.023			10.3109/00498254.2010.500407	Sohlenius-Sternbeck 2010
Midazolam	equilibrium dialysis		human	0.031	0.005		10.1016/j.xphs.2020.09.012	Jones 2021
Midazolam	equilibrium dialysis	2 μM	human	0.033			10.1124/dmd.119.087973	Holt 2019
Midazolam	equilibrium dialysis	buffer 2, normal atmospheric conditions, postdialysis plasma ph 7,37	human	0.034	0.005		10.1124/dmd.110.036988	Curran 2010
Midazolam	equilibrium dialysis		human	0.035			10.1016/j.vascn.2005.10.002	Skaggs 2006
Midazolam	equilibrium dialysis	Supplementary file2	human	0.053			10.1208/s12248-023-00800-x	Tess 2023
Midazolam	equilibrium dialysis			0.023			10.3109/00498254.2012.669080	Sohlenius-Sternbeck 2012
Midazolam	equlibrium dialysis	1 μM	human	0.02			10.1007/s11095-006-9663-4	Mohutsky 2006
Midazolam	equlibrium dialysis	5 μM	human	0.035			10.1016/j.vascn.2005.10.002	Skaggs 2006
Midazolam	ultracentrifugation	0.25 mg/mL protein	human	0.01			10.1016/j.vascn.2010.04.003	Deshmukh 2011
Midazolam	ultrafiltration	lab 2	human	0.012			10.1002/jps.22635	Beaumont 2011
Midazolam	ultrafiltration	1 μM	human	0.028			10.1002/jps.22635	Beaumont 2011
Midazolam	#N/A		human	0.042			10.1124/dmd.106.011569	Brown 2006
Midazolam	#N/A		human	0.05			10.1002/bdd.1996	Ye 2016
Mifepristone	equilibrium dialysis	Supplementary file2	human	0.00244			10.1208/s12248-023-00800-x	Tess 2023
Mifepristone	equilibrium dialysis	10 μM; pH~8.7	human	0.0056	0.0016		10.1021/mp800004s	Kochansky 2008
Milnacipran	equilibrium dialysis	buffer 2, normal atmospheric conditions, postdialysis plasma ph 7,40	human	0.809	0.048		10.1124/dmd.110.036988	Curran 2010
Milnacipran	equilibrium dialysis	buffer 1, normal atmospheric conditions, postdialysis plasma ph 7,40	human	0.828	0.024		10.1124/dmd.110.036988	Curran 2010
Minoxidil	equilibrium dialysis	Supplementary file2	human	0.686			10.1208/s12248-023-00800-x	Tess 2023
Mirabegron	equilibrium dialysis	Supplementary file2	human	0.121			10.1208/s12248-023-00800-x	Tess 2023
Mirabegron	equilibrium dialysis		human	0.29			10.1124/dmd.120.000131	Williamson 2020
Mirtazapine	equilibrium dialysis	buffer 1, normal atmospheric conditions, postdialysis plasma ph 7,27	human	0.16	0.045		10.1124/dmd.110.036988	Curran 2010
Mirtazapine	equilibrium dialysis	Supplementary file2	human	0.23			10.1208/s12248-023-00800-x	Tess 2023
Mirtazapine	equilibrium dialysis		human	0.239			10.1124/dmd.120.000131	Williamson 2020
Mirtazapine	equilibrium dialysis	buffer 2, normal atmospheric conditions, postdialysis plasma ph 7,27	human	0.32	0.025		10.1124/dmd.110.036988	Curran 2010
Mitratapide	equilibrium dialysis		rat	0.003			10.1124/dmd.106.014027	De Buck 2007
Mizolastine	equilibrium dialysis	Supplementary file2	human	0.0215			10.1208/s12248-023-00800-x	Tess 2023
Mizolastine	equilibrium dialysis		human	0.023			10.1124/dmd.120.000131	Williamson 2020
MMV048	equilibrium dialysis	RED device with diluted plasma correcting for the dilution factor with 6 h dialysis	human	0.11	0.007		10.1186/s12936-019-3075-5	Charman 2020
MMV052	equilibrium dialysis	RED device with diluted plasma correcting for the dilution factor; presaturation of device and 24 h dialysis	human	0.0004	0.0001		10.1186/s12936-019-3075-5	Charman 2020
MMV253	equilibrium dialysis	RED device with diluted plasma correcting for the dilution factor; presaturation of device and 24 h dialysis	human	0.017	0.0002		10.1186/s12936-019-3075-5	Charman 2020
Moclobemide	equilibrium dialysis	Supplementary file2	human	0.401			10.1208/s12248-023-00800-x	Tess 2023
Moclobemide	#N/A		human	0.5			10.1124/jpet.105.093229	Obach 2005
Molsidomine	equilibrium dialysis	Supplementary file2	human	0.885			10.1208/s12248-023-00800-x	Tess 2023
Montelukast	equilibrium dialysis		human	9.2e-05			10.1124/dmd.118.085639	Riccardi 2019
Montelukast	#N/A		human	0.002			10.1124/dmd.118.082966	Lombardo 2018
Moricizine	equilibrium dialysis	10 μM; pH~8.7	human	0.063	0.003		10.1021/mp800004s	Kochansky 2008
Morinidazole	equilibrium dialysis	Supplementary file2	human	1			10.1208/s12248-023-00800-x	Tess 2023
Morphine	equilibrium dialysis	2 mg/ml	human	0.65			10.1124/jpet.301.1.382	Soars 2002
Morphine	equilibrium dialysis		human	0.65			10.1124/jpet.301.1.382	Soars 2002
Moxalactam	equilibrium dialysis		human	0.39			10.1016/j.xphs.2017.04.043	Kimoto 2017
Moxonidine	equilibrium dialysis	Supplementary file2	human	1			10.1208/s12248-023-00800-x	Tess 2023
Mycophenolic acid	equilibrium dialysis	Supplementary file2	human	0.0319			10.1208/s12248-023-00800-x	Tess 2023
Mycophenolic acid	equilibrium dialysis	10 μM; pH~8.7	human	#N/A		<0.01	10.1021/mp800004s	Kochansky 2008
Mycophenolic acid	#N/A		human	0.02			10.1124/dmd.118.082966	Lombardo 2018
Nafcillin	equilibrium dialysis	10 μM; pH~8.7	human	0.059	0.015		10.1021/mp800004s	Kochansky 2008
Nafcillin	equilibrium dialysis	2 μM	human	0.123			10.1124/dmd.119.087973	Holt 2019
Naftopidil	equilibrium dialysis	Supplementary file2	human	0.00393			10.1208/s12248-023-00800-x	Tess 2023
Nalbuphine	equilibrium dialysis	Supplementary file2	human	0.647			10.1208/s12248-023-00800-x	Tess 2023
Naloxone	equilibrium dialysis		human	0.175			10.3109/00498254.2010.500407	Sohlenius-Sternbeck 2010
Naloxone	equilibrium dialysis	2 mg/ml	human	0.62			10.1124/jpet.301.1.382	Soars 2002
Naloxone	equilibrium dialysis		human	0.62			10.1124/jpet.301.1.382	Soars 2002
Naloxone	equilibrium dialysis	Supplementary file2	human	0.668			10.1208/s12248-023-00800-x	Tess 2023
Naloxone	equilibrium dialysis			0.722			10.3109/00498254.2012.669080	Sohlenius-Sternbeck 2012
Naloxone	#N/A		human	0.56			10.1124/dmd.106.011569	Brown 2006
Naltrexone	#N/A		human	0.79			Book: Goodman and Gilman's The Pharmacological Basis of Therapeutics	Brunton et al.
Naphthoquine	equilibrium dialysis	RED device with diluted plasma correcting for the dilution factor; presaturation of device and 24 h dialysis	human	0.018	0.001		10.1186/s12936-019-3075-5	Charman 2020
Naphtidrofuryl	equilibrium dialysis	Supplementary file2	human	0.0333			10.1208/s12248-023-00800-x	Tess 2023
Naproxen	equilibrium dialysis		human	0.001			10.3109/00498254.2010.500407	Sohlenius-Sternbeck 2010
Naproxen	equilibrium dialysis	Supplementary file2	human	0.00166			10.1208/s12248-023-00800-x	Tess 2023
Naproxen	equilibrium dialysis	2 mg/ml	human	0.01			10.1124/jpet.301.1.382	Soars 2002
Naproxen	equilibrium dialysis		human	0.01			10.1124/jpet.301.1.382	Soars 2002
Naproxen	equilibrium dialysis	Measured by equilibrium dialysis method as described by (Di et al., 2012).	human	0.026			10.1124/jpet.118.252049	Kimoto 2018
Naproxen	#N/A		human	0.01			10.1124/dmd.106.011569	Brown 2006
Naproxen	#N/A		non-human primate	0.00326			10.1007/s11095-022-03205-1	Tess 2022
Naproxen	#N/A		rat	0.00536			10.1007/s11095-022-03205-1	Tess 2022
Napsagatran	equilibrium dialysis		human	0.14			10.1016/j.xphs.2017.04.043	Kimoto 2017
Naratriptan	equilibrium dialysis	Supplementary file2	human	0.733			10.1208/s12248-023-00800-x	Tess 2023
Nateglinide	equilibrium dialysis	Measured by equilibrium dialysis method as described by (Di et al., 2012).	human	0.011			10.1124/jpet.118.252049	Kimoto 2018
Nateglinide	equilibrium dialysis		human	0.011			10.1124/dmd.118.085639	Riccardi 2019
Nateglinide	equilibrium dialysis	Supplementary file2	human	0.012			10.1208/s12248-023-00800-x	Tess 2023
Nateglinide	equilibrium dialysis		human	0.017			10.1124/dmd.120.000131	Williamson 2020
Nebivolol	equilibrium dialysis	Supplementary file2	human	0.0233			10.1208/s12248-023-00800-x	Tess 2023
Nebivolol	equilibrium dialysis		human	0.03			10.1124/dmd.120.000131	Williamson 2020
Nebivolol	equilibrium dialysis		rat	0.015			10.1124/dmd.106.014027	De Buck 2007
Nebivolol	#N/A		human	0.02			10.1124/dmd.107.015644	De Buck 2007a
Nebivolol	#N/A		rat	0.015			10.1124/dmd.107.015644	De Buck 2007a
Nefazodone	equilibrium dialysis	10 μM; pH~8.7	human	0.0056	0.0005		10.1021/mp800004s	Kochansky 2008
Nefazodone	#N/A		human	0.009			10.1124/jpet.105.093229	Obach 2005
Nefopam	equilibrium dialysis	Supplementary file2	human	0.468			10.1208/s12248-023-00800-x	Tess 2023
Nefopam	equilibrium dialysis		human	0.507			10.1124/dmd.120.000131	Williamson 2020
Nelfinavir	equilibrium dialysis	10 μM; pH~8.7	human	0.0018	0.0004		10.1021/mp800004s	Kochansky 2008
Nelfinavir	equilibrium dialysis	37 Celcius degrees, 6h	human	0.0032	0.0001		10.1002/bdd.2160	Ryu 2018
Nelfinavir	equilibrium dialysis	37 Celcius degrees, 18h	human	0.0051	0.001		10.1002/bdd.2160	Ryu 2018
Nelfinavir	equilibrium dialysis	4 Celcius degrees, 18h	human	0.0052	0.0002		10.1002/bdd.2160	Ryu 2018
Nelfinavir	equilibrium dialysis	4 Celcius degrees, 24h	human	0.0053	0.0005		10.1002/bdd.2160	Ryu 2018
Nelfinavir	#N/A		human	0.015			10.1124/jpet.105.093229	Obach 2005
Nemorubicin	equilibrium dialysis	Supplementary file2	human	0.225			10.1208/s12248-023-00800-x	Tess 2023
Neostigmine	equilibrium dialysis	Supplementary file2	human	1			10.1208/s12248-023-00800-x	Tess 2023
Netupitant	equilibrium dialysis	Supplementary file2	human	0.00349			10.1208/s12248-023-00800-x	Tess 2023
Nevirapine	equilibrium dialysis	Supplementary file2	human	0.518			10.1208/s12248-023-00800-x	Tess 2023
Nicainoprol	equilibrium dialysis	Supplementary file2	human	0.478			10.1208/s12248-023-00800-x	Tess 2023
Nicardipine	equilibrium dialysis	2 μM	human	0.0024			10.1124/dmd.119.087973	Holt 2019
Nicardipine	equilibrium dialysis	buffer 1, normal atmospheric conditions, postdialysis plasma ph 7,26	human	0.003	0.001		10.1124/dmd.110.036988	Curran 2010
Nicardipine	equilibrium dialysis	buffer 2, normal atmospheric conditions, postdialysis plasma ph 7,26	human	0.008	0.002		10.1124/dmd.110.036988	Curran 2010
Nicardipine	equilibrium dialysis	Supplementary file2	human	0.00823			10.1208/s12248-023-00800-x	Tess 2023
Nicardipine	ultrafiltration	1 μM	human	0.016			10.1002/jps.22635	Beaumont 2011
Nicardipine	ultrafiltration	lab 2	human	#N/A		<0.01	10.1002/jps.22635	Beaumont 2011
Nifedipine	equilibrium dialysis		human	0.03			10.3109/00498254.2010.500407	Sohlenius-Sternbeck 2010
Nifedipine	equilibrium dialysis	Supplementary file2	human	0.0319			10.1208/s12248-023-00800-x	Tess 2023
Nifedipine	#N/A		human	0.04			10.1124/dmd.106.011569	Brown 2006
Nifedipine	#N/A		human	0.068			10.1002/bdd.1996	Ye 2016
Nilotinib	#N/A		human	0.02			10.1016/j.ctrv.2009.08.004	Van Erp 2009
Nilvadipine	equilibrium dialysis		human	0.019		0.025-0.013	3563108 (PMID)	Niwa 1987
Nimodipine	ultrafiltration	lab 2	human	0.01			10.1002/jps.22635	Beaumont 2011
Nimodipine	ultrafiltration	1 μM	human	0.042			10.1002/jps.22635	Beaumont 2011
Nintedanib	equilibrium dialysis		human	0.016			10.1124/dmd.120.000131	Williamson 2020
Nintedanib	#N/A		human	0.02			10.1124/dmd.118.082966	Lombardo 2018
Nisoldipine	equilibrium dialysis	Supplementary file2	human	0.0137			10.1208/s12248-023-00800-x	Tess 2023
Nizatidine	equilibrium dialysis	Supplementary file2	human	0.902			10.1208/s12248-023-00800-x	Tess 2023
NK 611	equilibrium dialysis	Supplementary file2	human	0.369			10.1208/s12248-023-00800-x	Tess 2023
Nomifensine	equilibrium dialysis	Supplementary file2	human	0.355			10.1208/s12248-023-00800-x	Tess 2023
Norcisapride	equilibrium dialysis		rat	0.65			10.1124/dmd.106.014027	De Buck 2007
Norcisapride	#N/A		human	0.625			10.1124/dmd.107.015644	De Buck 2007a
Norcisapride	#N/A		rat	0.65			10.1124/dmd.107.015644	De Buck 2007a
Nortilidine	equilibrium dialysis		human	0.862			10.1124/dmd.120.000131	Williamson 2020
Nortriptyline	equilibrium dialysis	1 μM	human	0.11			10.1002/jps.23013	Umland 2012
Nortriptyline	equilibrium dialysis	1 μM	human	0.13			10.1002/jps.23013	Umland 2012
Nortriptyline	equilibrium dialysis	Supplementary file2	human	0.146			10.1208/s12248-023-00800-x	Tess 2023
NPC1161B	equilibrium dialysis	RED device with diluted plasma correcting for the dilution factor; presaturation of device and 24 h dialysis	human	0.00074	0.00016		10.1186/s12936-019-3075-5	Charman 2020
№0004	#N/A		dog	0.42			10.1007/s11095-022-03205-1	Tess 2022
№0014	#N/A		dog	0.495			10.1007/s11095-022-03205-1	Tess 2022
№0014	#N/A		mouse	0.255			10.1007/s11095-022-03205-1	Tess 2022
№0014	#N/A		rat	0.212			10.1007/s11095-022-03205-1	Tess 2022
№0018	#N/A		mouse	0.077			10.1007/s11095-022-03205-1	Tess 2022
№0019	#N/A		mouse	0.00702			10.1007/s11095-022-03205-1	Tess 2022
№0020	#N/A		mouse	0.265			10.1007/s11095-022-03205-1	Tess 2022
№0020	#N/A		rat	0.281			10.1007/s11095-022-03205-1	Tess 2022
№0021	#N/A		dog	0.69			10.1007/s11095-022-03205-1	Tess 2022
№0021	#N/A		mouse	0.54			10.1007/s11095-022-03205-1	Tess 2022
№0022	#N/A		mouse	0.0163			10.1007/s11095-022-03205-1	Tess 2022
№0023	#N/A		mouse	0.0136			10.1007/s11095-022-03205-1	Tess 2022
№0023	#N/A		non-human primate	0.028			10.1007/s11095-022-03205-1	Tess 2022
№0023	#N/A		rat	0.00564			10.1007/s11095-022-03205-1	Tess 2022
№0024	#N/A		mouse	0.22			10.1007/s11095-022-03205-1	Tess 2022
№0025	#N/A		mouse	0.0068			10.1007/s11095-022-03205-1	Tess 2022
№0026	#N/A		mouse	0.61			10.1007/s11095-022-03205-1	Tess 2022
№0027	#N/A		dog	0.174			10.1007/s11095-022-03205-1	Tess 2022
№0027	#N/A		mouse	0.021			10.1007/s11095-022-03205-1	Tess 2022
№0028	#N/A		mouse	0.12			10.1007/s11095-022-03205-1	Tess 2022
№0029	#N/A		dog	0.244			10.1007/s11095-022-03205-1	Tess 2022
№0029	#N/A		mouse	0.141			10.1007/s11095-022-03205-1	Tess 2022
№0029	#N/A		non-human primate	0.0782			10.1007/s11095-022-03205-1	Tess 2022
№0029	#N/A		rat	0.185			10.1007/s11095-022-03205-1	Tess 2022
№0030	#N/A		mouse	0.000883			10.1007/s11095-022-03205-1	Tess 2022
№0030	#N/A		non-human primate	0.00626			10.1007/s11095-022-03205-1	Tess 2022
№0030	#N/A		rat	0.00033			10.1007/s11095-022-03205-1	Tess 2022
№0031	#N/A		mouse	0.44			10.1007/s11095-022-03205-1	Tess 2022
№0031	#N/A		rat	0.0936			10.1007/s11095-022-03205-1	Tess 2022
№0032	#N/A		dog	0.033			10.1007/s11095-022-03205-1	Tess 2022
№0032	#N/A		mouse	0.0201			10.1007/s11095-022-03205-1	Tess 2022
№0032	#N/A		non-human primate	0.0409			10.1007/s11095-022-03205-1	Tess 2022
№0032	#N/A		rat	0.00805			10.1007/s11095-022-03205-1	Tess 2022
№0033	#N/A		mouse	0.097			10.1007/s11095-022-03205-1	Tess 2022
№0033	#N/A		rat	0.016			10.1007/s11095-022-03205-1	Tess 2022
№0034	#N/A		mouse	0.00353			10.1007/s11095-022-03205-1	Tess 2022
№0035	#N/A		mouse	0.4			10.1007/s11095-022-03205-1	Tess 2022
№0036	#N/A		mouse	0.0319			10.1007/s11095-022-03205-1	Tess 2022
№0036	#N/A		rat	0.0271			10.1007/s11095-022-03205-1	Tess 2022
№0037	#N/A		mouse	0.464			10.1007/s11095-022-03205-1	Tess 2022
№0037	#N/A		non-human primate	0.394			10.1007/s11095-022-03205-1	Tess 2022
№0038	#N/A		mouse	0.0287			10.1007/s11095-022-03205-1	Tess 2022
№0038	#N/A		rat	0.0243			10.1007/s11095-022-03205-1	Tess 2022
№0039	#N/A		mouse	0.174			10.1007/s11095-022-03205-1	Tess 2022
№0039	#N/A		rat	0.117			10.1007/s11095-022-03205-1	Tess 2022
№0040	#N/A		mouse	0.0423			10.1007/s11095-022-03205-1	Tess 2022
№0041	#N/A		mouse	0.343			10.1007/s11095-022-03205-1	Tess 2022
№0041	#N/A		non-human primate	0.485			10.1007/s11095-022-03205-1	Tess 2022
№0042	#N/A		mouse	0.314			10.1007/s11095-022-03205-1	Tess 2022
№0042	#N/A		rat	0.275			10.1007/s11095-022-03205-1	Tess 2022
№0043	#N/A		mouse	0.173			10.1007/s11095-022-03205-1	Tess 2022
№0044	#N/A		mouse	0.104			10.1007/s11095-022-03205-1	Tess 2022
№0045	#N/A		mouse	0.0418			10.1007/s11095-022-03205-1	Tess 2022
№0046	#N/A		dog	0.0256			10.1007/s11095-022-03205-1	Tess 2022
№0046	#N/A		mouse	0.0783			10.1007/s11095-022-03205-1	Tess 2022
№0046	#N/A		non-human primate	0.167			10.1007/s11095-022-03205-1	Tess 2022
№0046	#N/A		rat	0.0775			10.1007/s11095-022-03205-1	Tess 2022
№0047	#N/A		mouse	0.25			10.1007/s11095-022-03205-1	Tess 2022
№0048	#N/A		mouse	0.0111			10.1007/s11095-022-03205-1	Tess 2022
№0049	#N/A		mouse	0.172			10.1007/s11095-022-03205-1	Tess 2022
№0049	#N/A		rat	0.222			10.1007/s11095-022-03205-1	Tess 2022
№0050	#N/A		mouse	0.0339			10.1007/s11095-022-03205-1	Tess 2022
№0051	#N/A		mouse	0.021			10.1007/s11095-022-03205-1	Tess 2022
№0052	#N/A		dog	0.253			10.1007/s11095-022-03205-1	Tess 2022
№0052	#N/A		mouse	0.0906			10.1007/s11095-022-03205-1	Tess 2022
№0052	#N/A		rat	0.156			10.1007/s11095-022-03205-1	Tess 2022
№0053	#N/A		mouse	0.107			10.1007/s11095-022-03205-1	Tess 2022
№0053	#N/A		rat	0.131			10.1007/s11095-022-03205-1	Tess 2022
№0054	#N/A		dog	0.422			10.1007/s11095-022-03205-1	Tess 2022
№0054	#N/A		mouse	0.256			10.1007/s11095-022-03205-1	Tess 2022
№0054	#N/A		rat	0.215			10.1007/s11095-022-03205-1	Tess 2022
№0055	#N/A		mouse	0.336			10.1007/s11095-022-03205-1	Tess 2022
№0055	#N/A		non-human primate	0.414			10.1007/s11095-022-03205-1	Tess 2022
№0055	#N/A		rat	0.403			10.1007/s11095-022-03205-1	Tess 2022
№0056	#N/A		mouse	0.000816			10.1007/s11095-022-03205-1	Tess 2022
№0057	#N/A		mouse	0.21			10.1007/s11095-022-03205-1	Tess 2022
№0057	#N/A		rat	0.232			10.1007/s11095-022-03205-1	Tess 2022
№0058	#N/A		mouse	0.143			10.1007/s11095-022-03205-1	Tess 2022
№0059	#N/A		mouse	0.517			10.1007/s11095-022-03205-1	Tess 2022
№0060	#N/A		mouse	0.275			10.1007/s11095-022-03205-1	Tess 2022
№0060	#N/A		rat	0.254			10.1007/s11095-022-03205-1	Tess 2022
№0061	#N/A		mouse	0.192			10.1007/s11095-022-03205-1	Tess 2022
№0062	#N/A		mouse	0.202			10.1007/s11095-022-03205-1	Tess 2022
№0062	#N/A		non-human primate	0.285			10.1007/s11095-022-03205-1	Tess 2022
№0062	#N/A		rat	0.156			10.1007/s11095-022-03205-1	Tess 2022
№0063	#N/A		mouse	0.243			10.1007/s11095-022-03205-1	Tess 2022
№0064	#N/A		mouse	0.0564			10.1007/s11095-022-03205-1	Tess 2022
№0064	#N/A		non-human primate	0.0784			10.1007/s11095-022-03205-1	Tess 2022
№0065	#N/A		mouse	0.0192			10.1007/s11095-022-03205-1	Tess 2022
№0066	#N/A		mouse	0.0833			10.1007/s11095-022-03205-1	Tess 2022
№0067	#N/A		mouse	0.323			10.1007/s11095-022-03205-1	Tess 2022
№0068	#N/A		mouse	0.0841			10.1007/s11095-022-03205-1	Tess 2022
№0069	#N/A		mouse	0.0159			10.1007/s11095-022-03205-1	Tess 2022
№0070	#N/A		mouse	0.324			10.1007/s11095-022-03205-1	Tess 2022
№0070	#N/A		rat	0.233			10.1007/s11095-022-03205-1	Tess 2022
№0071	#N/A		dog	0.158			10.1007/s11095-022-03205-1	Tess 2022
№0071	#N/A		mouse	0.0654			10.1007/s11095-022-03205-1	Tess 2022
№0071	#N/A		non-human primate	0.153			10.1007/s11095-022-03205-1	Tess 2022
№0072	#N/A		mouse	0.212			10.1007/s11095-022-03205-1	Tess 2022
№0073	#N/A		mouse	0.0967			10.1007/s11095-022-03205-1	Tess 2022
№0074	#N/A		mouse	0.103			10.1007/s11095-022-03205-1	Tess 2022
№0075	#N/A		mouse	0.344			10.1007/s11095-022-03205-1	Tess 2022
№0076	#N/A		mouse	0.0179			10.1007/s11095-022-03205-1	Tess 2022
№0077	#N/A		mouse	0.0311			10.1007/s11095-022-03205-1	Tess 2022
№0078	#N/A		mouse	0.0167			10.1007/s11095-022-03205-1	Tess 2022
№0079	#N/A		mouse	0.0915			10.1007/s11095-022-03205-1	Tess 2022
№0080	#N/A		mouse	0.0241			10.1007/s11095-022-03205-1	Tess 2022
№0081	#N/A		mouse	0.0435			10.1007/s11095-022-03205-1	Tess 2022
№0082	#N/A		dog	0.171			10.1007/s11095-022-03205-1	Tess 2022
№0082	#N/A		mouse	0.149			10.1007/s11095-022-03205-1	Tess 2022
№0082	#N/A		rat	0.0708			10.1007/s11095-022-03205-1	Tess 2022
№0083	#N/A		mouse	0.0559			10.1007/s11095-022-03205-1	Tess 2022
№0084	#N/A		mouse	0.165			10.1007/s11095-022-03205-1	Tess 2022
№0084	#N/A		rat	0.208			10.1007/s11095-022-03205-1	Tess 2022
№0084	#N/A		rat	0.38			10.1007/s11095-022-03205-1	Tess 2022
№0085	#N/A		mouse	0.224			10.1007/s11095-022-03205-1	Tess 2022
№0085	#N/A		rat	0.662			10.1007/s11095-022-03205-1	Tess 2022
№0085	#N/A		rat	0.666			10.1007/s11095-022-03205-1	Tess 2022
№0086	#N/A		non-human primate	0.19			10.1007/s11095-022-03205-1	Tess 2022
№0086	#N/A		rat	0.0682			10.1007/s11095-022-03205-1	Tess 2022
№0087	#N/A		dog	0.364			10.1007/s11095-022-03205-1	Tess 2022
№0087	#N/A		rat	0.296			10.1007/s11095-022-03205-1	Tess 2022
№0088	#N/A		rat	0.229			10.1007/s11095-022-03205-1	Tess 2022
№0089	#N/A		rat	0.00108			10.1007/s11095-022-03205-1	Tess 2022
№0090	#N/A		rat	0.0327			10.1007/s11095-022-03205-1	Tess 2022
№0091	#N/A		rat	0.0836			10.1007/s11095-022-03205-1	Tess 2022
№0092	#N/A		rat	0.27			10.1007/s11095-022-03205-1	Tess 2022
№0093	#N/A		rat	0.00284			10.1007/s11095-022-03205-1	Tess 2022
№0094	#N/A		rat	0.0139			10.1007/s11095-022-03205-1	Tess 2022
№0095	#N/A		rat	0.058			10.1007/s11095-022-03205-1	Tess 2022
№0096	#N/A		dog	0.396			10.1007/s11095-022-03205-1	Tess 2022
№0096	#N/A		rat	0.421			10.1007/s11095-022-03205-1	Tess 2022
№0097	#N/A		rat	0.0161			10.1007/s11095-022-03205-1	Tess 2022
№0098	#N/A		rat	0.676			10.1007/s11095-022-03205-1	Tess 2022
№0099	#N/A		rat	0.0129			10.1007/s11095-022-03205-1	Tess 2022
№0100	#N/A		rat	0.118			10.1007/s11095-022-03205-1	Tess 2022
№0101	#N/A		rat	0.267			10.1007/s11095-022-03205-1	Tess 2022
№0102	#N/A		rat	0.529			10.1007/s11095-022-03205-1	Tess 2022
№0103	#N/A		rat	0.00316			10.1007/s11095-022-03205-1	Tess 2022
№0104	#N/A		rat	0.0969			10.1007/s11095-022-03205-1	Tess 2022
№0105	#N/A		rat	0.000819			10.1007/s11095-022-03205-1	Tess 2022
№0106	#N/A		rat	0.0492			10.1007/s11095-022-03205-1	Tess 2022
№0107	#N/A		rat	0.03			10.1007/s11095-022-03205-1	Tess 2022
№0108	#N/A		rat	0.0487			10.1007/s11095-022-03205-1	Tess 2022
№0109	#N/A		non-human primate	3.66e-05			10.1007/s11095-022-03205-1	Tess 2022
№0109	#N/A		rat	5.81e-05			10.1007/s11095-022-03205-1	Tess 2022
№0110	#N/A		rat	0.249			10.1007/s11095-022-03205-1	Tess 2022
№0111	#N/A		rat	0.327			10.1007/s11095-022-03205-1	Tess 2022
№0112	#N/A		rat	0.076			10.1007/s11095-022-03205-1	Tess 2022
№0113	#N/A		rat	0.017			10.1007/s11095-022-03205-1	Tess 2022
№0114	#N/A		rat	0.094			10.1007/s11095-022-03205-1	Tess 2022
№0115	#N/A		rat	0.0601			10.1007/s11095-022-03205-1	Tess 2022
№0116	#N/A		rat	0.0021			10.1007/s11095-022-03205-1	Tess 2022
№0117	#N/A		rat	0.451			10.1007/s11095-022-03205-1	Tess 2022
№0118	#N/A		rat	0.2			10.1007/s11095-022-03205-1	Tess 2022
№0119	#N/A		rat	0.0117			10.1007/s11095-022-03205-1	Tess 2022
№0120	#N/A		rat	0.22			10.1007/s11095-022-03205-1	Tess 2022
№0121	#N/A		dog	0.47			10.1007/s11095-022-03205-1	Tess 2022
№0121	#N/A		rat	0.27			10.1007/s11095-022-03205-1	Tess 2022
№0122	#N/A		rat	0.364			10.1007/s11095-022-03205-1	Tess 2022
№0123	#N/A		rat	0.226			10.1007/s11095-022-03205-1	Tess 2022
№0124	#N/A		rat	0.0373			10.1007/s11095-022-03205-1	Tess 2022
№0125	#N/A		rat	0.0961			10.1007/s11095-022-03205-1	Tess 2022
№0126	#N/A		dog	0.494			10.1007/s11095-022-03205-1	Tess 2022
№0126	#N/A		rat	0.424			10.1007/s11095-022-03205-1	Tess 2022
№0127	#N/A		rat	0.5			10.1007/s11095-022-03205-1	Tess 2022
№0128	#N/A		dog	0.0252			10.1007/s11095-022-03205-1	Tess 2022
№0128	#N/A		rat	0.123			10.1007/s11095-022-03205-1	Tess 2022
№0129	#N/A		rat	0.00214			10.1007/s11095-022-03205-1	Tess 2022
№0130	#N/A		rat	0.0291			10.1007/s11095-022-03205-1	Tess 2022
№0131	#N/A		rat	0.0479			10.1007/s11095-022-03205-1	Tess 2022
№0132	#N/A		rat	0.0423			10.1007/s11095-022-03205-1	Tess 2022
№0133	#N/A		rat	0.0105			10.1007/s11095-022-03205-1	Tess 2022
№0134	#N/A		rat	0.0195			10.1007/s11095-022-03205-1	Tess 2022
№0135	#N/A		rat	0.522			10.1007/s11095-022-03205-1	Tess 2022
№0136	#N/A		non-human primate	0.335			10.1007/s11095-022-03205-1	Tess 2022
№0136	#N/A		rat	0.292			10.1007/s11095-022-03205-1	Tess 2022
№0137	#N/A		rat	0.00465			10.1007/s11095-022-03205-1	Tess 2022
№0138	#N/A		rat	0.118			10.1007/s11095-022-03205-1	Tess 2022
№0139	#N/A		rat	0.135			10.1007/s11095-022-03205-1	Tess 2022
№0140	#N/A		rat	0.016			10.1007/s11095-022-03205-1	Tess 2022
№0141	#N/A		rat	0.00606			10.1007/s11095-022-03205-1	Tess 2022
№0142	#N/A		rat	0.0521			10.1007/s11095-022-03205-1	Tess 2022
№0143	#N/A		rat	0.00204			10.1007/s11095-022-03205-1	Tess 2022
№0144	#N/A		rat	0.0204			10.1007/s11095-022-03205-1	Tess 2022
№0145	#N/A		rat	0.074			10.1007/s11095-022-03205-1	Tess 2022
№0146	#N/A		rat	0.211			10.1007/s11095-022-03205-1	Tess 2022
№0147	#N/A		rat	0.45			10.1007/s11095-022-03205-1	Tess 2022
№0148	#N/A		rat	0.097			10.1007/s11095-022-03205-1	Tess 2022
№0149	#N/A		rat	0.19			10.1007/s11095-022-03205-1	Tess 2022
№0150	#N/A		rat	0.00725			10.1007/s11095-022-03205-1	Tess 2022
№0151	#N/A		rat	0.72			10.1007/s11095-022-03205-1	Tess 2022
№0152	#N/A		rat	0.138			10.1007/s11095-022-03205-1	Tess 2022
№0153	#N/A		rat	0.0282			10.1007/s11095-022-03205-1	Tess 2022
№0154	#N/A		rat	0.133			10.1007/s11095-022-03205-1	Tess 2022
№0155	#N/A		rat	0.0305			10.1007/s11095-022-03205-1	Tess 2022
№0156	#N/A		rat	0.0209			10.1007/s11095-022-03205-1	Tess 2022
№0157	#N/A		dog	0.08			10.1007/s11095-022-03205-1	Tess 2022
№0157	#N/A		non-human primate	0.037			10.1007/s11095-022-03205-1	Tess 2022
№0157	#N/A		rat	0.27			10.1007/s11095-022-03205-1	Tess 2022
№0158	#N/A		rat	0.39			10.1007/s11095-022-03205-1	Tess 2022
№0159	#N/A		rat	0.23			10.1007/s11095-022-03205-1	Tess 2022
№0160	#N/A		rat	0.173			10.1007/s11095-022-03205-1	Tess 2022
№0161	#N/A		dog	0.164			10.1007/s11095-022-03205-1	Tess 2022
№0161	#N/A		rat	0.0776			10.1007/s11095-022-03205-1	Tess 2022
№0162	#N/A		rat	0.231			10.1007/s11095-022-03205-1	Tess 2022
№0163	#N/A		rat	0.096			10.1007/s11095-022-03205-1	Tess 2022
№0164	#N/A		rat	0.513			10.1007/s11095-022-03205-1	Tess 2022
№0165	#N/A		dog	0.476			10.1007/s11095-022-03205-1	Tess 2022
№0165	#N/A		rat	0.447			10.1007/s11095-022-03205-1	Tess 2022
№0166	#N/A		rat	0.72			10.1007/s11095-022-03205-1	Tess 2022
№0167	#N/A		rat	0.00423			10.1007/s11095-022-03205-1	Tess 2022
№0168	#N/A		rat	0.367			10.1007/s11095-022-03205-1	Tess 2022
№0169	#N/A		rat	0.0111			10.1007/s11095-022-03205-1	Tess 2022
№0170	#N/A		rat	0.108			10.1007/s11095-022-03205-1	Tess 2022
№0171	#N/A		rat	0.222			10.1007/s11095-022-03205-1	Tess 2022
№0172	#N/A		dog	0.124			10.1007/s11095-022-03205-1	Tess 2022
№0172	#N/A		rat	0.0718			10.1007/s11095-022-03205-1	Tess 2022
№0173	#N/A		rat	0.0795			10.1007/s11095-022-03205-1	Tess 2022
№0174	#N/A		rat	0.31			10.1007/s11095-022-03205-1	Tess 2022
№0175	#N/A		non-human primate	0.057			10.1007/s11095-022-03205-1	Tess 2022
№0175	#N/A		rat	0.0847			10.1007/s11095-022-03205-1	Tess 2022
№0176	#N/A		dog	0.094			10.1007/s11095-022-03205-1	Tess 2022
№0176	#N/A		non-human primate	0.17			10.1007/s11095-022-03205-1	Tess 2022
№0176	#N/A		rat	0.253			10.1007/s11095-022-03205-1	Tess 2022
№0177	#N/A		non-human primate	0.12			10.1007/s11095-022-03205-1	Tess 2022
№0177	#N/A		rat	0.145			10.1007/s11095-022-03205-1	Tess 2022
№0178	#N/A		rat	0.062			10.1007/s11095-022-03205-1	Tess 2022
№0179	#N/A		rat	0.12			10.1007/s11095-022-03205-1	Tess 2022
№0180	#N/A		non-human primate	0.54			10.1007/s11095-022-03205-1	Tess 2022
№0180	#N/A		rat	0.39			10.1007/s11095-022-03205-1	Tess 2022
№0181	#N/A		rat	0.0019			10.1007/s11095-022-03205-1	Tess 2022
№0182	#N/A		non-human primate	0.0657			10.1007/s11095-022-03205-1	Tess 2022
№0182	#N/A		rat	0.0111			10.1007/s11095-022-03205-1	Tess 2022
№0183	#N/A		rat	0.0745			10.1007/s11095-022-03205-1	Tess 2022
№0184	#N/A		rat	0.0463			10.1007/s11095-022-03205-1	Tess 2022
№0185	#N/A		dog	0.31			10.1007/s11095-022-03205-1	Tess 2022
№0185	#N/A		rat	0.235			10.1007/s11095-022-03205-1	Tess 2022
№0186	#N/A		rat	0.24			10.1007/s11095-022-03205-1	Tess 2022
№0187	#N/A		rat	0.0061			10.1007/s11095-022-03205-1	Tess 2022
№0188	#N/A		dog	0.0024			10.1007/s11095-022-03205-1	Tess 2022
№0188	#N/A		rat	0.0069			10.1007/s11095-022-03205-1	Tess 2022
№0189	#N/A		rat	0.31			10.1007/s11095-022-03205-1	Tess 2022
№0190	#N/A		dog	0.12			10.1007/s11095-022-03205-1	Tess 2022
№0190	#N/A		rat	0.14			10.1007/s11095-022-03205-1	Tess 2022
№0191	#N/A		dog	0.25			10.1007/s11095-022-03205-1	Tess 2022
№0191	#N/A		rat	0.183			10.1007/s11095-022-03205-1	Tess 2022
№0192	#N/A		dog	0.6			10.1007/s11095-022-03205-1	Tess 2022
№0192	#N/A		rat	0.48			10.1007/s11095-022-03205-1	Tess 2022
№0193	#N/A		dog	0.192			10.1007/s11095-022-03205-1	Tess 2022
№0193	#N/A		rat	0.0803			10.1007/s11095-022-03205-1	Tess 2022
№0194	#N/A		rat	0.043			10.1007/s11095-022-03205-1	Tess 2022
№0195	#N/A		rat	0.371			10.1007/s11095-022-03205-1	Tess 2022
№0196	#N/A		non-human primate	0.26			10.1007/s11095-022-03205-1	Tess 2022
№0196	#N/A		rat	0.19			10.1007/s11095-022-03205-1	Tess 2022
№0197	#N/A		rat	0.13			10.1007/s11095-022-03205-1	Tess 2022
№0198	#N/A		dog	0.42			10.1007/s11095-022-03205-1	Tess 2022
№0198	#N/A		rat	0.37			10.1007/s11095-022-03205-1	Tess 2022
№0199	#N/A		dog	0.28			10.1007/s11095-022-03205-1	Tess 2022
№0199	#N/A		rat	0.22			10.1007/s11095-022-03205-1	Tess 2022
№0200	#N/A		rat	0.018			10.1007/s11095-022-03205-1	Tess 2022
№0201	#N/A		rat	0.0406			10.1007/s11095-022-03205-1	Tess 2022
№0202	#N/A		rat	0.043			10.1007/s11095-022-03205-1	Tess 2022
№0203	#N/A		rat	0.0489			10.1007/s11095-022-03205-1	Tess 2022
№0204	#N/A		non-human primate	0.69			10.1007/s11095-022-03205-1	Tess 2022
№0204	#N/A		rat	0.73			10.1007/s11095-022-03205-1	Tess 2022
№0205	#N/A		rat	0.54			10.1007/s11095-022-03205-1	Tess 2022
№0206	#N/A		rat	0.75			10.1007/s11095-022-03205-1	Tess 2022
№0207	#N/A		non-human primate	0.208			10.1007/s11095-022-03205-1	Tess 2022
№0207	#N/A		rat	0.0713			10.1007/s11095-022-03205-1	Tess 2022
№0208	#N/A		non-human primate	0.0594			10.1007/s11095-022-03205-1	Tess 2022
№0208	#N/A		rat	0.0709			10.1007/s11095-022-03205-1	Tess 2022
№0209	#N/A		rat	0.0557			10.1007/s11095-022-03205-1	Tess 2022
№0210	#N/A		rat	0.337			10.1007/s11095-022-03205-1	Tess 2022
№0211	#N/A		non-human primate	0.058			10.1007/s11095-022-03205-1	Tess 2022
№0211	#N/A		rat	0.0897			10.1007/s11095-022-03205-1	Tess 2022
№0212	#N/A		rat	0.58			10.1007/s11095-022-03205-1	Tess 2022
№0213	#N/A		non-human primate	0.164			10.1007/s11095-022-03205-1	Tess 2022
№0213	#N/A		rat	0.1			10.1007/s11095-022-03205-1	Tess 2022
№0214	#N/A		dog	0.18			10.1007/s11095-022-03205-1	Tess 2022
№0214	#N/A		rat	0.028			10.1007/s11095-022-03205-1	Tess 2022
№0215	#N/A		rat	0.377			10.1007/s11095-022-03205-1	Tess 2022
№0216	#N/A		dog	0.841			10.1007/s11095-022-03205-1	Tess 2022
№0216	#N/A		non-human primate	0.861			10.1007/s11095-022-03205-1	Tess 2022
№0216	#N/A		rat	0.881			10.1007/s11095-022-03205-1	Tess 2022
№0217	#N/A		rat	0.472			10.1007/s11095-022-03205-1	Tess 2022
№0218	#N/A		rat	0.00615			10.1007/s11095-022-03205-1	Tess 2022
№0219	#N/A		rat	0.19			10.1007/s11095-022-03205-1	Tess 2022
№0220	#N/A		rat	0.38			10.1007/s11095-022-03205-1	Tess 2022
№0221	#N/A		rat	0.12			10.1007/s11095-022-03205-1	Tess 2022
№0222	#N/A		rat	0.195			10.1007/s11095-022-03205-1	Tess 2022
№0223	#N/A		non-human primate	0.0021			10.1007/s11095-022-03205-1	Tess 2022
№0223	#N/A		rat	0.0017			10.1007/s11095-022-03205-1	Tess 2022
№0224	#N/A		rat	0.015			10.1007/s11095-022-03205-1	Tess 2022
№0225	#N/A		rat	0.02			10.1007/s11095-022-03205-1	Tess 2022
№0226	#N/A		rat	0.027			10.1007/s11095-022-03205-1	Tess 2022
№0227	#N/A		dog	0.31			10.1007/s11095-022-03205-1	Tess 2022
№0227	#N/A		rat	0.3			10.1007/s11095-022-03205-1	Tess 2022
№0228	#N/A		rat	0.034			10.1007/s11095-022-03205-1	Tess 2022
№0229	#N/A		rat	0.013			10.1007/s11095-022-03205-1	Tess 2022
№0230	#N/A		rat	0.087			10.1007/s11095-022-03205-1	Tess 2022
№0231	#N/A		rat	0.25			10.1007/s11095-022-03205-1	Tess 2022
№0232	#N/A		rat	0.46			10.1007/s11095-022-03205-1	Tess 2022
№0233	#N/A		rat	0.28			10.1007/s11095-022-03205-1	Tess 2022
№0234	#N/A		rat	0.52			10.1007/s11095-022-03205-1	Tess 2022
№0235	#N/A		rat	0.0325			10.1007/s11095-022-03205-1	Tess 2022
№0236	#N/A		rat	0.069			10.1007/s11095-022-03205-1	Tess 2022
№0237	#N/A		rat	0.71			10.1007/s11095-022-03205-1	Tess 2022
№0238	#N/A		rat	0.0043			10.1007/s11095-022-03205-1	Tess 2022
№0239	#N/A		rat	0.012			10.1007/s11095-022-03205-1	Tess 2022
№0240	#N/A		rat	0.19			10.1007/s11095-022-03205-1	Tess 2022
№0241	#N/A		rat	0.198			10.1007/s11095-022-03205-1	Tess 2022
№0242	#N/A		rat	0.5			10.1007/s11095-022-03205-1	Tess 2022
№0243	#N/A		rat	0.0195			10.1007/s11095-022-03205-1	Tess 2022
№0244	#N/A		rat	0.0523			10.1007/s11095-022-03205-1	Tess 2022
№0245	#N/A		rat	0.0538			10.1007/s11095-022-03205-1	Tess 2022
№0246	#N/A		rat	0.5			10.1007/s11095-022-03205-1	Tess 2022
№0247	#N/A		rat	0.23			10.1007/s11095-022-03205-1	Tess 2022
№0248	#N/A		rat	0.24			10.1007/s11095-022-03205-1	Tess 2022
№0249	#N/A		dog	0.303			10.1007/s11095-022-03205-1	Tess 2022
№0249	#N/A		rat	0.19			10.1007/s11095-022-03205-1	Tess 2022
№0250	#N/A		rat	0.16			10.1007/s11095-022-03205-1	Tess 2022
№0251	#N/A		rat	0.1			10.1007/s11095-022-03205-1	Tess 2022
№0252	#N/A		rat	0.0164			10.1007/s11095-022-03205-1	Tess 2022
№0253	#N/A		rat	0.052			10.1007/s11095-022-03205-1	Tess 2022
№0254	#N/A		rat	0.39			10.1007/s11095-022-03205-1	Tess 2022
№0255	#N/A		rat	0.11			10.1007/s11095-022-03205-1	Tess 2022
№0256	#N/A		rat	0.0346			10.1007/s11095-022-03205-1	Tess 2022
№0257	#N/A		dog	0.278			10.1007/s11095-022-03205-1	Tess 2022
№0257	#N/A		rat	0.199			10.1007/s11095-022-03205-1	Tess 2022
№0258	#N/A		dog	0.0652			10.1007/s11095-022-03205-1	Tess 2022
№0258	#N/A		rat	0.0164			10.1007/s11095-022-03205-1	Tess 2022
№0259	#N/A		rat	0.215			10.1007/s11095-022-03205-1	Tess 2022
№0260	#N/A		rat	0.00085			10.1007/s11095-022-03205-1	Tess 2022
№0261	#N/A		rat	0.18			10.1007/s11095-022-03205-1	Tess 2022
№0262	#N/A		rat	0.0426			10.1007/s11095-022-03205-1	Tess 2022
№0263	#N/A		dog	0.21			10.1007/s11095-022-03205-1	Tess 2022
№0263	#N/A		non-human primate	0.16			10.1007/s11095-022-03205-1	Tess 2022
№0263	#N/A		rat	0.19			10.1007/s11095-022-03205-1	Tess 2022
№0264	#N/A		rat	0.0531			10.1007/s11095-022-03205-1	Tess 2022
№0265	#N/A		rat	0.000226			10.1007/s11095-022-03205-1	Tess 2022
№0266	#N/A		rat	0.0046			10.1007/s11095-022-03205-1	Tess 2022
№0267	#N/A		dog	0.669			10.1007/s11095-022-03205-1	Tess 2022
№0267	#N/A		rat	0.423			10.1007/s11095-022-03205-1	Tess 2022
№0268	#N/A		rat	0.17			10.1007/s11095-022-03205-1	Tess 2022
№0269	#N/A		rat	0.00264			10.1007/s11095-022-03205-1	Tess 2022
№0270	#N/A		rat	0.0754			10.1007/s11095-022-03205-1	Tess 2022
№0271	#N/A		dog	0.495			10.1007/s11095-022-03205-1	Tess 2022
№0271	#N/A		rat	0.552			10.1007/s11095-022-03205-1	Tess 2022
№0272	#N/A		rat	0.00203			10.1007/s11095-022-03205-1	Tess 2022
№0273	#N/A		rat	0.672			10.1007/s11095-022-03205-1	Tess 2022
№0274	#N/A		rat	0.00295			10.1007/s11095-022-03205-1	Tess 2022
№0275	#N/A		rat	0.00142			10.1007/s11095-022-03205-1	Tess 2022
№0276	#N/A		rat	0.00617			10.1007/s11095-022-03205-1	Tess 2022
№0277	#N/A		rat	0.106			10.1007/s11095-022-03205-1	Tess 2022
№0278	#N/A		rat	0.00887			10.1007/s11095-022-03205-1	Tess 2022
№0279	#N/A		rat	0.00514			10.1007/s11095-022-03205-1	Tess 2022
№0280	#N/A		rat	0.0208			10.1007/s11095-022-03205-1	Tess 2022
№0281	#N/A		rat	0.00956			10.1007/s11095-022-03205-1	Tess 2022
№0282	#N/A		rat	0.0495			10.1007/s11095-022-03205-1	Tess 2022
№0283	#N/A		rat	0.00748			10.1007/s11095-022-03205-1	Tess 2022
№0284	#N/A		non-human primate	0.13			10.1007/s11095-022-03205-1	Tess 2022
№0284	#N/A		rat	0.0313			10.1007/s11095-022-03205-1	Tess 2022
№0285	#N/A		rat	0.0203			10.1007/s11095-022-03205-1	Tess 2022
№0286	#N/A		rat	0.273			10.1007/s11095-022-03205-1	Tess 2022
№0287	#N/A		rat	0.0716			10.1007/s11095-022-03205-1	Tess 2022
№0288	#N/A		rat	0.0209			10.1007/s11095-022-03205-1	Tess 2022
№0289	#N/A		rat	0.0101			10.1007/s11095-022-03205-1	Tess 2022
№0290	#N/A		rat	0.0229			10.1007/s11095-022-03205-1	Tess 2022
№0291	#N/A		non-human primate	0.133			10.1007/s11095-022-03205-1	Tess 2022
№0291	#N/A		rat	0.0335			10.1007/s11095-022-03205-1	Tess 2022
№0292	#N/A		rat	0.0238			10.1007/s11095-022-03205-1	Tess 2022
№0293	#N/A		rat	0.0419			10.1007/s11095-022-03205-1	Tess 2022
№0294	#N/A		rat	0.0443			10.1007/s11095-022-03205-1	Tess 2022
№0295	#N/A		rat	0.00634			10.1007/s11095-022-03205-1	Tess 2022
№0296	#N/A		rat	0.303			10.1007/s11095-022-03205-1	Tess 2022
№0297	#N/A		rat	0.0918			10.1007/s11095-022-03205-1	Tess 2022
№0298	#N/A		rat	0.315			10.1007/s11095-022-03205-1	Tess 2022
№0299	#N/A		rat	0.273			10.1007/s11095-022-03205-1	Tess 2022
№0300	#N/A		rat	0.244			10.1007/s11095-022-03205-1	Tess 2022
№0301	#N/A		rat	0.228			10.1007/s11095-022-03205-1	Tess 2022
№0302	#N/A		rat	0.00109			10.1007/s11095-022-03205-1	Tess 2022
№0303	#N/A		rat	0.0119			10.1007/s11095-022-03205-1	Tess 2022
№0304	#N/A		rat	0.501			10.1007/s11095-022-03205-1	Tess 2022
№0305	#N/A		dog	0.0202			10.1007/s11095-022-03205-1	Tess 2022
№0305	#N/A		rat	0.0154			10.1007/s11095-022-03205-1	Tess 2022
№0306	#N/A		rat	0.201			10.1007/s11095-022-03205-1	Tess 2022
№0307	#N/A		dog	0.536			10.1007/s11095-022-03205-1	Tess 2022
№0307	#N/A		rat	0.497			10.1007/s11095-022-03205-1	Tess 2022
№0308	#N/A		rat	0.395			10.1007/s11095-022-03205-1	Tess 2022
№0309	#N/A		rat	0.221			10.1007/s11095-022-03205-1	Tess 2022
№0310	#N/A		non-human primate	1			10.1007/s11095-022-03205-1	Tess 2022
№0310	#N/A		rat	0.708			10.1007/s11095-022-03205-1	Tess 2022
№0311	#N/A		rat	0.448			10.1007/s11095-022-03205-1	Tess 2022
№0312	#N/A		rat	0.0155			10.1007/s11095-022-03205-1	Tess 2022
№0313	#N/A		non-human primate	0.0284			10.1007/s11095-022-03205-1	Tess 2022
№0313	#N/A		rat	0.0112			10.1007/s11095-022-03205-1	Tess 2022
№0314	#N/A		rat	0.173			10.1007/s11095-022-03205-1	Tess 2022
№0315	#N/A		rat	0.51			10.1007/s11095-022-03205-1	Tess 2022
№0316	#N/A		rat	0.00793			10.1007/s11095-022-03205-1	Tess 2022
№0317	#N/A		rat	0.0171			10.1007/s11095-022-03205-1	Tess 2022
№0318	#N/A		rat	0.032			10.1007/s11095-022-03205-1	Tess 2022
№0319	#N/A		dog	0.203			10.1007/s11095-022-03205-1	Tess 2022
№0319	#N/A		rat	0.287			10.1007/s11095-022-03205-1	Tess 2022
№0320	#N/A		rat	0.181			10.1007/s11095-022-03205-1	Tess 2022
№0321	#N/A		rat	0.359			10.1007/s11095-022-03205-1	Tess 2022
№0322	#N/A		rat	0.412			10.1007/s11095-022-03205-1	Tess 2022
№0323	#N/A		rat	0.254			10.1007/s11095-022-03205-1	Tess 2022
№0324	#N/A		rat	0.00326			10.1007/s11095-022-03205-1	Tess 2022
№0325	#N/A		rat	0.00373			10.1007/s11095-022-03205-1	Tess 2022
№0326	#N/A		dog	0.0477			10.1007/s11095-022-03205-1	Tess 2022
№0326	#N/A		non-human primate	0.0731			10.1007/s11095-022-03205-1	Tess 2022
№0326	#N/A		rat	0.0233			10.1007/s11095-022-03205-1	Tess 2022
№0327	#N/A		rat	0.00193			10.1007/s11095-022-03205-1	Tess 2022
№0328	#N/A		rat	0.249			10.1007/s11095-022-03205-1	Tess 2022
№0329	#N/A		dog	0.0639			10.1007/s11095-022-03205-1	Tess 2022
№0329	#N/A		rat	0.0638			10.1007/s11095-022-03205-1	Tess 2022
№0330	#N/A		rat	0.0358			10.1007/s11095-022-03205-1	Tess 2022
№0331	#N/A		rat	0.831			10.1007/s11095-022-03205-1	Tess 2022
№0332	#N/A		rat	0.0521			10.1007/s11095-022-03205-1	Tess 2022
№0333	#N/A		rat	0.00229			10.1007/s11095-022-03205-1	Tess 2022
№0334	#N/A		dog	0.249			10.1007/s11095-022-03205-1	Tess 2022
№0334	#N/A		rat	0.213			10.1007/s11095-022-03205-1	Tess 2022
№0335	#N/A		dog	0.161			10.1007/s11095-022-03205-1	Tess 2022
№0335	#N/A		rat	0.286			10.1007/s11095-022-03205-1	Tess 2022
№0336	#N/A		dog	0.472			10.1007/s11095-022-03205-1	Tess 2022
№0336	#N/A		rat	0.346			10.1007/s11095-022-03205-1	Tess 2022
№0337	#N/A		dog	0.0137			10.1007/s11095-022-03205-1	Tess 2022
№0337	#N/A		rat	0.00795			10.1007/s11095-022-03205-1	Tess 2022
№0338	#N/A		rat	0.00177			10.1007/s11095-022-03205-1	Tess 2022
№0339	#N/A		rat	0.00194			10.1007/s11095-022-03205-1	Tess 2022
№0340	#N/A		rat	0.0299			10.1007/s11095-022-03205-1	Tess 2022
№0341	#N/A		rat	0.0674			10.1007/s11095-022-03205-1	Tess 2022
№0342	#N/A		non-human primate	0.0839			10.1007/s11095-022-03205-1	Tess 2022
№0342	#N/A		rat	0.0486			10.1007/s11095-022-03205-1	Tess 2022
№0343	#N/A		rat	0.98			10.1007/s11095-022-03205-1	Tess 2022
№0344	#N/A		rat	1			10.1007/s11095-022-03205-1	Tess 2022
№0345	#N/A		rat	0.534			10.1007/s11095-022-03205-1	Tess 2022
№0346	#N/A		rat	0.717			10.1007/s11095-022-03205-1	Tess 2022
№0347	#N/A		rat	0.102			10.1007/s11095-022-03205-1	Tess 2022
№0348	#N/A		rat	0.086			10.1007/s11095-022-03205-1	Tess 2022
№0349	#N/A		rat	0.0017			10.1007/s11095-022-03205-1	Tess 2022
№0350	#N/A		rat	0.0118			10.1007/s11095-022-03205-1	Tess 2022
№0351	#N/A		dog	0.515			10.1007/s11095-022-03205-1	Tess 2022
№0351	#N/A		rat	0.254			10.1007/s11095-022-03205-1	Tess 2022
№0352	#N/A		rat	0.245			10.1007/s11095-022-03205-1	Tess 2022
№0353	#N/A		rat	0.00419			10.1007/s11095-022-03205-1	Tess 2022
№0354	#N/A		rat	0.423			10.1007/s11095-022-03205-1	Tess 2022
№0355	#N/A		rat	0.00784			10.1007/s11095-022-03205-1	Tess 2022
№0356	#N/A		rat	0.418			10.1007/s11095-022-03205-1	Tess 2022
№0357	#N/A		dog	0.0569			10.1007/s11095-022-03205-1	Tess 2022
№0357	#N/A		rat	0.0255			10.1007/s11095-022-03205-1	Tess 2022
№0358	#N/A		dog	0.342			10.1007/s11095-022-03205-1	Tess 2022
№0358	#N/A		rat	0.314			10.1007/s11095-022-03205-1	Tess 2022
№0359	#N/A		rat	0.0112			10.1007/s11095-022-03205-1	Tess 2022
№0360	#N/A		rat	0.00402			10.1007/s11095-022-03205-1	Tess 2022
№0361	#N/A		rat	0.612			10.1007/s11095-022-03205-1	Tess 2022
№0362	#N/A		rat	0.00248			10.1007/s11095-022-03205-1	Tess 2022
№0363	#N/A		rat	0.000832			10.1007/s11095-022-03205-1	Tess 2022
№0364	#N/A		dog	0.461			10.1007/s11095-022-03205-1	Tess 2022
№0364	#N/A		rat	0.311			10.1007/s11095-022-03205-1	Tess 2022
№0365	#N/A		dog	0.317			10.1007/s11095-022-03205-1	Tess 2022
№0365	#N/A		non-human primate	0.46			10.1007/s11095-022-03205-1	Tess 2022
№0365	#N/A		rat	0.0274			10.1007/s11095-022-03205-1	Tess 2022
№0366	#N/A		rat	0.113			10.1007/s11095-022-03205-1	Tess 2022
№0367	#N/A		non-human primate	0.518			10.1007/s11095-022-03205-1	Tess 2022
№0367	#N/A		rat	0.336			10.1007/s11095-022-03205-1	Tess 2022
№0368	#N/A		rat	0.782			10.1007/s11095-022-03205-1	Tess 2022
№0369	#N/A		rat	0.132			10.1007/s11095-022-03205-1	Tess 2022
№0370	#N/A		dog	0.437			10.1007/s11095-022-03205-1	Tess 2022
№0370	#N/A		rat	0.115			10.1007/s11095-022-03205-1	Tess 2022
№0371	#N/A		non-human primate	0.00803			10.1007/s11095-022-03205-1	Tess 2022
№0371	#N/A		rat	0.0061			10.1007/s11095-022-03205-1	Tess 2022
№0372	#N/A		rat	0.515			10.1007/s11095-022-03205-1	Tess 2022
№0373	#N/A		rat	0.0664			10.1007/s11095-022-03205-1	Tess 2022
№0374	#N/A		dog	0.266			10.1007/s11095-022-03205-1	Tess 2022
№0374	#N/A		rat	0.0793			10.1007/s11095-022-03205-1	Tess 2022
№0375	#N/A		rat	0.11			10.1007/s11095-022-03205-1	Tess 2022
№0376	#N/A		rat	0.0208			10.1007/s11095-022-03205-1	Tess 2022
№0377	#N/A		rat	0.031			10.1007/s11095-022-03205-1	Tess 2022
№0378	#N/A		non-human primate	0.032			10.1007/s11095-022-03205-1	Tess 2022
№0378	#N/A		rat	0.00822			10.1007/s11095-022-03205-1	Tess 2022
№0379	#N/A		rat	0.00493			10.1007/s11095-022-03205-1	Tess 2022
№0380	#N/A		rat	0.101			10.1007/s11095-022-03205-1	Tess 2022
№0381	#N/A		rat	0.0432			10.1007/s11095-022-03205-1	Tess 2022
№0382	#N/A		rat	0.198			10.1007/s11095-022-03205-1	Tess 2022
№0383	#N/A		rat	0.542			10.1007/s11095-022-03205-1	Tess 2022
№0384	#N/A		non-human primate	0.234			10.1007/s11095-022-03205-1	Tess 2022
№0384	#N/A		rat	0.294			10.1007/s11095-022-03205-1	Tess 2022
№0385	#N/A		dog	0.405			10.1007/s11095-022-03205-1	Tess 2022
№0385	#N/A		non-human primate	0.33			10.1007/s11095-022-03205-1	Tess 2022
№0385	#N/A		rat	0.355			10.1007/s11095-022-03205-1	Tess 2022
№0386	#N/A		dog	0.148			10.1007/s11095-022-03205-1	Tess 2022
№0386	#N/A		rat	0.138			10.1007/s11095-022-03205-1	Tess 2022
№0387	#N/A		rat	0.062			10.1007/s11095-022-03205-1	Tess 2022
№0388	#N/A		rat	0.485			10.1007/s11095-022-03205-1	Tess 2022
№0389	#N/A		rat	0.243			10.1007/s11095-022-03205-1	Tess 2022
№0390	#N/A		non-human primate	0.197			10.1007/s11095-022-03205-1	Tess 2022
№0390	#N/A		rat	0.18			10.1007/s11095-022-03205-1	Tess 2022
№0391	#N/A		non-human primate	0.0035			10.1007/s11095-022-03205-1	Tess 2022
№0391	#N/A		rat	0.00145			10.1007/s11095-022-03205-1	Tess 2022
№0392	#N/A		rat	0.00249			10.1007/s11095-022-03205-1	Tess 2022
№0393	#N/A		rat	0.0275			10.1007/s11095-022-03205-1	Tess 2022
№0394	#N/A		non-human primate	0.25			10.1007/s11095-022-03205-1	Tess 2022
№0394	#N/A		rat	0.277			10.1007/s11095-022-03205-1	Tess 2022
№0395	#N/A		rat	0.509			10.1007/s11095-022-03205-1	Tess 2022
№0396	#N/A		rat	0.468			10.1007/s11095-022-03205-1	Tess 2022
№0397	#N/A		rat	0.0056			10.1007/s11095-022-03205-1	Tess 2022
№0398	#N/A		rat	0.915			10.1007/s11095-022-03205-1	Tess 2022
№0399	#N/A		dog	0.149			10.1007/s11095-022-03205-1	Tess 2022
№0399	#N/A		rat	0.134			10.1007/s11095-022-03205-1	Tess 2022
№0400	#N/A		non-human primate	0.162			10.1007/s11095-022-03205-1	Tess 2022
№0400	#N/A		rat	0.0956			10.1007/s11095-022-03205-1	Tess 2022
№0401	#N/A		rat	0.105			10.1007/s11095-022-03205-1	Tess 2022
№0402	#N/A		rat	0.0553			10.1007/s11095-022-03205-1	Tess 2022
№0403	#N/A		dog	0.178			10.1007/s11095-022-03205-1	Tess 2022
№0403	#N/A		rat	0.212			10.1007/s11095-022-03205-1	Tess 2022
№0404	#N/A		non-human primate	0.284			10.1007/s11095-022-03205-1	Tess 2022
№0404	#N/A		rat	0.255			10.1007/s11095-022-03205-1	Tess 2022
№0405	#N/A		non-human primate	0.343			10.1007/s11095-022-03205-1	Tess 2022
№0405	#N/A		rat	0.322			10.1007/s11095-022-03205-1	Tess 2022
№0406	#N/A		rat	0.23			10.1007/s11095-022-03205-1	Tess 2022
№0407	#N/A		rat	0.11			10.1007/s11095-022-03205-1	Tess 2022
№0408	#N/A		rat	0.0983			10.1007/s11095-022-03205-1	Tess 2022
№0409	#N/A		rat	0.0248			10.1007/s11095-022-03205-1	Tess 2022
№0410	#N/A		rat	0.058			10.1007/s11095-022-03205-1	Tess 2022
№0411	#N/A		rat	0.000323			10.1007/s11095-022-03205-1	Tess 2022
№0412	#N/A		non-human primate	0.00361			10.1007/s11095-022-03205-1	Tess 2022
№0412	#N/A		rat	0.00138			10.1007/s11095-022-03205-1	Tess 2022
№0413	#N/A		non-human primate	0.231			10.1007/s11095-022-03205-1	Tess 2022
№0413	#N/A		rat	0.143			10.1007/s11095-022-03205-1	Tess 2022
№0414	#N/A		dog	0.188			10.1007/s11095-022-03205-1	Tess 2022
№0414	#N/A		rat	0.252			10.1007/s11095-022-03205-1	Tess 2022
№0415	#N/A		rat	0.398			10.1007/s11095-022-03205-1	Tess 2022
№0416	#N/A		rat	0.197			10.1007/s11095-022-03205-1	Tess 2022
№0417	#N/A		rat	0.00906			10.1007/s11095-022-03205-1	Tess 2022
№0418	#N/A		dog	0.0314			10.1007/s11095-022-03205-1	Tess 2022
№0418	#N/A		non-human primate	0.0256			10.1007/s11095-022-03205-1	Tess 2022
№0418	#N/A		rat	0.0182			10.1007/s11095-022-03205-1	Tess 2022
№0419	#N/A		rat	0.142			10.1007/s11095-022-03205-1	Tess 2022
№0420	#N/A		rat	0.378			10.1007/s11095-022-03205-1	Tess 2022
№0421	#N/A		rat	0.782			10.1007/s11095-022-03205-1	Tess 2022
№0422	#N/A		rat	0.392			10.1007/s11095-022-03205-1	Tess 2022
№0423	#N/A		rat	0.118			10.1007/s11095-022-03205-1	Tess 2022
№0424	#N/A		rat	0.0102			10.1007/s11095-022-03205-1	Tess 2022
№0425	#N/A		rat	0.483			10.1007/s11095-022-03205-1	Tess 2022
№0426	#N/A		rat	0.00123			10.1007/s11095-022-03205-1	Tess 2022
№0427	#N/A		rat	0.000491			10.1007/s11095-022-03205-1	Tess 2022
№0428	#N/A		rat	0.335			10.1007/s11095-022-03205-1	Tess 2022
№0429	#N/A		rat	0.0951			10.1007/s11095-022-03205-1	Tess 2022
№0430	#N/A		rat	0.302			10.1007/s11095-022-03205-1	Tess 2022
№0431	#N/A		non-human primate	0.000724			10.1007/s11095-022-03205-1	Tess 2022
№0431	#N/A		rat	0.0086			10.1007/s11095-022-03205-1	Tess 2022
№0432	#N/A		rat	0.0302			10.1007/s11095-022-03205-1	Tess 2022
№0433	#N/A		rat	0.081			10.1007/s11095-022-03205-1	Tess 2022
№0434	#N/A		rat	0.224			10.1007/s11095-022-03205-1	Tess 2022
№0435	#N/A		rat	0.0973			10.1007/s11095-022-03205-1	Tess 2022
№0436	#N/A		rat	0.0299			10.1007/s11095-022-03205-1	Tess 2022
№0437	#N/A		non-human primate	0.00375			10.1007/s11095-022-03205-1	Tess 2022
№0437	#N/A		rat	0.00158			10.1007/s11095-022-03205-1	Tess 2022
№0438	#N/A		rat	0.0433			10.1007/s11095-022-03205-1	Tess 2022
№0439	#N/A		non-human primate	0.0053			10.1007/s11095-022-03205-1	Tess 2022
№0439	#N/A		rat	0.00934			10.1007/s11095-022-03205-1	Tess 2022
№0440	#N/A		rat	0.00306			10.1007/s11095-022-03205-1	Tess 2022
№0441	#N/A		dog	0.0373			10.1007/s11095-022-03205-1	Tess 2022
№0441	#N/A		rat	0.0196			10.1007/s11095-022-03205-1	Tess 2022
№0442	#N/A		rat	0.00134			10.1007/s11095-022-03205-1	Tess 2022
№0443	#N/A		rat	0.116			10.1007/s11095-022-03205-1	Tess 2022
№0444	#N/A		rat	0.0318			10.1007/s11095-022-03205-1	Tess 2022
№0445	#N/A		rat	0.184			10.1007/s11095-022-03205-1	Tess 2022
№0446	#N/A		rat	0.0182			10.1007/s11095-022-03205-1	Tess 2022
№0447	#N/A		rat	0.127			10.1007/s11095-022-03205-1	Tess 2022
№0448	#N/A		rat	0.214			10.1007/s11095-022-03205-1	Tess 2022
№0449	#N/A		rat	0.229			10.1007/s11095-022-03205-1	Tess 2022
№0450	#N/A		dog	0.00367			10.1007/s11095-022-03205-1	Tess 2022
№0450	#N/A		non-human primate	0.00276			10.1007/s11095-022-03205-1	Tess 2022
№0450	#N/A		rat	0.00508			10.1007/s11095-022-03205-1	Tess 2022
№0451	#N/A		rat	0.332			10.1007/s11095-022-03205-1	Tess 2022
№0452	#N/A		dog	0.00848			10.1007/s11095-022-03205-1	Tess 2022
№0452	#N/A		non-human primate	0.00775			10.1007/s11095-022-03205-1	Tess 2022
№0452	#N/A		rat	0.00769			10.1007/s11095-022-03205-1	Tess 2022
№0453	#N/A		rat	0.0112			10.1007/s11095-022-03205-1	Tess 2022
№0454	#N/A		rat	0.105			10.1007/s11095-022-03205-1	Tess 2022
№0455	#N/A		rat	0.128			10.1007/s11095-022-03205-1	Tess 2022
№0456	#N/A		rat	0.0715			10.1007/s11095-022-03205-1	Tess 2022
№0457	#N/A		rat	0.0572			10.1007/s11095-022-03205-1	Tess 2022
№0458	#N/A		rat	0.229			10.1007/s11095-022-03205-1	Tess 2022
№0459	#N/A		rat	0.295			10.1007/s11095-022-03205-1	Tess 2022
№0460	#N/A		rat	0.1			10.1007/s11095-022-03205-1	Tess 2022
№0461	#N/A		rat	0.0456			10.1007/s11095-022-03205-1	Tess 2022
№0462	#N/A		non-human primate	0.112			10.1007/s11095-022-03205-1	Tess 2022
№0462	#N/A		rat	0.154			10.1007/s11095-022-03205-1	Tess 2022
№0463	#N/A		rat	0.934			10.1007/s11095-022-03205-1	Tess 2022
№0464	#N/A		rat	0.161			10.1007/s11095-022-03205-1	Tess 2022
№0465	#N/A		dog	0.0913			10.1007/s11095-022-03205-1	Tess 2022
№0465	#N/A		non-human primate	0.171			10.1007/s11095-022-03205-1	Tess 2022
№0465	#N/A		rat	0.0808			10.1007/s11095-022-03205-1	Tess 2022
№0466	#N/A		dog	0.0433			10.1007/s11095-022-03205-1	Tess 2022
№0466	#N/A		non-human primate	0.109			10.1007/s11095-022-03205-1	Tess 2022
№0466	#N/A		rat	0.0354			10.1007/s11095-022-03205-1	Tess 2022
№0467	#N/A		dog	0.00201			10.1007/s11095-022-03205-1	Tess 2022
№0467	#N/A		rat	0.000448			10.1007/s11095-022-03205-1	Tess 2022
№0468	#N/A		rat	0.00119			10.1007/s11095-022-03205-1	Tess 2022
№0469	#N/A		rat	0.00229			10.1007/s11095-022-03205-1	Tess 2022
№0470	#N/A		rat	0.000825			10.1007/s11095-022-03205-1	Tess 2022
№0471	#N/A		rat	0.00323			10.1007/s11095-022-03205-1	Tess 2022
№0472	#N/A		rat	0.0356			10.1007/s11095-022-03205-1	Tess 2022
№0473	#N/A		dog	0.021			10.1007/s11095-022-03205-1	Tess 2022
№0473	#N/A		rat	0.0126			10.1007/s11095-022-03205-1	Tess 2022
№0474	#N/A		dog	0.00607			10.1007/s11095-022-03205-1	Tess 2022
№0474	#N/A		rat	0.00061			10.1007/s11095-022-03205-1	Tess 2022
№0475	#N/A		dog	0.0112			10.1007/s11095-022-03205-1	Tess 2022
№0475	#N/A		non-human primate	0.0509			10.1007/s11095-022-03205-1	Tess 2022
№0475	#N/A		rat	0.0244			10.1007/s11095-022-03205-1	Tess 2022
№0476	#N/A		dog	0.0821			10.1007/s11095-022-03205-1	Tess 2022
№0476	#N/A		rat	0.0492			10.1007/s11095-022-03205-1	Tess 2022
№0477	#N/A		rat	0.536			10.1007/s11095-022-03205-1	Tess 2022
№0478	#N/A		dog	0.0333			10.1007/s11095-022-03205-1	Tess 2022
№0478	#N/A		rat	0.00625			10.1007/s11095-022-03205-1	Tess 2022
№0479	#N/A		dog	0.26			10.1007/s11095-022-03205-1	Tess 2022
№0479	#N/A		rat	0.154			10.1007/s11095-022-03205-1	Tess 2022
№0480	#N/A		rat	0.317			10.1007/s11095-022-03205-1	Tess 2022
№0481	#N/A		rat	0.208			10.1007/s11095-022-03205-1	Tess 2022
№0482	#N/A		rat	0.285			10.1007/s11095-022-03205-1	Tess 2022
№0483	#N/A		rat	0.287			10.1007/s11095-022-03205-1	Tess 2022
№0484	#N/A		rat	0.37			10.1007/s11095-022-03205-1	Tess 2022
№0485	#N/A		rat	0.00196			10.1007/s11095-022-03205-1	Tess 2022
№0486	#N/A		rat	0.0104			10.1007/s11095-022-03205-1	Tess 2022
№0487	#N/A		rat	0.222			10.1007/s11095-022-03205-1	Tess 2022
№0488	#N/A		rat	0.22			10.1007/s11095-022-03205-1	Tess 2022
№0489	#N/A		dog	0.00081			10.1007/s11095-022-03205-1	Tess 2022
№0489	#N/A		rat	0.000674			10.1007/s11095-022-03205-1	Tess 2022
№0490	#N/A		dog	0.0423			10.1007/s11095-022-03205-1	Tess 2022
№0490	#N/A		rat	0.0411			10.1007/s11095-022-03205-1	Tess 2022
№0491	#N/A		rat	0.0575			10.1007/s11095-022-03205-1	Tess 2022
№0492	#N/A		rat	0.00188			10.1007/s11095-022-03205-1	Tess 2022
№0493	#N/A		dog	0.0173			10.1007/s11095-022-03205-1	Tess 2022
№0493	#N/A		rat	0.00167			10.1007/s11095-022-03205-1	Tess 2022
№0494	#N/A		rat	0.105			10.1007/s11095-022-03205-1	Tess 2022
№0495	#N/A		rat	0.0776			10.1007/s11095-022-03205-1	Tess 2022
№0496	#N/A		dog	7.98e-05			10.1007/s11095-022-03205-1	Tess 2022
№0496	#N/A		rat	3.33e-05			10.1007/s11095-022-03205-1	Tess 2022
№0497	#N/A		dog	0.0558			10.1007/s11095-022-03205-1	Tess 2022
№0497	#N/A		rat	0.00605			10.1007/s11095-022-03205-1	Tess 2022
№0498	#N/A		rat	0.00077			10.1007/s11095-022-03205-1	Tess 2022
№0499	#N/A		rat	0.0816			10.1007/s11095-022-03205-1	Tess 2022
№0500	#N/A		rat	0.000551			10.1007/s11095-022-03205-1	Tess 2022
№0501	#N/A		rat	0.0116			10.1007/s11095-022-03205-1	Tess 2022
№0502	#N/A		rat	0.0296			10.1007/s11095-022-03205-1	Tess 2022
№0503	#N/A		rat	0.0349			10.1007/s11095-022-03205-1	Tess 2022
№0504	#N/A		rat	0.00334			10.1007/s11095-022-03205-1	Tess 2022
№0505	#N/A		rat	0.126			10.1007/s11095-022-03205-1	Tess 2022
№0506	#N/A		rat	0.124			10.1007/s11095-022-03205-1	Tess 2022
№0507	#N/A		rat	0.0298			10.1007/s11095-022-03205-1	Tess 2022
№0508	#N/A		rat	0.218			10.1007/s11095-022-03205-1	Tess 2022
№0509	#N/A		rat	0.0286			10.1007/s11095-022-03205-1	Tess 2022
№0510	#N/A		rat	0.136			10.1007/s11095-022-03205-1	Tess 2022
№0511	#N/A		rat	0.0644			10.1007/s11095-022-03205-1	Tess 2022
№0512	#N/A		rat	0.000308			10.1007/s11095-022-03205-1	Tess 2022
№0513	#N/A		rat	0.0204			10.1007/s11095-022-03205-1	Tess 2022
№0514	#N/A		rat	0.26			10.1007/s11095-022-03205-1	Tess 2022
№0515	#N/A		rat	0.764			10.1007/s11095-022-03205-1	Tess 2022
№0516	#N/A		rat	0.0889			10.1007/s11095-022-03205-1	Tess 2022
№0517	#N/A		rat	0.151			10.1007/s11095-022-03205-1	Tess 2022
№0518	#N/A		rat	0.0247			10.1007/s11095-022-03205-1	Tess 2022
№0519	#N/A		rat	0.0291			10.1007/s11095-022-03205-1	Tess 2022
№0520	#N/A		rat	0.0373			10.1007/s11095-022-03205-1	Tess 2022
№0521	#N/A		rat	0.0587			10.1007/s11095-022-03205-1	Tess 2022
№0522	#N/A		rat	0.0539			10.1007/s11095-022-03205-1	Tess 2022
№0523	#N/A		dog	0.536			10.1007/s11095-022-03205-1	Tess 2022
№0524	#N/A		dog	0.642			10.1007/s11095-022-03205-1	Tess 2022
№0525	#N/A		dog	0.77			10.1007/s11095-022-03205-1	Tess 2022
№0526	#N/A		dog	0.0417			10.1007/s11095-022-03205-1	Tess 2022
№0527	#N/A		dog	0.00219			10.1007/s11095-022-03205-1	Tess 2022
№0528	#N/A		dog	0.374			10.1007/s11095-022-03205-1	Tess 2022
№0529	#N/A		dog	0.19			10.1007/s11095-022-03205-1	Tess 2022
№0530	#N/A		dog	0.0941			10.1007/s11095-022-03205-1	Tess 2022
№0531	#N/A		dog	0.0476			10.1007/s11095-022-03205-1	Tess 2022
№0532	#N/A		dog	0.1			10.1007/s11095-022-03205-1	Tess 2022
№0533	#N/A		dog	0.629			10.1007/s11095-022-03205-1	Tess 2022
№0534	#N/A		dog	0.518			10.1007/s11095-022-03205-1	Tess 2022
№0535	#N/A		dog	0.195			10.1007/s11095-022-03205-1	Tess 2022
№0536	#N/A		dog	0.081			10.1007/s11095-022-03205-1	Tess 2022
№0537	#N/A		dog	0.391			10.1007/s11095-022-03205-1	Tess 2022
№0538	#N/A		dog	0.209			10.1007/s11095-022-03205-1	Tess 2022
№0539	#N/A		dog	0.397			10.1007/s11095-022-03205-1	Tess 2022
№0540	#N/A		dog	0.269			10.1007/s11095-022-03205-1	Tess 2022
№0541	#N/A		dog	0.325			10.1007/s11095-022-03205-1	Tess 2022
№0541	#N/A		non-human primate	0.301			10.1007/s11095-022-03205-1	Tess 2022
№0542	#N/A		dog	0.508			10.1007/s11095-022-03205-1	Tess 2022
№0543	#N/A		dog	0.54			10.1007/s11095-022-03205-1	Tess 2022
№0544	#N/A		dog	0.239			10.1007/s11095-022-03205-1	Tess 2022
№0545	#N/A		dog	0.608			10.1007/s11095-022-03205-1	Tess 2022
№0546	#N/A		dog	0.398			10.1007/s11095-022-03205-1	Tess 2022
№0546	#N/A		non-human primate	0.367			10.1007/s11095-022-03205-1	Tess 2022
№0547	#N/A		dog	0.388			10.1007/s11095-022-03205-1	Tess 2022
№0548	#N/A		dog	0.641			10.1007/s11095-022-03205-1	Tess 2022
№0549	#N/A		dog	0.721			10.1007/s11095-022-03205-1	Tess 2022
№0550	#N/A		dog	0.122			10.1007/s11095-022-03205-1	Tess 2022
№0550	#N/A		non-human primate	0.129			10.1007/s11095-022-03205-1	Tess 2022
№0551	#N/A		dog	0.687			10.1007/s11095-022-03205-1	Tess 2022
№0552	#N/A		dog	0.0529			10.1007/s11095-022-03205-1	Tess 2022
№0553	#N/A		dog	0.0406			10.1007/s11095-022-03205-1	Tess 2022
№0554	#N/A		dog	0.299			10.1007/s11095-022-03205-1	Tess 2022
№0555	#N/A		dog	0.00944			10.1007/s11095-022-03205-1	Tess 2022
№0556	#N/A		dog	0.0315			10.1007/s11095-022-03205-1	Tess 2022
№0556	#N/A		non-human primate	0.018			10.1007/s11095-022-03205-1	Tess 2022
№0557	#N/A		dog	0.345			10.1007/s11095-022-03205-1	Tess 2022
№0557	#N/A		non-human primate	0.324			10.1007/s11095-022-03205-1	Tess 2022
№0558	#N/A		dog	0.531			10.1007/s11095-022-03205-1	Tess 2022
№0558	#N/A		non-human primate	0.55			10.1007/s11095-022-03205-1	Tess 2022
№0559	#N/A		dog	0.219			10.1007/s11095-022-03205-1	Tess 2022
№0560	#N/A		dog	0.00609			10.1007/s11095-022-03205-1	Tess 2022
№0561	#N/A		dog	0.138			10.1007/s11095-022-03205-1	Tess 2022
№0562	#N/A		dog	0.0315			10.1007/s11095-022-03205-1	Tess 2022
№0563	#N/A		dog	0.106			10.1007/s11095-022-03205-1	Tess 2022
№0564	#N/A		dog	0.269			10.1007/s11095-022-03205-1	Tess 2022
№0565	#N/A		dog	0.36			10.1007/s11095-022-03205-1	Tess 2022
№0565	#N/A		rat	0.34			10.1007/s11095-022-03205-1	Tess 2022
№0566	#N/A		rat	0.00815			10.1007/s11095-022-03205-1	Tess 2022
№0567	#N/A		non-human primate	0.0182			10.1007/s11095-022-03205-1	Tess 2022
№0568	#N/A		non-human primate	0.071			10.1007/s11095-022-03205-1	Tess 2022
№0569	#N/A		non-human primate	0.000892			10.1007/s11095-022-03205-1	Tess 2022
№0570	#N/A		non-human primate	0.0122			10.1007/s11095-022-03205-1	Tess 2022
№0571	#N/A		non-human primate	0.000869			10.1007/s11095-022-03205-1	Tess 2022
№0572	#N/A		non-human primate	0.0116			10.1007/s11095-022-03205-1	Tess 2022
№0573	#N/A		non-human primate	0.000228			10.1007/s11095-022-03205-1	Tess 2022
№0574	#N/A		non-human primate	0.078			10.1007/s11095-022-03205-1	Tess 2022
№0575	#N/A		non-human primate	0.0697			10.1007/s11095-022-03205-1	Tess 2022
№0576	#N/A		non-human primate	0.00087			10.1007/s11095-022-03205-1	Tess 2022
№0577	#N/A		non-human primate	0.79			10.1007/s11095-022-03205-1	Tess 2022
№0578	#N/A		non-human primate	0.16			10.1007/s11095-022-03205-1	Tess 2022
№0579	#N/A		non-human primate	5.6e-05			10.1007/s11095-022-03205-1	Tess 2022
№0580	#N/A		non-human primate	0.02			10.1007/s11095-022-03205-1	Tess 2022
№0581	#N/A		non-human primate	0.17			10.1007/s11095-022-03205-1	Tess 2022
№0582	#N/A		non-human primate	0.292			10.1007/s11095-022-03205-1	Tess 2022
№0583	#N/A		non-human primate	0.00229			10.1007/s11095-022-03205-1	Tess 2022
№0584	#N/A		non-human primate	0.00769			10.1007/s11095-022-03205-1	Tess 2022
№0585	#N/A		non-human primate	0.0131			10.1007/s11095-022-03205-1	Tess 2022
№0586	#N/A		non-human primate	0.171			10.1007/s11095-022-03205-1	Tess 2022
№0587	#N/A		non-human primate	0.00575			10.1007/s11095-022-03205-1	Tess 2022
№0588	#N/A		non-human primate	0.0205			10.1007/s11095-022-03205-1	Tess 2022
№0589	#N/A		non-human primate	0.0049			10.1007/s11095-022-03205-1	Tess 2022
№0590	#N/A		non-human primate	0.0168			10.1007/s11095-022-03205-1	Tess 2022
№0591	#N/A		non-human primate	0.424			10.1007/s11095-022-03205-1	Tess 2022
№0592	#N/A		non-human primate	0.177			10.1007/s11095-022-03205-1	Tess 2022
№0593	#N/A		non-human primate	0.201			10.1007/s11095-022-03205-1	Tess 2022
№0594	#N/A		non-human primate	0.00236			10.1007/s11095-022-03205-1	Tess 2022
№0595	#N/A		non-human primate	0.0222			10.1007/s11095-022-03205-1	Tess 2022
№0596	#N/A		non-human primate	0.00134			10.1007/s11095-022-03205-1	Tess 2022
№0597	#N/A		non-human primate	0.252			10.1007/s11095-022-03205-1	Tess 2022
№0598	#N/A		non-human primate	0.246			10.1007/s11095-022-03205-1	Tess 2022
№0599	#N/A		non-human primate	0.287			10.1007/s11095-022-03205-1	Tess 2022
№0600	#N/A		non-human primate	0.654			10.1007/s11095-022-03205-1	Tess 2022
№0601	#N/A		non-human primate	0.00237			10.1007/s11095-022-03205-1	Tess 2022
Odanacatib	equilibrium dialysis	Supplementary file2	human	0.0833			10.1208/s12248-023-00800-x	Tess 2023
Olanzapine	equilibrium dialysis	10 μM; pH~8.7	human	0.024	0.001		10.1021/mp800004s	Kochansky 2008
Oliceridine	equilibrium dialysis	Supplementary file2	human	0.269			10.1208/s12248-023-00800-x	Tess 2023
Olmesartan	equilibrium dialysis	37 Celcius degrees, 18h	human	0.0085	0.0006		10.1002/bdd.2160	Ryu 2018
Olmesartan	equilibrium dialysis	37 Celcius degrees, 6h	human	0.011	0.001		10.1002/bdd.2160	Ryu 2018
Olmesartan	equilibrium dialysis	4 Celcius degrees, 18h	human	0.014	0.001		10.1002/bdd.2160	Ryu 2018
Olmesartan	equilibrium dialysis	4 Celcius degrees, 24h	human	0.015	0.004		10.1002/bdd.2160	Ryu 2018
Olodaterol	equilibrium dialysis	Supplementary file2	human	0.44			10.1208/s12248-023-00800-x	Tess 2023
Olodaterol	equilibrium dialysis		human	0.516			10.1124/dmd.120.000131	Williamson 2020
Ombitasvir	equilibrium dialysis	Supplementary file2	human	0.000254			10.1208/s12248-023-00800-x	Tess 2023
Omeprazole	equilibrium dialysis	Supplementary file2	human	0.0798			10.1208/s12248-023-00800-x	Tess 2023
Omeprazole	equilibrium dialysis		human	0.169			10.3109/00498254.2010.500407	Sohlenius-Sternbeck 2010
Omeprazole	equilibrium dialysis			0.18			10.3109/00498254.2012.669080	Sohlenius-Sternbeck 2012
Omeprazole	#N/A		human	0.05			10.1124/jpet.105.093229	Obach 2005
Omeprazole	#N/A		human	0.05			10.1002/bdd.1996	Ye 2016
Ondansetron	equilibrium dialysis	4 Celcius degrees, 18h	human	0.32	0.01		10.1002/bdd.2160	Ryu 2018
Ondansetron	equilibrium dialysis	4 Celcius degrees, 24h	human	0.35	0.04		10.1002/bdd.2160	Ryu 2018
Ondansetron	equilibrium dialysis		human	0.435			10.1124/dmd.120.000131	Williamson 2020
Ondansetron	equilibrium dialysis	Supplementary file2	human	0.436			10.1208/s12248-023-00800-x	Tess 2023
Ondansetron	equilibrium dialysis	37 Celcius degrees, 6h	human	0.45	0.03		10.1002/bdd.2160	Ryu 2018
Ondansetron	equilibrium dialysis	37 Celcius degrees, 18h	human	0.48	0.03		10.1002/bdd.2160	Ryu 2018
Ondansetron	equilibrium dialysis			0.353			10.3109/00498254.2012.669080	Sohlenius-Sternbeck 2012
Ondansetron	ultrafiltration	lab 2	human	0.19			10.1002/jps.22635	Beaumont 2011
Ondansetron	ultrafiltration	1 μM	human	0.29			10.1002/jps.22635	Beaumont 2011
Oxaprozin	equilibrium dialysis			0.001			10.3109/00498254.2012.669080	Sohlenius-Sternbeck 2012
Oxazepam	equilibrium dialysis		human	0.0218			10.1002/jps.2600681034	Johnson 1979
Oxazepam	equilibrium dialysis			0.033			10.3109/00498254.2012.669080	Sohlenius-Sternbeck 2012
Oxazepam	#N/A		human	0.033			10.1002/bdd.1996	Ye 2016
Oxazepam	#N/A		human	0.05			10.1124/dmd.106.011569	Brown 2006
Oxprenolol	equilibrium dialysis	Supplementary file2	human	0.491			10.1208/s12248-023-00800-x	Tess 2023
Oxybutynin	equilibrium dialysis	10 μM; pH~8.7	human	0.0029	0.001		10.1021/mp800004s	Kochansky 2008
Oxybutynin	equilibrium dialysis	Supplementary file2	human	0.0861			10.1208/s12248-023-00800-x	Tess 2023
OZ277	ultracentrifugation		human	0.086	0.008		10.1186/s12936-019-3075-5	Charman 2020
OZ439	equilibrium dialysis	RED device with diluted plasma correcting for the dilution factor; presaturation of device and 24 h dialysis	human	#N/A		<0.0001	10.1186/s12936-019-3075-5	Charman 2020
P218	ultracentrifugation		human	0.13	0.013		10.1186/s12936-019-3075-5	Charman 2020
Paclitaxel	equilibrium dialysis	Supplementary file2	human	0.0894			10.1208/s12248-023-00800-x	Tess 2023
Paclitaxel	equilibrium dialysis	10 μM; pH~8.7	human	0.1	0.03		10.1021/mp800004s	Kochansky 2008
Palbociclib	equilibrium dialysis	Supplementary file2	human	0.152			10.1208/s12248-023-00800-x	Tess 2023
Paliperidone	equilibrium dialysis		rat	0.253			10.1124/dmd.106.014027	De Buck 2007
Palonosetron	equilibrium dialysis	Supplementary file2	human	0.763			10.1208/s12248-023-00800-x	Tess 2023
Pancopride	equilibrium dialysis	Supplementary file2	human	0.453			10.1208/s12248-023-00800-x	Tess 2023
Panobinostat	equilibrium dialysis		human	0.391			10.1124/dmd.120.000131	Williamson 2020
Pantoprazole	equilibrium dialysis	Supplementary file2	human	0.0272			10.1208/s12248-023-00800-x	Tess 2023
Pantoprazole	equilibrium dialysis		human	0.028			10.1124/dmd.120.000131	Williamson 2020
Papaverine	equilibrium dialysis	Supplementary file2	human	0.0585			10.1208/s12248-023-00800-x	Tess 2023
Papaverine	equilibrium dialysis		human	0.063			10.1124/dmd.120.000131	Williamson 2020
Paritaprevir	equilibrium dialysis		human	0.014			10.1124/dmd.120.000131	Williamson 2020
Paritaprevir	equilibrium dialysis	Supplementary file2	human	0.0161			10.1208/s12248-023-00800-x	Tess 2023
Paroxetine	equilibrium dialysis	buffer 1, normal atmospheric conditions, postdialysis plasma ph 7,39	human	0.074	0.006		10.1124/dmd.110.036988	Curran 2010
Paroxetine	equilibrium dialysis	Supplementary file2	human	0.0871			10.1208/s12248-023-00800-x	Tess 2023
Paroxetine	equilibrium dialysis		human	0.102			10.1124/dmd.120.000131	Williamson 2020
Paroxetine	equilibrium dialysis	buffer 2, normal atmospheric conditions, postdialysis plasma ph 7,39	human	0.136	0.011		10.1124/dmd.110.036988	Curran 2010
Paroxetine	#N/A		human	0.05			10.1124/jpet.105.093229	Obach 2005
Pazopanib	equilibrium dialysis	Supplementary file2	human	0.000399			10.1208/s12248-023-00800-x	Tess 2023
Pazopanib	equilibrium dialysis	40 μg/ml	human	0.0106	0.0013		10.1007/s10637-015-0304-9	Imbs 2015
Pefloxacin	equilibrium dialysis	Supplementary file2	human	0.716			10.1208/s12248-023-00800-x	Tess 2023
Pefloxacin	#N/A		human	0.75			10.1124/dmd.118.082966	Lombardo 2018
Pelrinone	equilibrium dialysis	Supplementary file2	human	0.452			10.1208/s12248-023-00800-x	Tess 2023
Pevonedistat	equilibrium dialysis	Supplementary file2	human	0.0694			10.1208/s12248-023-00800-x	Tess 2023
Phenacetin	equilibrium dialysis		human	0.263			10.3109/00498254.2010.500407	Sohlenius-Sternbeck 2010
Phenazepam	equilibrium dialysis	Supplementary file2	human	0.0536			10.1208/s12248-023-00800-x	Tess 2023
Phencyclidine	ultrafiltration	lab 2	human	0.15			10.1002/jps.22635	Beaumont 2011
Phencyclidine	ultrafiltration	1 μM	human	0.28			10.1002/jps.22635	Beaumont 2011
Phenprocoumon	equilibrium dialysis	Supplementary file2	human	0.0103			10.1208/s12248-023-00800-x	Tess 2023
Phenytoin	equilibrium dialysis	1 μM	human	0.15			10.1002/jps.23013	Umland 2012
Phenytoin	equilibrium dialysis	1 μM	human	0.17			10.1002/jps.23013	Umland 2012
Phenytoin	equilibrium dialysis	2 μM	human	0.18			10.1124/dmd.119.087973	Holt 2019
Phenytoin	equilibrium dialysis	10 μM; pH~8.7	human	0.181	0.002		10.1021/mp800004s	Kochansky 2008
Phenytoin	equilibrium dialysis	Supplementary file2	human	0.215			10.1208/s12248-023-00800-x	Tess 2023
Phenytoin	ultrafiltration	lab 2	human	0.07			10.1002/jps.22635	Beaumont 2011
Phenytoin	ultrafiltration	1 μM	human	0.23			10.1002/jps.22635	Beaumont 2011
Picumast	equilibrium dialysis	Supplementary file2	human	0.000781			10.1208/s12248-023-00800-x	Tess 2023
Pimasertib	equilibrium dialysis	Supplementary file2	human	0.181			10.1208/s12248-023-00800-x	Tess 2023
Pimobendan	equilibrium dialysis	Supplementary file2	human	0.0918			10.1208/s12248-023-00800-x	Tess 2023
Pimobendan	equilibrium dialysis		human	0.11			10.1124/dmd.120.000131	Williamson 2020
Pimozide	equilibrium dialysis		human	0.003			10.1097/FJC.0b013e3181d2ce39	Margulis 2010
Pinacidil	equilibrium dialysis	Supplementary file2	human	0.493			10.1208/s12248-023-00800-x	Tess 2023
Pindolol	equilibrium dialysis	Supplementary file2	human	0.798			10.1208/s12248-023-00800-x	Tess 2023
Pindolol	equilibrium dialysis			0.84			10.3109/00498254.2012.669080	Sohlenius-Sternbeck 2012
Pioglitazone	equilibrium dialysis	Measured by equilibrium dialysis method as described by (Di et al., 2012).	human	0.012			10.1124/jpet.118.252049	Kimoto 2018
Piperaquine	equilibrium dialysis	RED device with diluted plasma correcting for the dilution factor; presaturation of device and 24 h dialysis	human	0.0003	0.0001		10.1186/s12936-019-3075-5	Charman 2020
Piroxicam	equilibrium dialysis		human	0.01			10.1590/1807-3107BOR-2016.vol30.0058	Calvo 2016
Piroxicam	equilibrium dialysis	Measured by equilibrium dialysis method as described by (Di et al., 2012).	human	0.024			10.1124/jpet.118.252049	Kimoto 2018
Piroximone	equilibrium dialysis	Supplementary file2	human	0.718			10.1208/s12248-023-00800-x	Tess 2023
Pitavastatin	equilibrium dialysis		human	0.008			10.1124/dmd.118.085639	Riccardi 2019
Pitavastatin	equilibrium dialysis	37 Celcius degrees, 6h	human	0.0083	0.0007		10.1002/bdd.2160	Ryu 2018
Pitavastatin	equilibrium dialysis	Supplementary file2	human	0.0095			10.1208/s12248-023-00800-x	Tess 2023
Pitavastatin	equilibrium dialysis	4 Celcius degrees, 18h	human	0.011	0.001		10.1002/bdd.2160	Ryu 2018
Pitavastatin	equilibrium dialysis	4 Celcius degrees, 24h	human	0.012	0.001		10.1002/bdd.2160	Ryu 2018
Pitavastatin	equilibrium dialysis	37 Celcius degrees, 18h	human	0.015	0.002		10.1002/bdd.2160	Ryu 2018
Pitavastatin	equilibrium dialysis	5 μM	rat	0.0079			10.1124/dmd.119.088278	Chang 2019
Pixantrone	equilibrium dialysis	Supplementary file2	human	0.394			10.1208/s12248-023-00800-x	Tess 2023
PK11195	equilibrium dialysis	Supplementary file2	human	0.0165			10.1208/s12248-023-00800-x	Tess 2023
Plinabulin	equilibrium dialysis	Supplementary file2	human	0.0219			10.1208/s12248-023-00800-x	Tess 2023
Ponesimod	equilibrium dialysis	Supplementary file2	human	0.00985			10.1208/s12248-023-00800-x	Tess 2023
Posaconazole	equilibrium dialysis	Supplementary file2	human	0.0161			10.1208/s12248-023-00800-x	Tess 2023
Pralidoxime	equilibrium dialysis	Measured by equilibrium dialysis method as described by (Di et al., 2012).	human	0.515			10.1124/jpet.118.252049	Kimoto 2018
Pravastatin	equilibrium dialysis		human	0.47			10.1016/j.xphs.2017.04.043	Kimoto 2017
Pravastatin	#N/A		rat	0.537			10.1007/s11095-022-03205-1	Tess 2022
Prazosin	equilibrium dialysis		human	0.03			10.3109/00498254.2010.500407	Sohlenius-Sternbeck 2010
Prazosin	equilibrium dialysis		human	0.048			10.1124/dmd.120.000131	Williamson 2020
Prazosin	equilibrium dialysis	4 Celcius degrees, 18h	human	0.054	0.001		10.1002/bdd.2160	Ryu 2018
Prazosin	equilibrium dialysis	4 Celcius degrees, 24h	human	0.075	0.023		10.1002/bdd.2160	Ryu 2018
Prazosin	equilibrium dialysis	37 Celcius degrees, 18h	human	0.08	0.003		10.1002/bdd.2160	Ryu 2018
Prazosin	equilibrium dialysis	37 Celcius degrees, 6h	human	0.091	0.006		10.1002/bdd.2160	Ryu 2018
Prazosin	equilibrium dialysis	Supplementary file2	human	0.109			10.1208/s12248-023-00800-x	Tess 2023
Prazosin	equilibrium dialysis			0.038			10.3109/00498254.2012.669080	Sohlenius-Sternbeck 2012
Prazosin	ultrafiltration	lab 2	human	0.03			10.1002/jps.22635	Beaumont 2011
Prazosin	ultrafiltration	1 μM	human	0.05			10.1002/jps.22635	Beaumont 2011
Prazosin	#N/A		human	0.03			10.1002/bdd.1996	Ye 2016
Prednisolone	equilibrium dialysis	Supplementary file2	human	0.38			10.1208/s12248-023-00800-x	Tess 2023
Prednisolone	equilibrium dialysis			0.483			10.3109/00498254.2012.669080	Sohlenius-Sternbeck 2012
Prednisolone	#N/A		human	0.1			10.1124/dmd.106.011569	Brown 2006
Prednisone	equilibrium dialysis	100-2500 ng/ml	human	0.25	0.027		10.1007/BF01058901	Gustavson 1985
Prednisone	equilibrium dialysis		human	0.27			10.1124/dmd.120.000131	Williamson 2020
Prednisone	equilibrium dialysis	Supplementary file2	human	0.348			10.1208/s12248-023-00800-x	Tess 2023
Prexasertib	equilibrium dialysis	Supplementary file2	human	0.478			10.1208/s12248-023-00800-x	Tess 2023
Primaquine	equilibrium dialysis	Supplementary file2	human	0.301			10.1208/s12248-023-00800-x	Tess 2023
Primaquine	ultracentrifugation		human	0.26	0.023		10.1186/s12936-019-3075-5	Charman 2020
Probenecid	equilibrium dialysis	Supplementary file2	human	0.0803			10.1208/s12248-023-00800-x	Tess 2023
Procainamide	equilibrium dialysis	Supplementary file2	human	0.853			10.1208/s12248-023-00800-x	Tess 2023
Prochlorperazine	equilibrium dialysis	Supplementary file2	human	0.0107			10.1208/s12248-023-00800-x	Tess 2023
Prochlorperazine	equilibrium dialysis		human	0.141			10.1124/dmd.120.000131	Williamson 2020
Procyclidine	equilibrium dialysis	Supplementary file2	human	0.165			10.1208/s12248-023-00800-x	Tess 2023
Procyclidine	equilibrium dialysis		human	0.222			10.1124/dmd.120.000131	Williamson 2020
Progesterone	#N/A		human	0.01			https://books.google.pl/books?id=Gjc704GR5YEC&pg=PA192&redir_esc=y#v=onepage&q&f=false	Clinical Chemistry, William J Marshall
Proguanil	ultracentrifugation		human	0.34	0.01		10.1186/s12936-019-3075-5	Charman 2020
Promazine	equilibrium dialysis	Supplementary file2	human	0.111			10.1208/s12248-023-00800-x	Tess 2023
Promazine	equilibrium dialysis		human	0.158			10.1124/dmd.120.000131	Williamson 2020
Promethazine	equilibrium dialysis		human	0.09			10.1124/dmd.120.000131	Williamson 2020
Promethazine	#N/A		human	0.023			10.1002/bdd.1996	Ye 2016
Propafenone	equilibrium dialysis		human	0.074			10.3109/00498254.2010.500407	Sohlenius-Sternbeck 2010
Propafenone	equilibrium dialysis		human	0.074			10.1124/dmd.120.000131	Williamson 2020
Propafenone	equilibrium dialysis	Supplementary file2	human	0.171			10.1208/s12248-023-00800-x	Tess 2023
Propafenone	#N/A		human	0.04			10.1002/bdd.1996	Ye 2016
Propiverine	equilibrium dialysis	Supplementary file2	human	0.0298			10.1208/s12248-023-00800-x	Tess 2023
Propiverine	equilibrium dialysis		human	0.058			10.1124/dmd.120.000131	Williamson 2020
Propofol	equilibrium dialysis		human	0.02			10.1124/jpet.301.1.382	Soars 2002
Propofol	#N/A		human	0.02			10.1124/dmd.106.011569	Brown 2006
Propofol	#N/A		human	0.021	0.0005		10.3109/00498259209046648	Cockshott 1992
Propoxyphene	#N/A		human	0.24			10.1124/jpet.105.093229	Obach 2005
Propranolol	equilibrium dialysis		human	0.135			10.3109/00498254.2010.500407	Sohlenius-Sternbeck 2010
Propranolol	equilibrium dialysis	buffer 1, normal atmospheric conditions, postdialysis plasma ph 7,39	human	0.216	0.031		10.1124/dmd.110.036988	Curran 2010
Propranolol	equilibrium dialysis		human	0.243			10.1124/dmd.120.000131	Williamson 2020
Propranolol	equilibrium dialysis	Supplementary file2	human	0.297			10.1208/s12248-023-00800-x	Tess 2023
Propranolol	equilibrium dialysis	buffer 2, normal atmospheric conditions, postdialysis plasma ph 7,39	human	0.315	0.021		10.1124/dmd.110.036988	Curran 2010
Propranolol	equilibrium dialysis	37 Celcius degrees, 6h	human	0.34	0.01		10.1002/bdd.2160	Ryu 2018
Propranolol	equilibrium dialysis	4 Celcius degrees, 18h	human	0.35	0.04		10.1002/bdd.2160	Ryu 2018
Propranolol	equilibrium dialysis	37 Celcius degrees, 18h	human	0.37	0.03		10.1002/bdd.2160	Ryu 2018
Propranolol	equilibrium dialysis	4 Celcius degrees, 24h	human	0.396	0.02		10.1002/bdd.2160	Ryu 2018
Propranolol	equilibrium dialysis			0.205			10.3109/00498254.2012.669080	Sohlenius-Sternbeck 2012
Propranolol	equlibrium dialysis	1 μM	human	0.23			10.1007/s11095-006-9663-4	Mohutsky 2006
Propranolol	#N/A		human	0.1			10.1124/jpet.105.093229	Obach 2005
Propranolol	#N/A		human	0.13			10.1124/dmd.106.011569	Brown 2006
Propylthiouracil	equilibrium dialysis	Supplementary file2	human	0.428			10.1208/s12248-023-00800-x	Tess 2023
Proquazone	equilibrium dialysis	Supplementary file2	human	0.0326			10.1208/s12248-023-00800-x	Tess 2023
Prucalopride	equilibrium dialysis	Supplementary file2	human	0.764			10.1208/s12248-023-00800-x	Tess 2023
Prucalopride	equilibrium dialysis		rat	0.705			10.1124/dmd.106.014027	De Buck 2007
Pyridostigmine	equilibrium dialysis	Supplementary file2	human	1			10.1208/s12248-023-00800-x	Tess 2023
Pyrimethamine	equilibrium dialysis	RED device with diluted plasma correcting for the dilution factor with 6 h dialysis	human	0.095	0.001		10.1186/s12936-019-3075-5	Charman 2020
Pyrimethamine	equilibrium dialysis	Supplementary file2	human	0.133			10.1208/s12248-023-00800-x	Tess 2023
Pyronaridine	equilibrium dialysis	RED device with diluted plasma correcting for the dilution factor with 6 h dialysis	human	0.09	0.012		10.1186/s12936-019-3075-5	Charman 2020
Quercetin	ultrafiltration		human	0.009	0.005		10.1111/j.2042-7158.1998.tb06183.x	Boulton 1998
Quinidine	equilibrium dialysis		human	0.114			10.3109/00498254.2010.500407	Sohlenius-Sternbeck 2010
Quinidine	equilibrium dialysis	2 μM	human	0.15			10.1124/dmd.119.087973	Holt 2019
Quinidine	equilibrium dialysis	10 μM; pH~8.7	human	0.15	0.03		10.1021/mp800004s	Kochansky 2008
Quinidine	equilibrium dialysis	buffer 1, normal atmospheric conditions, postdialysis plasma ph 7,31	human	0.251	0.026		10.1124/dmd.110.036988	Curran 2010
Quinidine	equilibrium dialysis	buffer 2, normal atmospheric conditions, postdialysis plasma ph 7,32	human	0.274	0.02		10.1124/dmd.110.036988	Curran 2010
Quinidine	equilibrium dialysis		human	0.351			10.1097/FJC.0b013e3181d2ce39	Margulis 2010
Quinidine	equilibrium dialysis	Supplementary file2	human	0.366			10.1208/s12248-023-00800-x	Tess 2023
Quinidine	equilibrium dialysis			0.18			10.3109/00498254.2012.669080	Sohlenius-Sternbeck 2012
Quinidine	ultrafiltration	lab 2	human	0.12			10.1002/jps.22635	Beaumont 2011
Quinidine	ultrafiltration	1 μM	human	0.34			10.1002/jps.22635	Beaumont 2011
Quinidine	#N/A		human	0.13			10.1124/dmd.106.011569	Brown 2006
Quinidine	#N/A		human	0.13			10.1124/jpet.105.093229	Obach 2005
Quinidine	#N/A		rat	0.3			10.1007/s11095-022-03205-1	Tess 2022
Quinine	equilibrium dialysis		human	0.199			10.1124/dmd.120.000131	Williamson 2020
Quinine	equilibrium dialysis	Supplementary file2	human	0.277			10.1208/s12248-023-00800-x	Tess 2023
Quinine	equilibrium dialysis	RED device with diluted plasma correcting for the dilution factor with 6 h dialysis	human	0.37	0.04		10.1186/s12936-019-3075-5	Charman 2020
Quinotolast	#N/A		human	0.013			10.2133/dmpk.8.1029	Terakawa 1993
Raclopride	equilibrium dialysis	Supplementary file2	human	0.2			10.1208/s12248-023-00800-x	Tess 2023
Raloxifene	equilibrium dialysis	Supplementary file2	human	0.0167			10.1208/s12248-023-00800-x	Tess 2023
Raloxifene	#N/A	1 ng/ml	human	0.018	0.004		10.1023/a:1010904815275	Miller 2001
Ramelteon	equilibrium dialysis		human	0.183			10.1124/dmd.120.000131	Williamson 2020
Ramelteon	equilibrium dialysis	Supplementary file2	human	0.206			10.1208/s12248-023-00800-x	Tess 2023
Ramosetron	equilibrium dialysis	Supplementary file2	human	0.399			10.1208/s12248-023-00800-x	Tess 2023
Ranitidine	equilibrium dialysis		human	0.83			10.1016/j.xphs.2017.04.043	Kimoto 2017
Ranitidine	equilibrium dialysis	Supplementary file2	human	0.917			10.1208/s12248-023-00800-x	Tess 2023
Ranitidine	equilibrium dialysis			0.496			10.3109/00498254.2012.669080	Sohlenius-Sternbeck 2012
Ranitidine	#N/A		human	0.85			10.1124/jpet.105.093229	Obach 2005
Ranolazine	equilibrium dialysis		human	0.435			10.1124/dmd.120.000131	Williamson 2020
Ranolazine	equilibrium dialysis	Supplementary file2	human	0.478			10.1208/s12248-023-00800-x	Tess 2023
Reboxetine	equilibrium dialysis		human	0.152			10.1124/dmd.120.000131	Williamson 2020
Reboxetine	equilibrium dialysis	Supplementary file2	human	0.212			10.1208/s12248-023-00800-x	Tess 2023
Reboxetine	ultrafiltration	lab 2	human	0.02			10.1002/jps.22635	Beaumont 2011
Reboxetine	ultrafiltration	1 μM	human	0.09			10.1002/jps.22635	Beaumont 2011
Recainam	equilibrium dialysis	Supplementary file2	human	0.851			10.1208/s12248-023-00800-x	Tess 2023
Regorafenib	#N/A		human	0.005			Book: Goodman and Gilman's The Pharmacological Basis of Therapeutics	Brunton et al.
Remikiren	equilibrium dialysis	Supplementary file2	human	0.224			10.1208/s12248-023-00800-x	Tess 2023
Remimazolam	equilibrium dialysis		human	0.164			10.1124/dmd.120.000131	Williamson 2020
Repaglinide	equilibrium dialysis		human	0.009			10.1124/dmd.120.000131	Williamson 2020
Repaglinide	equilibrium dialysis		human	0.012			10.1124/dmd.118.085639	Riccardi 2019
Repaglinide	equilibrium dialysis	Supplementary file2	human	0.0146			10.1208/s12248-023-00800-x	Tess 2023
Repaglinide	#N/A		human	0.026			10.1124/jpet.105.093229	Obach 2005
[truncated: 317 more rows]

## Sheet: Hepatocytes
Compound	method	comments	x10^6 cells	species	fu mean	SD	REF	Author, year
Acetaminophen	equilibrium dialysis		0.5	human	1		10.1080/00498254.2022.2132426	Gardner 2022
Acetaminophen	ultracentrifugation	1x10^6 cells/ml	1	rat	0.933		10.1124/dmd.31.5.580	Naritomi 2003
Albendazole	equilibrium dialysis			human	0.66		10.1007/s11095-022-03205-1	Tess 2022
Albendazole	equilibrium dialysis	1X10^6 cells/ml	1	rat	0.66	0.01	10.1124/dmd.104.002436	Austin 2004
Albendazole	equilibrium dialysis	non-viable hepatocytes; 1x10^6 cells/ml	1	rat	0.5	0.06	10.1124/dmd.104.002436	Austin 2004
Albendazole	ultracentrifugation	0.5 μM; 0.5x10^6 cells/ml	0.5	dog	0.68		10.1124/dmd.118.085936	Barr 2019
Albendazole	ultracentrifugation		0.5	dog	0.68		10.1124/dmd.118.085936	Barr 2019
Albendazole	ultracentrifugation	0.5x10^6 cells/ml	0.5	human	0.74		10.1124/dmd.118.085936	Barr 2019
Albendazole	ultracentrifugation		0.5	human	0.74		10.1124/dmd.118.085936	Barr 2019
Albendazole	ultracentrifugation	0.5 μM; 0.5x10^6 cells/ml	0.5	monkey	0.69		10.1124/dmd.118.085936	Barr 2019
Albendazole	ultracentrifugation		0.5	monkey	0.69		10.1124/dmd.118.085936	Barr 2019
Albendazole	ultracentrifugation	0.5 μM; 0.5x10^6 cells/ml	0.5	mouse	0.55		10.1124/dmd.118.085936	Barr 2019
Albendazole	ultracentrifugation		0.5	mouse	0.55		10.1124/dmd.118.085936	Barr 2019
Albendazole	ultracentrifugation	0.5 μM; 0.5x10^6 cells/ml	0.5	rat	0.7		10.1124/dmd.118.085936	Barr 2019
Albendazole	ultracentrifugation		0.5	rat	0.7		10.1124/dmd.118.085936	Barr 2019
Aldosterone	dialysis / oil immersion	cell concentrations of 10^6 cells/ml	1	human	0.54		10.1124/dmd.108.020834	Kilford 2008
Aldosterone	equilibrium dialysis			human	0.54		10.1007/s11095-022-03205-1	Tess 2022
Aldosterone	ultracentrifugation	hepatocyte concentration was 0.5x10^6 cells/ml	0.5	human	0.7		10.1124/dmd.108.021279	Henshall 2008
Alprazolam	equilibrium dialysis		0.5	human	0.94		10.1080/00498254.2022.2132426	Gardner 2022
Amiodarone	equilibrium dialysis	at a single concentration 1 μM; 1 million cells/ml hepatocyte suspension buffer	1	human	0.001		10.1124/dmd.105.005884	McGinnity 2005
Amiodarone	ultracentrifugation	0.5 μM; 0.5x10^6 cells/ml	0.5	dog	0.006		10.1124/dmd.118.085936	Barr 2019
Amiodarone	ultracentrifugation		0.5	dog	0.006		10.1124/dmd.118.085936	Barr 2019
Amiodarone	ultracentrifugation	0.5x10^6 cells/ml	0.5	human	0.12		10.1124/dmd.118.085936	Barr 2019
Amiodarone	ultracentrifugation		0.5	human	0.12		10.1124/dmd.118.085936	Barr 2019
Amiodarone	ultracentrifugation	0.5 μM; 0.5x10^6 cells/ml	0.5	monkey	0.0062		10.1124/dmd.118.085936	Barr 2019
Amiodarone	ultracentrifugation		0.5	monkey	0.0062		10.1124/dmd.118.085936	Barr 2019
Amiodarone	ultracentrifugation	0.5 μM; 0.5x10^6 cells/ml	0.5	mouse	0.0023		10.1124/dmd.118.085936	Barr 2019
Amiodarone	ultracentrifugation		0.5	mouse	0.0023		10.1124/dmd.118.085936	Barr 2019
Amiodarone	ultracentrifugation	0.5 μM; 0.5x10^6 cells/ml	0.5	rat	0.0081		10.1124/dmd.118.085936	Barr 2019
Amiodarone	ultracentrifugation		0.5	rat	0.0081		10.1124/dmd.118.085936	Barr 2019
Amitriptyline	ultracentrifugation	0.5 μM; 0.5x10^6 cells/ml	0.5	dog	0.34		10.1124/dmd.118.085936	Barr 2019
Amitriptyline	ultracentrifugation		0.5	dog	0.34		10.1124/dmd.118.085936	Barr 2019
Amitriptyline	ultracentrifugation	0.5x10^6 cells/ml	0.5	human	0.32		10.1124/dmd.118.085936	Barr 2019
Amitriptyline	ultracentrifugation		0.5	human	0.32		10.1124/dmd.118.085936	Barr 2019
Amitriptyline	ultracentrifugation	0.5 μM; 0.5x10^6 cells/ml	0.5	monkey	0.31		10.1124/dmd.118.085936	Barr 2019
Amitriptyline	ultracentrifugation		0.5	monkey	0.31		10.1124/dmd.118.085936	Barr 2019
Amitriptyline	ultracentrifugation	0.5 μM; 0.5x10^6 cells/ml	0.5	mouse	0.19		10.1124/dmd.118.085936	Barr 2019
Amitriptyline	ultracentrifugation		0.5	mouse	0.19		10.1124/dmd.118.085936	Barr 2019
Amitriptyline	ultracentrifugation	0.5 μM; 0.5x10^6 cells/ml	0.5	rat	0.24		10.1124/dmd.118.085936	Barr 2019
Amitriptyline	ultracentrifugation		0.5	rat	0.24		10.1124/dmd.118.085936	Barr 2019
Amodiaquine	equilibrium dialysis			human	1		10.1007/s11095-022-03205-1	Tess 2022
Amoxicillin	equilibrium dialysis		0.5	human	1		10.1080/00498254.2022.2132426	Gardner 2022
Androstenedione	dialysis / oil immersion	cell concentrations of 10^6 cells/ml	1	human	0.54		10.1124/dmd.108.020834	Kilford 2008
Androstenedione	equilibrium dialysis			human	0.54		10.1007/s11095-022-03205-1	Tess 2022
Androstenedione	ultracentrifugation	hepatocyte concentration was 0.5x10^6 cells/ml	0.5	human	0.7		10.1124/dmd.108.021279	Henshall 2008
Antipyrine	equilibrium dialysis		0.5	human	1		10.1080/00498254.2022.2132426	Gardner 2022
Antipyrine	equilibrium dialysis			human	0.814		10.1007/s11095-022-03205-1	Tess 2022
Antipyrine	ultracentrifugation	0.5 μM; 0.5x10^6 cells/ml	0.5	dog	0.89		10.1124/dmd.118.085936	Barr 2019
Antipyrine	ultracentrifugation		0.5	dog	0.89		10.1124/dmd.118.085936	Barr 2019
Antipyrine	ultracentrifugation	0.5x10^6 cells/ml	0.5	human	1		10.1124/dmd.118.085936	Barr 2019
Antipyrine	ultracentrifugation		0.5	human	1		10.1124/dmd.118.085936	Barr 2019
Antipyrine	ultracentrifugation	0.5 μM; 0.5x10^6 cells/ml	0.5	monkey	1		10.1124/dmd.118.085936	Barr 2019
Antipyrine	ultracentrifugation		0.5	monkey	1		10.1124/dmd.118.085936	Barr 2019
Antipyrine	ultracentrifugation	0.5 μM; 0.5x10^6 cells/ml	0.5	mouse	0.98		10.1124/dmd.118.085936	Barr 2019
Antipyrine	ultracentrifugation		0.5	mouse	0.98		10.1124/dmd.118.085936	Barr 2019
Antipyrine	ultracentrifugation	0.5 μM; 0.5x10^6 cells/ml	0.5	rat	1		10.1124/dmd.118.085936	Barr 2019
Antipyrine	ultracentrifugation		0.5	rat	1		10.1124/dmd.118.085936	Barr 2019
Antipyrine			#N/A	human	0.95		10.1124/dmd.105.004259	Riley 2005
Aripiprazole	equilibrium dialysis	Homogenization method		human	0.000357		10.1208/s12248-020-00476-7	Riccardi 2020
Astemizole	equilibrium dialysis			human	0.262		10.1007/s11095-022-03205-1	Tess 2022
Astemizole	equilibrium dialysis		0.5	human	0.11		10.1080/00498254.2022.2132426	Gardner 2022
Astemizole	equilibrium dialysis			human	0.04		10.1007/s11095-022-03205-1	Tess 2022
Astemizole	equilibrium dialysis	1X10^6 cells/ml	1	rat	0.056	0.023	10.1124/dmd.104.002436	Austin 2004
Astemizole	equilibrium dialysis	non-viable hepatocytes; 1x10^6 cells/ml	1	rat	0.023	0.01	10.1124/dmd.104.002436	Austin 2004
Atazanavir	equilibrium dialysis	Homogenization method	0.13	human	0.0049	0.0006	10.1016/j.xphs.2017.03.025	Riede 2017
Atazanavir		Temperature method		human	0.0359	0.0026	10.1016/j.xphs.2017.03.025	Riede 2017
Atenolol	equilibrium dialysis		0.5	human	1		10.1080/00498254.2022.2132426	Gardner 2022
Atorvastatin	equilibrium dialysis		0.5	human	0.65		10.1080/00498254.2022.2132426	Gardner 2022
Atorvastatin	equilibrium dialysis	Homogenization method		human	0.0168		10.1208/s12248-020-00476-7	Riccardi 2020
Atorvastatin	equilibrium dialysis	Homogenization method	0.13	human	0.0027	0.0001	10.1016/j.xphs.2017.03.025	Riede 2017
Atorvastatin		Temperature method		human	0.0284	0.0015	10.1016/j.xphs.2017.03.025	Riede 2017
Atovaquone	equilibrium dialysis			human	0.105		10.1007/s11095-022-03205-1	Tess 2022
Benzbromarone	equilibrium dialysis	at a single concentration 1 μM; 1 million cells/ml hepatocyte suspension buffer	1	human	0.03		10.1124/dmd.105.005884	McGinnity 2005
Benzydamine	equilibrium dialysis	at 1.0 × 10^6 cells/ml. at a final concentration of 1μM	1	rat	0.74		10.1124/dmd.117.077396	Jones 2017
Betaxolol	equilibrium dialysis			human	0.7		10.1007/s11095-022-03205-1	Tess 2022
Betaxolol	equilibrium dialysis	non-viable hepatocytes; 1x10^6 cells/ml	1	rat	0.78	0.03	10.1124/dmd.104.002436	Austin 2004
Betaxolol	equilibrium dialysis	1X10^6 cells/ml	1	rat	0.7	0.07	10.1124/dmd.104.002436	Austin 2004
Bosentan	equilibrium dialysis		0.5	human	0.78		10.1080/00498254.2022.2132426	Gardner 2022
Bosentan	equilibrium dialysis	Homogenization method		human	0.0327		10.1208/s12248-020-00476-7	Riccardi 2020
Bosentan	equilibrium dialysis	Homogenization method	0.13	human	0.0025	0.0006	10.1016/j.xphs.2017.03.025	Riede 2017
Bosentan			#N/A	human	0.97		10.1124/dmd.105.004259	Riley 2005
Bosentan		Temperature method		human	0.0801	0.0165	10.1016/j.xphs.2017.03.025	Riede 2017
Bumetanide	equilibrium dialysis			human	0.91		10.1007/s11095-022-03205-1	Tess 2022
Bumetanide	equilibrium dialysis	1X10^6 cells/ml	1	rat	0.91	0.06	10.1124/dmd.104.002436	Austin 2004
Bumetanide	equilibrium dialysis	non-viable hepatocytes; 1x10^6 cells/ml	1	rat	0.86	0.06	10.1124/dmd.104.002436	Austin 2004
Bumetanide	ultracentrifugation	0.5 μM; 0.5x10^6 cells/ml	0.5	dog	0.93		10.1124/dmd.118.085936	Barr 2019
Bumetanide	ultracentrifugation		0.5	dog	0.93		10.1124/dmd.118.085936	Barr 2019
Bumetanide	ultracentrifugation	0.5x10^6 cells/ml	0.5	human	1		10.1124/dmd.118.085936	Barr 2019
Bumetanide	ultracentrifugation		0.5	human	1		10.1124/dmd.118.085936	Barr 2019
Bumetanide	ultracentrifugation	0.5 μM; 0.5x10^6 cells/ml	0.5	monkey	0.97		10.1124/dmd.118.085936	Barr 2019
Bumetanide	ultracentrifugation		0.5	monkey	0.97		10.1124/dmd.118.085936	Barr 2019
Bumetanide	ultracentrifugation	0.5 μM; 0.5x10^6 cells/ml	0.5	mouse	1		10.1124/dmd.118.085936	Barr 2019
Bumetanide	ultracentrifugation		0.5	mouse	1		10.1124/dmd.118.085936	Barr 2019
Bumetanide	ultracentrifugation	0.5 μM; 0.5x10^6 cells/ml	0.5	rat	0.94		10.1124/dmd.118.085936	Barr 2019
Bumetanide	ultracentrifugation		0.5	rat	0.94		10.1124/dmd.118.085936	Barr 2019
Bupivacaine	ultracentrifugation	0.5 μM; 0.5x10^6 cells/ml	0.5	dog	0.92		10.1124/dmd.118.085936	Barr 2019
Bupivacaine	ultracentrifugation		0.5	dog	0.92		10.1124/dmd.118.085936	Barr 2019
Bupivacaine	ultracentrifugation	0.5x10^6 cells/ml	0.5	human	0.94		10.1124/dmd.118.085936	Barr 2019
Bupivacaine	ultracentrifugation		0.5	human	0.94		10.1124/dmd.118.085936	Barr 2019
Bupivacaine	ultracentrifugation	0.5 μM; 0.5x10^6 cells/ml	0.5	monkey	0.92		10.1124/dmd.118.085936	Barr 2019
Bupivacaine	ultracentrifugation		0.5	monkey	0.92		10.1124/dmd.118.085936	Barr 2019
Bupivacaine	ultracentrifugation	0.5 μM; 0.5x10^6 cells/ml	0.5	mouse	0.85		10.1124/dmd.118.085936	Barr 2019
Bupivacaine	ultracentrifugation		0.5	mouse	0.85		10.1124/dmd.118.085936	Barr 2019
Bupivacaine	ultracentrifugation	0.5 μM; 0.5x10^6 cells/ml	0.5	rat	0.96		10.1124/dmd.118.085936	Barr 2019
Bupivacaine	ultracentrifugation		0.5	rat	0.96		10.1124/dmd.118.085936	Barr 2019
Bupropion	equilibrium dialysis		0.5	human	0.98		10.1080/00498254.2022.2132426	Gardner 2022
Caffeine	dialysis / oil immersion	cell concentrations of 10^6 cells/ml	1	human	0.99		10.1124/dmd.108.020834	Kilford 2008
Caffeine	equilibrium dialysis		0.5	human	1		10.1080/00498254.2022.2132426	Gardner 2022
Caffeine	equilibrium dialysis			human	0.99		10.1007/s11095-022-03205-1	Tess 2022
Caffeine			#N/A	human	0.96		10.1124/dmd.105.004259	Riley 2005
Carbamazepine	equilibrium dialysis	Homogenization method		human	0.315		10.1208/s12248-020-00476-7	Riccardi 2020
Carvedilol	equilibrium dialysis		0.5	human	0.43		10.1080/00498254.2022.2132426	Gardner 2022
Cefazolin	ultracentrifugation	0.5 μM; 0.5x10^6 cells/ml	0.5	dog	1		10.1124/dmd.118.085936	Barr 2019
Cefazolin	ultracentrifugation		0.5	dog	1		10.1124/dmd.118.085936	Barr 2019
Cefazolin	ultracentrifugation	0.5x10^6 cells/ml	0.5	human	1		10.1124/dmd.118.085936	Barr 2019
Cefazolin	ultracentrifugation		0.5	human	1		10.1124/dmd.118.085936	Barr 2019
Cefazolin	ultracentrifugation	0.5 μM; 0.5x10^6 cells/ml	0.5	monkey	0.93		10.1124/dmd.118.085936	Barr 2019
Cefazolin	ultracentrifugation		0.5	monkey	0.93		10.1124/dmd.118.085936	Barr 2019
Cefazolin	ultracentrifugation	0.5 μM; 0.5x10^6 cells/ml	0.5	mouse	0.97		10.1124/dmd.118.085936	Barr 2019
Cefazolin	ultracentrifugation		0.5	mouse	0.97		10.1124/dmd.118.085936	Barr 2019
Cefazolin	ultracentrifugation	0.5 μM; 0.5x10^6 cells/ml	0.5	rat	1		10.1124/dmd.118.085936	Barr 2019
Cefazolin	ultracentrifugation		0.5	rat	1		10.1124/dmd.118.085936	Barr 2019
Cefoperazone	ultracentrifugation	0.5 μM; 0.5x10^6 cells/ml	0.5	dog	0.18		10.1124/dmd.118.085936	Barr 2019
Cefoperazone	ultracentrifugation		0.5	dog	0.18		10.1124/dmd.118.085936	Barr 2019
Cefoperazone	ultracentrifugation	0.5x10^6 cells/ml	0.5	human	0.15		10.1124/dmd.118.085936	Barr 2019
Cefoperazone	ultracentrifugation		0.5	human	0.15		10.1124/dmd.118.085936	Barr 2019
Cefoperazone	ultracentrifugation	0.5 μM; 0.5x10^6 cells/ml	0.5	mouse	0.14		10.1124/dmd.118.085936	Barr 2019
Cefoperazone	ultracentrifugation		0.5	mouse	0.14		10.1124/dmd.118.085936	Barr 2019
Cefoperazone	ultracentrifugation	0.5 μM; 0.5x10^6 cells/ml	0.5	rat	0.15		10.1124/dmd.118.085936	Barr 2019
Cefoperazone	ultracentrifugation		0.5	rat	0.15		10.1124/dmd.118.085936	Barr 2019
Cerivastatin	equilibrium dialysis	2 μM; 40-60x10^6 cells/ml	40-60	dog	0.0112	0.0005	10.1124/dmd.117.079152	Riccardi 2018
Cerivastatin	equilibrium dialysis		0.5	human	0.7		10.1080/00498254.2022.2132426	Gardner 2022
Cerivastatin	equilibrium dialysis			human	0.67		10.1007/s11095-022-03205-1	Tess 2022
Cerivastatin	equilibrium dialysis	Homogenization method		human	0.0161		10.1208/s12248-020-00476-7	Riccardi 2020
Cerivastatin	equilibrium dialysis	2 μM; 40-60x10^6 cells/ml	40-60	human	0.0125	0.0028	10.1124/dmd.117.079152	Riccardi 2018
Cerivastatin	equilibrium dialysis	Homogenization method	0.13	human	0.0028	0.0005	10.1016/j.xphs.2017.03.025	Riede 2017
Cerivastatin	equilibrium dialysis	2 μM; 40-60x10^6 cells/ml	40-60	monkey	0.0352	0.0021	10.1124/dmd.117.079152	Riccardi 2018
Cerivastatin	equilibrium dialysis	2 μM; 40-60x10^6 cells/ml	40-60	mouse	0.0101	0.0015	10.1124/dmd.117.079152	Riccardi 2018
Cerivastatin	equilibrium dialysis	non-viable hepatocytes; 1x10^6 cells/ml	1	rat	0.71	0.02	10.1124/dmd.104.002436	Austin 2004
Cerivastatin	equilibrium dialysis	1X10^6 cells/ml	1	rat	0.67	0.01	10.1124/dmd.104.002436	Austin 2004
Cerivastatin	equilibrium dialysis	2 μM; 40-60x10^6 cells/ml	40-60	rat	0.0109	0.0009	10.1124/dmd.117.079152	Riccardi 2018
Cerivastatin		Temperature method		human	0.0168	0.0007	10.1016/j.xphs.2017.03.025	Riede 2017
Chloramphenicol	equilibrium dialysis		0.5	human	0.99		10.1080/00498254.2022.2132426	Gardner 2022
Chlorpromazine	equilibrium dialysis		0.5	human	0.22		10.1080/00498254.2022.2132426	Gardner 2022
Chlorpromazine	ultracentrifugation	0.5 μM; 0.5x10^6 cells/ml	0.5	dog	0.12		10.1124/dmd.118.085936	Barr 2019
Chlorpromazine	ultracentrifugation		0.5	dog	0.12		10.1124/dmd.118.085936	Barr 2019
Chlorpromazine	ultracentrifugation	0.5x10^6 cells/ml	0.5	human	0.17		10.1124/dmd.118.085936	Barr 2019
Chlorpromazine	ultracentrifugation		0.5	human	0.17		10.1124/dmd.118.085936	Barr 2019
Chlorpromazine	ultracentrifugation	0.5 μM; 0.5x10^6 cells/ml	0.5	monkey	0.14		10.1124/dmd.118.085936	Barr 2019
Chlorpromazine	ultracentrifugation		0.5	monkey	0.14		10.1124/dmd.118.085936	Barr 2019
Chlorpromazine	ultracentrifugation	0.5 μM; 0.5x10^6 cells/ml	0.5	mouse	0.055		10.1124/dmd.118.085936	Barr 2019
Chlorpromazine	ultracentrifugation		0.5	mouse	0.055		10.1124/dmd.118.085936	Barr 2019
Chlorpromazine	ultracentrifugation	0.5 μM; 0.5x10^6 cells/ml	0.5	rat	0.14		10.1124/dmd.118.085936	Barr 2019
Chlorpromazine	ultracentrifugation		0.5	rat	0.14		10.1124/dmd.118.085936	Barr 2019
Cimetidine	equilibrium dialysis		0.5	human	0.97		10.1080/00498254.2022.2132426	Gardner 2022
Cimetidine	equilibrium dialysis	at 1.0 × 10^6 cells/ml. at a final concentration of 1μM	1	rat	1.01		10.1124/dmd.117.077396	Jones 2017
Clozapine	equilibrium dialysis		0.5	human	0.62		10.1080/00498254.2022.2132426	Gardner 2022
Clozapine	equilibrium dialysis			human	0.5		10.1007/s11095-022-03205-1	Tess 2022
Clozapine	equilibrium dialysis			human	0.489		10.1007/s11095-022-03205-1	Tess 2022
Clozapine	equilibrium dialysis	1X10^6 cells/ml	1	rat	0.5	0.04	10.1124/dmd.104.002436	Austin 2004
Clozapine	equilibrium dialysis	at 1.0 × 10^6 cells/ml. at a final concentration of 1μM	1	rat	0.33		10.1124/dmd.117.077396	Jones 2017
Clozapine	equilibrium dialysis	non-viable hepatocytes; 1x10^6 cells/ml	1	rat	0.22	0.06	10.1124/dmd.104.002436	Austin 2004
Clozapine	ultracentrifugation	0.5 μM; 0.5x10^6 cells/ml	0.5	dog	0.45		10.1124/dmd.118.085936	Barr 2019
Clozapine	ultracentrifugation		0.5	dog	0.45		10.1124/dmd.118.085936	Barr 2019
Clozapine	ultracentrifugation	0.5x10^6 cells/ml	0.5	human	0.5		10.1124/dmd.118.085936	Barr 2019
Clozapine	ultracentrifugation		0.5	human	0.5		10.1124/dmd.118.085936	Barr 2019
Clozapine	ultracentrifugation	0.5 μM; 0.5x10^6 cells/ml	0.5	monkey	0.45		10.1124/dmd.118.085936	Barr 2019
Clozapine	ultracentrifugation		0.5	monkey	0.45		10.1124/dmd.118.085936	Barr 2019
Clozapine	ultracentrifugation	0.5 μM; 0.5x10^6 cells/ml	0.5	mouse	0.33		10.1124/dmd.118.085936	Barr 2019
Clozapine	ultracentrifugation		0.5	mouse	0.33		10.1124/dmd.118.085936	Barr 2019
Clozapine	ultracentrifugation	0.5 μM; 0.5x10^6 cells/ml	0.5	rat	0.5		10.1124/dmd.118.085936	Barr 2019
Clozapine	ultracentrifugation		0.5	rat	0.5		10.1124/dmd.118.085936	Barr 2019
Cmp 1 Huang	equilibrium dialysis	final incubation volume of 1 ml and concentration of 1μM; 5.0x10^6 cells/ml	5	rat	0.71		10.1124/dmd.109.029066	Huang 2009
Cmp 10 Huang	equilibrium dialysis	final incubation volume of 1 ml and concentration of 1μM; 5.0x10^6 cells/ml	5	rat	0.83		10.1124/dmd.109.029066	Huang 2009
Cmp 11 Huang	equilibrium dialysis	final incubation volume of 1 ml and concentration of 1μM; 5.0x10^6 cells/ml	5	rat	0.4		10.1124/dmd.109.029066	Huang 2009
Cmp 12 Huang	equilibrium dialysis	final incubation volume of 1 ml and concentration of 1μM; 5.0x10^6 cells/ml	5	rat	0.73		10.1124/dmd.109.029066	Huang 2009
Cmp 13 Huang	equilibrium dialysis	final incubation volume of 1 ml and concentration of 1μM; 5.0x10^6 cells/ml	5	rat	0.67		10.1124/dmd.109.029066	Huang 2009
Cmp 14 Huang	equilibrium dialysis	final incubation volume of 1 ml and concentration of 1μM; 5.0x10^6 cells/ml	5	rat	0.49		10.1124/dmd.109.029066	Huang 2009
Cmp 15 Huang	equilibrium dialysis	final incubation volume of 1 ml and concentration of 1μM; 5.0x10^6 cells/ml	5	rat	0.28		10.1124/dmd.109.029066	Huang 2009
Cmp 16 Huang	equilibrium dialysis	final incubation volume of 1 ml and concentration of 1μM; 5.0x10^6 cells/ml	5	rat	0.57		10.1124/dmd.109.029066	Huang 2009
Cmp 17 Huang	equilibrium dialysis	final incubation volume of 1 ml and concentration of 1μM; 5.0x10^6 cells/ml	5	rat	0.86		10.1124/dmd.109.029066	Huang 2009
Cmp 18 Huang	equilibrium dialysis	final incubation volume of 1 ml and concentration of 1μM; 5.0x10^6 cells/ml	5	rat	0.79		10.1124/dmd.109.029066	Huang 2009
Cmp 19 Huang	equilibrium dialysis	final incubation volume of 1 ml and concentration of 1μM; 5.0x10^6 cells/ml	5	rat	0.93		10.1124/dmd.109.029066	Huang 2009
Cmp 2 Huang	equilibrium dialysis	final incubation volume of 1 ml and concentration of 1μM; 5.0x10^6 cells/ml	5	rat	0.86		10.1124/dmd.109.029066	Huang 2009
Cmp 20 Huang	equilibrium dialysis	final incubation volume of 1 ml and concentration of 1μM; 5.0x10^6 cells/ml	5	rat	0.73		10.1124/dmd.109.029066	Huang 2009
Cmp 21 Huang	equilibrium dialysis	final incubation volume of 1 ml and concentration of 1μM; 5.0x10^6 cells/ml	5	rat	0.34		10.1124/dmd.109.029066	Huang 2009
Cmp 22 Huang	equilibrium dialysis	final incubation volume of 1 ml and concentration of 1μM; 5.0x10^6 cells/ml	5	rat	0.57		10.1124/dmd.109.029066	Huang 2009
Cmp 23 Huang	equilibrium dialysis	final incubation volume of 1 ml and concentration of 1μM; 5.0x10^6 cells/ml	5	rat	0.8		10.1124/dmd.109.029066	Huang 2009
Cmp 24 Huang	equilibrium dialysis	final incubation volume of 1 ml and concentration of 1μM; 5.0x10^6 cells/ml	5	rat	0.78		10.1124/dmd.109.029066	Huang 2009
Cmp 25 Huang	equilibrium dialysis	final incubation volume of 1 ml and concentration of 1μM; 5.0x10^6 cells/ml	5	rat	0.68		10.1124/dmd.109.029066	Huang 2009
Cmp 26 Huang	equilibrium dialysis	final incubation volume of 1 ml and concentration of 1μM; 5.0x10^6 cells/ml	5	rat	0.88		10.1124/dmd.109.029066	Huang 2009
Cmp 27 Huang	equilibrium dialysis	final incubation volume of 1 ml and concentration of 1μM; 5.0x10^6 cells/ml	5	rat	0.73		10.1124/dmd.109.029066	Huang 2009
Cmp 28 Huang	equilibrium dialysis	final incubation volume of 1 ml and concentration of 1μM; 5.0x10^6 cells/ml	5	rat	0.92		10.1124/dmd.109.029066	Huang 2009
Cmp 29 Huang	equilibrium dialysis	final incubation volume of 1 ml and concentration of 1μM; 5.0x10^6 cells/ml	5	rat	0.86		10.1124/dmd.109.029066	Huang 2009
Cmp 3 Huang	equilibrium dialysis	final incubation volume of 1 ml and concentration of 1μM; 5.0x10^6 cells/ml	5	rat	0.81		10.1124/dmd.109.029066	Huang 2009
Cmp 30 Huang	equilibrium dialysis	final incubation volume of 1 ml and concentration of 1μM; 5.0x10^6 cells/ml	5	rat	0.96		10.1124/dmd.109.029066	Huang 2009
Cmp 31 Huang	equilibrium dialysis	final incubation volume of 1 ml and concentration of 1μM; 5.0x10^6 cells/ml	5	rat	0.87		10.1124/dmd.109.029066	Huang 2009
Cmp 32 Huang	equilibrium dialysis	final incubation volume of 1 ml and concentration of 1μM; 5.0x10^6 cells/ml	5	rat	0.93		10.1124/dmd.109.029066	Huang 2009
Cmp 33 Huang	equilibrium dialysis	final incubation volume of 1 ml and concentration of 1μM; 5.0x10^6 cells/ml	5	rat	0.3		10.1124/dmd.109.029066	Huang 2009
Cmp 34 Huang	equilibrium dialysis	final incubation volume of 1 ml and concentration of 1μM; 5.0x10^6 cells/ml	5	rat	0.87		10.1124/dmd.109.029066	Huang 2009
Cmp 35 Huang	equilibrium dialysis	final incubation volume of 1 ml and concentration of 1μM; 5.0x10^6 cells/ml	5	rat	0.25		10.1124/dmd.109.029066	Huang 2009
Cmp 36 Huang	equilibrium dialysis	final incubation volume of 1 ml and concentration of 1μM; 5.0x10^6 cells/ml	5	rat	0.72		10.1124/dmd.109.029066	Huang 2009
Cmp 37 Huang	equilibrium dialysis	final incubation volume of 1 ml and concentration of 1μM; 5.0x10^6 cells/ml	5	rat	0.59		10.1124/dmd.109.029066	Huang 2009
Cmp 38 Huang	equilibrium dialysis	final incubation volume of 1 ml and concentration of 1μM; 5.0x10^6 cells/ml	5	rat	0.85		10.1124/dmd.109.029066	Huang 2009
Cmp 39 Huang	equilibrium dialysis	final incubation volume of 1 ml and concentration of 1μM; 5.0x10^6 cells/ml	5	rat	0.83		10.1124/dmd.109.029066	Huang 2009
Cmp 4 Huang	equilibrium dialysis	final incubation volume of 1 ml and concentration of 1μM; 5.0x10^6 cells/ml	5	rat	0.9		10.1124/dmd.109.029066	Huang 2009
Cmp 40 Huang	equilibrium dialysis	final incubation volume of 1 ml and concentration of 1μM; 5.0x10^6 cells/ml	5	rat	0.73		10.1124/dmd.109.029066	Huang 2009
Cmp 41 Huang	equilibrium dialysis	final incubation volume of 1 ml and concentration of 1μM; 5.0x10^6 cells/ml	5	rat	0.07		10.1124/dmd.109.029066	Huang 2009
Cmp 5 Huang	equilibrium dialysis	final incubation volume of 1 ml and concentration of 1μM; 5.0x10^6 cells/ml	5	rat	0.87		10.1124/dmd.109.029066	Huang 2009
Cmp 6 Huang	equilibrium dialysis	final incubation volume of 1 ml and concentration of 1μM; 5.0x10^6 cells/ml	5	rat	0.8		10.1124/dmd.109.029066	Huang 2009
Cmp 7 Huang	equilibrium dialysis	final incubation volume of 1 ml and concentration of 1μM; 5.0x10^6 cells/ml	5	rat	0.78		10.1124/dmd.109.029066	Huang 2009
Cmp 8 Huang	equilibrium dialysis	final incubation volume of 1 ml and concentration of 1μM; 5.0x10^6 cells/ml	5	rat	0.85		10.1124/dmd.109.029066	Huang 2009
Cmp 9 Huang	equilibrium dialysis	final incubation volume of 1 ml and concentration of 1μM; 5.0x10^6 cells/ml	5	rat	0.68		10.1124/dmd.109.029066	Huang 2009
Cobimetinib	equilibrium dialysis			human	0.228		10.1007/s11095-022-03205-1	Tess 2022
Cortisol	dialysis / oil immersion	cell concentrations of 10^6 cells/ml	1	human	0.21		10.1124/dmd.108.020834	Kilford 2008
Cortisol	ultracentrifugation	hepatocyte concentration was 0.5x10^6 cells/ml	0.5	human	0.35		10.1124/dmd.108.021279	Henshall 2008
Cyclosporine A	equilibrium dialysis		1	human	0.02	0.01	10.1124/dmd.113.054932	Englund 2014
Cyclosporine A	equilibrium dialysis	Homogenization method	0.13	human	0.0001	0	10.1016/j.xphs.2017.03.025	Riede 2017
Cyclosporine A		Temperature method		human	0.0239	0.0023	10.1016/j.xphs.2017.03.025	Riede 2017
Dehydroepiandrosterone	equilibrium dialysis			human	0.803		10.1007/s11095-022-03205-1	Tess 2022
Dehydroepiandrosterone	equilibrium dialysis			human	0.28		10.1007/s11095-022-03205-1	Tess 2022
Desipramine	equilibrium dialysis			human	0.686		10.1007/s11095-022-03205-1	Tess 2022
Dexamethasone	ultracentrifugation	0.5 μM; 0.5x10^6 cells/ml	0.5	dog	0.96		10.1124/dmd.118.085936	Barr 2019
Dexamethasone	ultracentrifugation		0.5	dog	0.96		10.1124/dmd.118.085936	Barr 2019
Dexamethasone	ultracentrifugation	0.5x10^6 cells/ml	0.5	human	0.95		10.1124/dmd.118.085936	Barr 2019
Dexamethasone	ultracentrifugation		0.5	human	0.95		10.1124/dmd.118.085936	Barr 2019
Dexamethasone	ultracentrifugation	0.5 μM; 0.5x10^6 cells/ml	0.5	monkey	0.95		10.1124/dmd.118.085936	Barr 2019
Dexamethasone	ultracentrifugation		0.5	monkey	0.95		10.1124/dmd.118.085936	Barr 2019
Dexamethasone	ultracentrifugation	0.5 μM; 0.5x10^6 cells/ml	0.5	mouse	0.82		10.1124/dmd.118.085936	Barr 2019
Dexamethasone	ultracentrifugation		0.5	mouse	0.82		10.1124/dmd.118.085936	Barr 2019
Dexamethasone	ultracentrifugation	0.5 μM; 0.5x10^6 cells/ml	0.5	rat	0.95		10.1124/dmd.118.085936	Barr 2019
Dexamethasone	ultracentrifugation		0.5	rat	0.95		10.1124/dmd.118.085936	Barr 2019
Dextromethorphan	dialysis / oil immersion	cell concentrations of 10^6 cells/ml	1	human	0.93		10.1124/dmd.108.020834	Kilford 2008
Dextromethorphan	equilibrium dialysis			human	0.93		10.1007/s11095-022-03205-1	Tess 2022
DHEA	dialysis / oil immersion	cell concentrations of 10^6 cells/ml	1	human	0.28		10.1124/dmd.108.020834	Kilford 2008
DHEA	ultracentrifugation	hepatocyte concentration was 0.5x10^6 cells/ml	0.5	human	0.49		10.1124/dmd.108.021279	Henshall 2008
DHEA	ultracentrifugation	hepatocyte concentration was 0.5x10^6 cells/ml	0.5	human	0.33		10.1124/dmd.108.021279	Henshall 2008
Diazepam	equilibrium dialysis		0.5	human	0.87		10.1080/00498254.2022.2132426	Gardner 2022
Diazepam	equilibrium dialysis			human	0.77		10.1007/s11095-022-03205-1	Tess 2022
Diazepam	equilibrium dialysis	non-viable hepatocytes; 1x10^6 cells/ml	1	rat	0.87	0.01	10.1124/dmd.104.002436	Austin 2004
Diazepam	equilibrium dialysis	1X10^6 cells/ml	1	rat	0.81	0.03	10.1124/dmd.104.002436	Austin 2004
Diazepam	ultracentrifugation	0.5x10^6 cells/ml	0.5	rat	0.705		10.1124/dmd.31.5.580	Naritomi 2003
Diazepam			#N/A	human	0.63		10.1124/dmd.105.004259	Riley 2005
Diclofenac	dialysis / oil immersion	cell concentrations of 10^6 cells/ml	1	human	0.82		10.1124/dmd.108.020834	Kilford 2008
Diclofenac	equilibrium dialysis	2 μM; 40-60x10^6 cells/ml	40-60	dog	0.0412	0.0029	10.1124/dmd.117.079152	Riccardi 2018
Diclofenac	equilibrium dialysis		0.5	human	1		10.1080/00498254.2022.2132426	Gardner 2022
Diclofenac	equilibrium dialysis			human	0.82		10.1007/s11095-022-03205-1	Tess 2022
Diclofenac	equilibrium dialysis	at a single concentration 1 μM; 1 million cells/ml hepatocyte suspension buffer	1	human	0.44		10.1124/dmd.105.005884	McGinnity 2005
Diclofenac	equilibrium dialysis	Homogenization method		human	0.0494		10.1208/s12248-020-00476-7	Riccardi 2020
Diclofenac	equilibrium dialysis	2 μM; 40-60x10^6 cells/ml	40-60	human	0.0338	0.0097	10.1124/dmd.117.079152	Riccardi 2018
Diclofenac	equilibrium dialysis	2 μM; 40-60x10^6 cells/ml	40-60	monkey	0.119	0.0173	10.1124/dmd.117.079152	Riccardi 2018
Diclofenac	equilibrium dialysis	2 μM; 40-60x10^6 cells/ml	40-60	mouse	0.0223	0.0037	10.1124/dmd.117.079152	Riccardi 2018
Diclofenac	equilibrium dialysis	2 μM; 40-60x10^6 cells/ml	40-60	rat	0.0421	0.0151	10.1124/dmd.117.079152	Riccardi 2018
Diclofenac	ultracentrifugation	0.5 μM; 0.5x10^6 cells/ml	0.5	dog	0.65		10.1124/dmd.118.085936	Barr 2019
Diclofenac	ultracentrifugation		0.5	dog	0.65		10.1124/dmd.118.085936	Barr 2019
Diclofenac	ultracentrifugation	0.5x10^6 cells/ml	0.5	human	0.97		10.1124/dmd.118.085936	Barr 2019
Diclofenac	ultracentrifugation		0.5	human	0.97		10.1124/dmd.118.085936	Barr 2019
Diclofenac	ultracentrifugation	0.5 μM; 0.5x10^6 cells/ml	0.5	monkey	0.72		10.1124/dmd.118.085936	Barr 2019
Diclofenac	ultracentrifugation		0.5	monkey	0.72		10.1124/dmd.118.085936	Barr 2019
Diclofenac	ultracentrifugation	0.5 μM; 0.5x10^6 cells/ml	0.5	mouse	0.84		10.1124/dmd.118.085936	Barr 2019
Diclofenac	ultracentrifugation		0.5	mouse	0.84		10.1124/dmd.118.085936	Barr 2019
Diclofenac	ultracentrifugation	0.5 μM; 0.5x10^6 cells/ml	0.5	rat	0.95		10.1124/dmd.118.085936	Barr 2019
Diclofenac	ultracentrifugation		0.5	rat	0.95		10.1124/dmd.118.085936	Barr 2019
Diclofenac		0.25 (1x 10^6 cells/ml)	1	human	0.97		10.1124/dmd.106.011569	Brown 2006
Diclofenac			#N/A	human	0.9		10.1124/dmd.105.004259	Riley 2005
Diflucan	equilibrium dialysis	Homogenization method		human	1		10.1208/s12248-020-00476-7	Riccardi 2020
Dilantin	equilibrium dialysis	Homogenization method		human	0.0699		10.1208/s12248-020-00476-7	Riccardi 2020
Diltiazem	equilibrium dialysis	2 μM; 40-60x10^6 cells/ml	40-60	dog	0.0353	0.0006	10.1124/dmd.117.079152	Riccardi 2018
Diltiazem	equilibrium dialysis	2 μM; 40-60x10^6 cells/ml	40-60	human	0.0392	0.006	10.1124/dmd.117.079152	Riccardi 2018
Diltiazem	equilibrium dialysis	2 μM; 40-60x10^6 cells/ml	40-60	monkey	0.0349	0.0024	10.1124/dmd.117.079152	Riccardi 2018
Diltiazem	equilibrium dialysis	2 μM; 40-60x10^6 cells/ml	40-60	mouse	0.0399	0.0059	10.1124/dmd.117.079152	Riccardi 2018
Diltiazem	equilibrium dialysis	2 μM; 40-60x10^6 cells/ml	40-60	rat	0.0327	0.0083	10.1124/dmd.117.079152	Riccardi 2018
Diltiazem	ultracentrifugation	0.5x10^6 cells/ml	0.5	rat	0.529		10.1124/dmd.31.5.580	Naritomi 2003
Diltiazem			#N/A	human	0.65		10.1124/dmd.105.004259	Riley 2005
Disopyramide	ultracentrifugation	0.5 μM; 0.5x10^6 cells/ml	0.5	dog	0.97		10.1124/dmd.118.085936	Barr 2019
Disopyramide	ultracentrifugation		0.5	dog	0.97		10.1124/dmd.118.085936	Barr 2019
Disopyramide	ultracentrifugation	0.5x10^6 cells/ml	0.5	human	0.99		10.1124/dmd.118.085936	Barr 2019
Disopyramide	ultracentrifugation		0.5	human	0.99		10.1124/dmd.118.085936	Barr 2019
Disopyramide	ultracentrifugation	0.5 μM; 0.5x10^6 cells/ml	0.5	monkey	1		10.1124/dmd.118.085936	Barr 2019
Disopyramide	ultracentrifugation		0.5	monkey	1		10.1124/dmd.118.085936	Barr 2019
Disopyramide	ultracentrifugation	0.5 μM; 0.5x10^6 cells/ml	0.5	mouse	1		10.1124/dmd.118.085936	Barr 2019
Disopyramide	ultracentrifugation		0.5	mouse	1		10.1124/dmd.118.085936	Barr 2019
Disopyramide	ultracentrifugation	0.5 μM; 0.5x10^6 cells/ml	0.5	rat	0.98		10.1124/dmd.118.085936	Barr 2019
Disopyramide	ultracentrifugation		0.5	rat	0.98		10.1124/dmd.118.085936	Barr 2019
Doxazosin	equilibrium dialysis			human	0.643		10.1007/s11095-022-03205-1	Tess 2022
Doxorubicin	equilibrium dialysis	Homogenization method		human	0.00247		10.1208/s12248-020-00476-7	Riccardi 2020
Doxorubicin	ultracentrifugation	0.5 μM; 0.5x10^6 cells/ml	0.5	dog	0.031		10.1124/dmd.118.085936	Barr 2019
Doxorubicin	ultracentrifugation		0.5	dog	0.031		10.1124/dmd.118.085936	Barr 2019
Doxorubicin	ultracentrifugation	0.5x10^6 cells/ml	0.5	human	0.11		10.1124/dmd.118.085936	Barr 2019
Doxorubicin	ultracentrifugation		0.5	human	0.11		10.1124/dmd.118.085936	Barr 2019
Doxorubicin	ultracentrifugation	0.5 μM; 0.5x10^6 cells/ml	0.5	monkey	0.11		10.1124/dmd.118.085936	Barr 2019
Doxorubicin	ultracentrifugation		0.5	monkey	0.11		10.1124/dmd.118.085936	Barr 2019
Doxorubicin	ultracentrifugation	0.5 μM; 0.5x10^6 cells/ml	0.5	mouse	0.023		10.1124/dmd.118.085936	Barr 2019
Doxorubicin	ultracentrifugation		0.5	mouse	0.023		10.1124/dmd.118.085936	Barr 2019
Doxorubicin	ultracentrifugation	0.5 μM; 0.5x10^6 cells/ml	0.5	rat	0.086		10.1124/dmd.118.085936	Barr 2019
Doxorubicin	ultracentrifugation		0.5	rat	0.086		10.1124/dmd.118.085936	Barr 2019
Dronedarone	equilibrium dialysis			human	0.00856		10.1007/s11095-022-03205-1	Tess 2022
Elacridar	equilibrium dialysis		1	human	0.01	0.01	10.1124/dmd.113.054932	Englund 2014
Enalaprilat	equilibrium dialysis		0.5	human	0.92		10.1080/00498254.2022.2132426	Gardner 2022
Eprosartan	equilibrium dialysis	Homogenization method		human	0.117		10.1208/s12248-020-00476-7	Riccardi 2020
Erythromycin	equilibrium dialysis	Homogenization method	0.13	human	0.0038	0.0003	10.1016/j.xphs.2017.03.025	Riede 2017
Erythromycin		Temperature method		human	0.3968	0.1378	10.1016/j.xphs.2017.03.025	Riede 2017
Estradiol	equilibrium dialysis		0.5	human	1		10.1080/00498254.2022.2132426	Gardner 2022
Ethenzamide	equilibrium dialysis			human	0.9		10.1007/s11095-022-03205-1	Tess 2022
Ethenzamide	equilibrium dialysis	non-viable hepatocytes; 1x10^6 cells/ml	1	rat	0.98	0.01	10.1124/dmd.104.002436	Austin 2004
Ethenzamide	equilibrium dialysis	1X10^6 cells/ml	1	rat	0.9	0.01	10.1124/dmd.104.002436	Austin 2004
Fexofenadine	equilibrium dialysis	2 μM; 40-60x10^6 cells/ml	40-60	dog	0.1313	0.0206	10.1124/dmd.117.079152	Riccardi 2018
Fexofenadine	equilibrium dialysis	2 μM; 40-60x10^6 cells/ml	40-60	human	0.102	0.0243	10.1124/dmd.117.079152	Riccardi 2018
Fexofenadine	equilibrium dialysis	Homogenization method		human	0.0979		10.1208/s12248-020-00476-7	Riccardi 2020
Fexofenadine	equilibrium dialysis	2 μM; 40-60x10^6 cells/ml	40-60	monkey	0.122	0.0189	10.1124/dmd.117.079152	Riccardi 2018
Fexofenadine	equilibrium dialysis	2 μM; 40-60x10^6 cells/ml	40-60	mouse	0.0743	0.0061	10.1124/dmd.117.079152	Riccardi 2018
Fexofenadine	equilibrium dialysis	2 μM; 40-60x10^6 cells/ml	40-60	rat	0.0969	0.0218	10.1124/dmd.117.079152	Riccardi 2018
Flavone	dialysis / oil immersion	cell concentrations of 10^6 cells/ml	1	human	0.13		10.1124/dmd.108.020834	Kilford 2008
Flavone	equilibrium dialysis			human	0.13		10.1007/s11095-022-03205-1	Tess 2022
Flavone	ultracentrifugation	hepatocyte concentration was 0.5x10^6 cells/ml	0.5	human	0.15		10.1124/dmd.108.021279	Henshall 2008
Fluconazole	equilibrium dialysis		0.5	human	1		10.1080/00498254.2022.2132426	Gardner 2022
Fluconazole	equilibrium dialysis			human	0.99		10.1007/s11095-022-03205-1	Tess 2022
Fluconazole	equilibrium dialysis	at a single concentration 1 μM; 1 million cells/ml hepatocyte suspension buffer	1	human	0.86		10.1124/dmd.105.005884	McGinnity 2005
Fluconazole	equilibrium dialysis	fu determined at 0.5x10^6 cells/ml	0.5	rat	0.99		10.1124/dmd.107.017095	Brown 2007
Fluoxetine	dialysis / oil immersion	cell concentrations of 10^6 cells/ml	1	human	0.26		10.1124/dmd.108.020834	Kilford 2008
Fluoxetine	equilibrium dialysis			human	0.497		10.1007/s11095-022-03205-1	Tess 2022
Fluoxetine	equilibrium dialysis		0.5	human	0.32		10.1080/00498254.2022.2132426	Gardner 2022
Fluoxetine	equilibrium dialysis			human	0.26		10.1007/s11095-022-03205-1	Tess 2022
Fluoxetine	microfiltration	fu determined at 0.25x10^6 cells/ml	0.25	rat	0.28		10.1124/dmd.107.017095	Brown 2007
Fluticasone	equilibrium dialysis	Homogenization method		human	0.00521		10.1208/s12248-020-00476-7	Riccardi 2020
Fluvastatin	equilibrium dialysis	2 μM; 40-60x10^6 cells/ml	40-60	dog	0.0076	0.0008	10.1124/dmd.117.079152	Riccardi 2018
Fluvastatin	equilibrium dialysis		0.5	human	0.81		10.1080/00498254.2022.2132426	Gardner 2022
Fluvastatin	equilibrium dialysis	at a single concentration 1 μM; 1 million cells/ml hepatocyte suspension buffer	1	human	0.2		10.1124/dmd.105.005884	McGinnity 2005
Fluvastatin	equilibrium dialysis	Homogenization method		human	0.0156		10.1208/s12248-020-00476-7	Riccardi 2020
Fluvastatin	equilibrium dialysis	2 μM; 40-60x10^6 cells/ml	40-60	human	0.0155	0.0013	10.1124/dmd.117.079152	Riccardi 2018
Fluvastatin	equilibrium dialysis	Homogenization method	0.13	human	0.0123	0.0027	10.1016/j.xphs.2017.03.025	Riede 2017
Fluvastatin	equilibrium dialysis	2 μM; 40-60x10^6 cells/ml	40-60	monkey	0.0086	0.0007	10.1124/dmd.117.079152	Riccardi 2018
Fluvastatin	equilibrium dialysis	2 μM; 40-60x10^6 cells/ml	40-60	mouse	0.0184	0.0021	10.1124/dmd.117.079152	Riccardi 2018
Fluvastatin	equilibrium dialysis	2 μM; 40-60x10^6 cells/ml	40-60	rat	0.0248	0.0078	10.1124/dmd.117.079152	Riccardi 2018
Fluvastatin	ultracentrifugation	0.5 μM; 0.5x10^6 cells/ml	0.5	dog	0.52		10.1124/dmd.118.085936	Barr 2019
Fluvastatin	ultracentrifugation		0.5	dog	0.52		10.1124/dmd.118.085936	Barr 2019
Fluvastatin	ultracentrifugation	0.5x10^6 cells/ml	0.5	human	0.53		10.1124/dmd.118.085936	Barr 2019
Fluvastatin	ultracentrifugation		0.5	human	0.53		10.1124/dmd.118.085936	Barr 2019
Fluvastatin	ultracentrifugation	0.5 μM; 0.5x10^6 cells/ml	0.5	monkey	0.51		10.1124/dmd.118.085936	Barr 2019
Fluvastatin	ultracentrifugation		0.5	monkey	0.51		10.1124/dmd.118.085936	Barr 2019
Fluvastatin	ultracentrifugation	0.5 μM; 0.5x10^6 cells/ml	0.5	mouse	0.42		10.1124/dmd.118.085936	Barr 2019
Fluvastatin	ultracentrifugation		0.5	mouse	0.42		10.1124/dmd.118.085936	Barr 2019
Fluvastatin	ultracentrifugation	0.5 μM; 0.5x10^6 cells/ml	0.5	rat	0.58		10.1124/dmd.118.085936	Barr 2019
Fluvastatin	ultracentrifugation		0.5	rat	0.58		10.1124/dmd.118.085936	Barr 2019
Fluvastatin		Temperature method		human	0.015	0.0014	10.1016/j.xphs.2017.03.025	Riede 2017
Fluvoxamine	dialysis / oil immersion	cell concentrations of 10^6 cells/ml	1	human	0.54		10.1124/dmd.108.020834	Kilford 2008
Fluvoxamine	equilibrium dialysis			human	0.926		10.1007/s11095-022-03205-1	Tess 2022
Fluvoxamine	equilibrium dialysis			human	0.54		10.1007/s11095-022-03205-1	Tess 2022
Fluvoxamine	microfiltration	fu determined at 0.25x10^6 cells/ml	0.25	rat	0.58		10.1124/dmd.107.017095	Brown 2007
Furosemide	equilibrium dialysis		0.5	human	0.97		10.1080/00498254.2022.2132426	Gardner 2022
Furosemide			#N/A	human	0.98		10.1124/dmd.105.004259	Riley 2005
Gemfibrozil	dialysis / oil immersion	cell concentrations of 10^6 cells/ml	1	human	0.99		10.1124/dmd.108.020834	Kilford 2008
Gemfibrozil	equilibrium dialysis			human	0.99		10.1007/s11095-022-03205-1	Tess 2022
Gemfibrozil	ultracentrifugation	0.5 μM; 0.5x10^6 cells/ml	0.5	dog	1		10.1124/dmd.118.085936	Barr 2019
Gemfibrozil	ultracentrifugation		0.5	dog	1		10.1124/dmd.118.085936	Barr 2019
Gemfibrozil	ultracentrifugation	0.5x10^6 cells/ml	0.5	human	1		10.1124/dmd.118.085936	Barr 2019
Gemfibrozil	ultracentrifugation		0.5	human	1		10.1124/dmd.118.085936	Barr 2019
Gemfibrozil	ultracentrifugation	0.5 μM; 0.5x10^6 cells/ml	0.5	monkey	1		10.1124/dmd.118.085936	Barr 2019
Gemfibrozil	ultracentrifugation		0.5	monkey	1		10.1124/dmd.118.085936	Barr 2019
Gemfibrozil	ultracentrifugation	0.5 μM; 0.5x10^6 cells/ml	0.5	mouse	1		10.1124/dmd.118.085936	Barr 2019
Gemfibrozil	ultracentrifugation		0.5	mouse	1		10.1124/dmd.118.085936	Barr 2019
Gemfibrozil	ultracentrifugation	0.5 μM; 0.5x10^6 cells/ml	0.5	rat	1		10.1124/dmd.118.085936	Barr 2019
Gemfibrozil	ultracentrifugation		0.5	rat	1		10.1124/dmd.118.085936	Barr 2019
Glibenclamide	equilibrium dialysis	Homogenization method	0.13	human	0.0072	0.0006	10.1016/j.xphs.2017.03.025	Riede 2017
Glibenclamide		Temperature method		human	0.0212	0.0008	10.1016/j.xphs.2017.03.025	Riede 2017
Gliclazide	equilibrium dialysis			human	1		10.1007/s11095-022-03205-1	Tess 2022
Glipizide	equilibrium dialysis		0.5	human	0.91		10.1080/00498254.2022.2132426	Gardner 2022
Glipizide	equilibrium dialysis	Homogenization method		human	0.249		10.1208/s12248-020-00476-7	Riccardi 2020
Glyburide	equilibrium dialysis	2 μM; 40-60x10^6 cells/ml	40-60	dog	0.0779	0.0057	10.1124/dmd.117.079152	Riccardi 2018
Glyburide	equilibrium dialysis		0.5	human	0.73		10.1080/00498254.2022.2132426	Gardner 2022
Glyburide	equilibrium dialysis			human	0.6		10.1007/s11095-022-03205-1	Tess 2022
Glyburide	equilibrium dialysis	2 μM; 40-60x10^6 cells/ml	40-60	human	0.0401	0.0065	10.1124/dmd.117.079152	Riccardi 2018
Glyburide	equilibrium dialysis	Homogenization method		human	0.0248		10.1208/s12248-020-00476-7	Riccardi 2020
Glyburide	equilibrium dialysis	2 μM; 40-60x10^6 cells/ml	40-60	monkey	0.0632	0.0047	10.1124/dmd.117.079152	Riccardi 2018
Glyburide	equilibrium dialysis	2 μM; 40-60x10^6 cells/ml	40-60	mouse	0.0162	0.0013	10.1124/dmd.117.079152	Riccardi 2018
Glyburide	equilibrium dialysis	1X10^6 cells/ml	1	rat	0.6	0.01	10.1124/dmd.104.002436	Austin 2004
Glyburide	equilibrium dialysis	non-viable hepatocytes; 1x10^6 cells/ml	1	rat	0.46	0.02	10.1124/dmd.104.002436	Austin 2004
Glyburide	equilibrium dialysis	2 μM; 40-60x10^6 cells/ml	40-60	rat	0.0364	0.0153	10.1124/dmd.117.079152	Riccardi 2018
Glyburide	ultracentrifugation	0.5 μM; 0.5x10^6 cells/ml	0.5	dog	0.69		10.1124/dmd.118.085936	Barr 2019
Glyburide	ultracentrifugation		0.5	dog	0.69		10.1124/dmd.118.085936	Barr 2019
Glyburide	ultracentrifugation	0.5x10^6 cells/ml	0.5	human	0.84		10.1124/dmd.118.085936	Barr 2019
Glyburide	ultracentrifugation		0.5	human	0.84		10.1124/dmd.118.085936	Barr 2019
Glyburide	ultracentrifugation	0.5 μM; 0.5x10^6 cells/ml	0.5	monkey	0.8		10.1124/dmd.118.085936	Barr 2019
Glyburide	ultracentrifugation		0.5	monkey	0.8		10.1124/dmd.118.085936	Barr 2019
Glyburide	ultracentrifugation	0.5 μM; 0.5x10^6 cells/ml	0.5	mouse	1		10.1124/dmd.118.085936	Barr 2019
Glyburide	ultracentrifugation		0.5	mouse	1		10.1124/dmd.118.085936	Barr 2019
Glyburide	ultracentrifugation	0.5 μM; 0.5x10^6 cells/ml	0.5	rat	1		10.1124/dmd.118.085936	Barr 2019
Glyburide	ultracentrifugation		0.5	rat	1		10.1124/dmd.118.085936	Barr 2019
GSK269984A	equilibrium dialysis	Homogenization method		human	0.000892		10.1208/s12248-020-00476-7	Riccardi 2020
Haloperidol	ultracentrifugation	0.5 μM; 0.5x10^6 cells/ml	0.5	dog	0.7		10.1124/dmd.118.085936	Barr 2019
Haloperidol	ultracentrifugation		0.5	dog	0.7		10.1124/dmd.118.085936	Barr 2019
Haloperidol	ultracentrifugation	0.5x10^6 cells/ml	0.5	human	0.81		10.1124/dmd.118.085936	Barr 2019
Haloperidol	ultracentrifugation		0.5	human	0.81		10.1124/dmd.118.085936	Barr 2019
Haloperidol	ultracentrifugation	0.5 μM; 0.5x10^6 cells/ml	0.5	monkey	0.81		10.1124/dmd.118.085936	Barr 2019
Haloperidol	ultracentrifugation		0.5	monkey	0.81		10.1124/dmd.118.085936	Barr 2019
Haloperidol	ultracentrifugation	0.5 μM; 0.5x10^6 cells/ml	0.5	mouse	0.51		10.1124/dmd.118.085936	Barr 2019
Haloperidol	ultracentrifugation		0.5	mouse	0.51		10.1124/dmd.118.085936	Barr 2019
Haloperidol	ultracentrifugation	0.5 μM; 0.5x10^6 cells/ml	0.5	rat	0.76		10.1124/dmd.118.085936	Barr 2019
Haloperidol	ultracentrifugation		0.5	rat	0.76		10.1124/dmd.118.085936	Barr 2019
Hydrocortisone	equilibrium dialysis			human	0.901		10.1007/s11095-022-03205-1	Tess 2022
Hydrocortisone	equilibrium dialysis			human	0.21		10.1007/s11095-022-03205-1	Tess 2022
Ibuprofen	equilibrium dialysis		0.5	human	0.79		10.1080/00498254.2022.2132426	Gardner 2022
Ibuprofen	equilibrium dialysis	at a single concentration 1 μM; 1 million cells/ml hepatocyte suspension buffer	1	human	0.62		10.1124/dmd.105.005884	McGinnity 2005
Ibuprofen	equilibrium dialysis	Homogenization method		human	0.202		10.1208/s12248-020-00476-7	Riccardi 2020
Ibuprofen	equilibrium dialysis	Homogenization method	0.13	human	0.0246	0.005	10.1016/j.xphs.2017.03.025	Riede 2017
Ibuprofen			#N/A	human	0.91		10.1124/dmd.105.004259	Riley 2005
Ibuprofen		Temperature method		human	0.141	0.0298	10.1016/j.xphs.2017.03.025	Riede 2017
Ifosfamide	equilibrium dialysis		0.5	human	1		10.1080/00498254.2022.2132426	Gardner 2022
Imatinib	equilibrium dialysis		0.5	human	0.38		10.1080/00498254.2022.2132426	Gardner 2022
Imatinib	equilibrium dialysis	Homogenization method	0.13	human	0.0034	0	10.1016/j.xphs.2017.03.025	Riede 2017
Imatinib	ultracentrifugation	0.5 μM; 0.5x10^6 cells/ml	0.5	dog	0.72		10.1124/dmd.118.085936	Barr 2019
Imatinib	ultracentrifugation		0.5	dog	0.72		10.1124/dmd.118.085936	Barr 2019
Imatinib	ultracentrifugation	0.5x10^6 cells/ml	0.5	human	0.79		10.1124/dmd.118.085936	Barr 2019
Imatinib	ultracentrifugation		0.5	human	0.79		10.1124/dmd.118.085936	Barr 2019
Imatinib	ultracentrifugation	0.5 μM; 0.5x10^6 cells/ml	0.5	monkey	0.67		10.1124/dmd.118.085936	Barr 2019
Imatinib	ultracentrifugation		0.5	monkey	0.67		10.1124/dmd.118.085936	Barr 2019
Imatinib	ultracentrifugation	0.5 μM; 0.5x10^6 cells/ml	0.5	mouse	0.36		10.1124/dmd.118.085936	Barr 2019
Imatinib	ultracentrifugation		0.5	mouse	0.36		10.1124/dmd.118.085936	Barr 2019
Imatinib	ultracentrifugation	0.5 μM; 0.5x10^6 cells/ml	0.5	rat	0.79		10.1124/dmd.118.085936	Barr 2019
Imatinib	ultracentrifugation		0.5	rat	0.79		10.1124/dmd.118.085936	Barr 2019
Imatinib		Temperature method		human	0.0071	0.0008	10.1016/j.xphs.2017.03.025	Riede 2017
Imipramine	dialysis / oil immersion	cell concentrations of 10^6 cells/ml	1	human	0.46		10.1124/dmd.108.020834	Kilford 2008
Imipramine	equilibrium dialysis	2 μM; 40-60x10^6 cells/ml	40-60	dog	0.0162	0.0013	10.1124/dmd.117.079152	Riccardi 2018
Imipramine	equilibrium dialysis			human	0.594		10.1007/s11095-022-03205-1	Tess 2022
Imipramine	equilibrium dialysis			human	0.46		10.1007/s11095-022-03205-1	Tess 2022
Imipramine	equilibrium dialysis		0.5	human	0.43		10.1080/00498254.2022.2132426	Gardner 2022
Imipramine	equilibrium dialysis	2 μM; 40-60x10^6 cells/ml	40-60	human	0.033	0.0082	10.1124/dmd.117.079152	Riccardi 2018
Imipramine	equilibrium dialysis	2 μM; 40-60x10^6 cells/ml	40-60	monkey	0.0512	0.0065	10.1124/dmd.117.079152	Riccardi 2018
Imipramine	equilibrium dialysis	2 μM; 40-60x10^6 cells/ml	40-60	mouse	0.0297	0.0021	10.1124/dmd.117.079152	Riccardi 2018
Imipramine	equilibrium dialysis	at 1.0 × 10^6 cells/ml. at a final concentration of 1μM	1	rat	0.65		10.1124/dmd.117.077396	Jones 2017
Imipramine	equilibrium dialysis	2 μM; 40-60x10^6 cells/ml	40-60	rat	0.0445	0.0106	10.1124/dmd.117.079152	Riccardi 2018
Imipramine	ultracentrifugation	0.5 μM; 0.5x10^6 cells/ml	0.5	dog	0.42		10.1124/dmd.118.085936	Barr 2019
Imipramine	ultracentrifugation		0.5	dog	0.42		10.1124/dmd.118.085936	Barr 2019
Imipramine	ultracentrifugation	0.5x10^6 cells/ml	0.5	human	0.37		10.1124/dmd.118.085936	Barr 2019
Imipramine	ultracentrifugation		0.5	human	0.37		10.1124/dmd.118.085936	Barr 2019
Imipramine	ultracentrifugation	0.5 μM; 0.5x10^6 cells/ml	0.5	monkey	0.33		10.1124/dmd.118.085936	Barr 2019
Imipramine	ultracentrifugation		0.5	monkey	0.33		10.1124/dmd.118.085936	Barr 2019
Imipramine	ultracentrifugation	0.5 μM; 0.5x10^6 cells/ml	0.5	mouse	0.34		10.1124/dmd.118.085936	Barr 2019
Imipramine	ultracentrifugation		0.5	mouse	0.34		10.1124/dmd.118.085936	Barr 2019
Imipramine	ultracentrifugation	0.5 μM; 0.5x10^6 cells/ml	0.5	rat	0.37		10.1124/dmd.118.085936	Barr 2019
Imipramine	ultracentrifugation		0.5	rat	0.37		10.1124/dmd.118.085936	Barr 2019
Imipramine			#N/A	human	0.29		10.1124/dmd.105.004259	Riley 2005
Indapamide	equilibrium dialysis			human	0.82		10.1007/s11095-022-03205-1	Tess 2022
Indapamide	equilibrium dialysis	non-viable hepatocytes; 1x10^6 cells/ml	1	rat	0.87	0.01	10.1124/dmd.104.002436	Austin 2004
Indapamide	equilibrium dialysis	1X10^6 cells/ml	1	rat	0.82	0.01	10.1124/dmd.104.002436	Austin 2004
Indapamide	ultracentrifugation	0.5 μM; 0.5x10^6 cells/ml	0.5	dog	0.34		10.1124/dmd.118.085936	Barr 2019
Indapamide	ultracentrifugation		0.5	dog	0.34		10.1124/dmd.118.085936	Barr 2019
Indapamide	ultracentrifugation	0.5x10^6 cells/ml	0.5	human	0.43		10.1124/dmd.118.085936	Barr 2019
Indapamide	ultracentrifugation		0.5	human	0.43		10.1124/dmd.118.085936	Barr 2019
Indapamide	ultracentrifugation	0.5 μM; 0.5x10^6 cells/ml	0.5	monkey	0.32		10.1124/dmd.118.085936	Barr 2019
Indapamide	ultracentrifugation		0.5	monkey	0.32		10.1124/dmd.118.085936	Barr 2019
Indapamide	ultracentrifugation	0.5 μM; 0.5x10^6 cells/ml	0.5	mouse	0.22		10.1124/dmd.118.085936	Barr 2019
Indapamide	ultracentrifugation		0.5	mouse	0.22		10.1124/dmd.118.085936	Barr 2019
Indapamide	ultracentrifugation	0.5 μM; 0.5x10^6 cells/ml	0.5	rat	0.34		10.1124/dmd.118.085936	Barr 2019
Indapamide	ultracentrifugation		0.5	rat	0.34		10.1124/dmd.118.085936	Barr 2019
Indomethacin	equilibrium dialysis	2 μM; 40-60x10^6 cells/ml	40-60	dog	0.0366	0.0034	10.1124/dmd.117.079152	Riccardi 2018
Indomethacin	equilibrium dialysis	2 μM; 40-60x10^6 cells/ml	40-60	human	0.037	0.0017	10.1124/dmd.117.079152	Riccardi 2018
Indomethacin	equilibrium dialysis	2 μM; 40-60x10^6 cells/ml	40-60	monkey	0.0563	0.0113	10.1124/dmd.117.079152	Riccardi 2018
Indomethacin	equilibrium dialysis	2 μM; 40-60x10^6 cells/ml	40-60	mouse	0.0272	0.0022	10.1124/dmd.117.079152	Riccardi 2018
Indomethacin	equilibrium dialysis	2 μM; 40-60x10^6 cells/ml	40-60	rat	0.0311	0.0073	10.1124/dmd.117.079152	Riccardi 2018
Irbesartan	equilibrium dialysis		0.5	human	0.9		10.1080/00498254.2022.2132426	Gardner 2022
Irbesartan	equilibrium dialysis	Homogenization method		human	0.0304		10.1208/s12248-020-00476-7	Riccardi 2020
Isradipine	equilibrium dialysis			human	0.28		10.1007/s11095-022-03205-1	Tess 2022
Isradipine	equilibrium dialysis	1X10^6 cells/ml	1	rat	0.28	0.02	10.1124/dmd.104.002436	Austin 2004
Isradipine	equilibrium dialysis	non-viable hepatocytes; 1x10^6 cells/ml	1	rat	0.26	0.03	10.1124/dmd.104.002436	Austin 2004
Isradipine	ultracentrifugation	0.5 μM; 0.5x10^6 cells/ml	0.5	dog	0.18		10.1124/dmd.118.085936	Barr 2019
Isradipine	ultracentrifugation		0.5	dog	0.18		10.1124/dmd.118.085936	Barr 2019
Isradipine	ultracentrifugation	0.5x10^6 cells/ml	0.5	human	0.15		10.1124/dmd.118.085936	Barr 2019
Isradipine	ultracentrifugation		0.5	human	0.15		10.1124/dmd.118.085936	Barr 2019
Isradipine	ultracentrifugation	0.5 μM; 0.5x10^6 cells/ml	0.5	mouse	0.14		10.1124/dmd.118.085936	Barr 2019
Isradipine	ultracentrifugation		0.5	mouse	0.14		10.1124/dmd.118.085936	Barr 2019
Isradipine	ultracentrifugation	0.5 μM; 0.5x10^6 cells/ml	0.5	rat	0.15		10.1124/dmd.118.085936	Barr 2019
Isradipine	ultracentrifugation		0.5	rat	0.15		10.1124/dmd.118.085936	Barr 2019
Itopride	equilibrium dialysis	at 1.0 × 10^6 cells/ml. at a final concentration of 1μM	1	rat	0.88		10.1124/dmd.117.077396	Jones 2017
Itraconazole	equilibrium dialysis		0.5	human	0.027		10.1080/00498254.2022.2132426	Gardner 2022
Ketoconazole	equilibrium dialysis		0.5	human	0.68		10.1080/00498254.2022.2132426	Gardner 2022
Ketoconazole	equilibrium dialysis		1	human	0.47	0.09	10.1124/dmd.113.054932	Englund 2014
Ketoconazole	equilibrium dialysis	at a single concentration 1 μM; 1 million cells/ml hepatocyte suspension buffer	1	human	0.35		10.1124/dmd.105.005884	McGinnity 2005
Ketoconazole	equilibrium dialysis			human	0.26		10.1007/s11095-022-03205-1	Tess 2022
Ketoconazole	equilibrium dialysis	Homogenization method	0.13	human	0.0017	0.0002	10.1016/j.xphs.2017.03.025	Riede 2017
Ketoconazole	equilibrium dialysis	fu determined at 0.5x10^6 cells/ml	0.5	rat	0.25		10.1124/dmd.107.017095	Brown 2007
Ketoconazole		Temperature method		human	0.0023	0.0001	10.1016/j.xphs.2017.03.025	Riede 2017
Ketoprofen	equilibrium dialysis		0.5	human	1		10.1080/00498254.2022.2132426	Gardner 2022
Ketoprofen	ultracentrifugation	0.5 μM; 0.5x10^6 cells/ml	0.5	dog	1		10.1124/dmd.118.085936	Barr 2019
Ketoprofen	ultracentrifugation		0.5	dog	1		10.1124/dmd.118.085936	Barr 2019
Ketoprofen	ultracentrifugation	0.5x10^6 cells/ml	0.5	human	1		10.1124/dmd.118.085936	Barr 2019
Ketoprofen	ultracentrifugation		0.5	human	1		10.1124/dmd.118.085936	Barr 2019
Ketoprofen	ultracentrifugation	0.5 μM; 0.5x10^6 cells/ml	0.5	monkey	1		10.1124/dmd.118.085936	Barr 2019
Ketoprofen	ultracentrifugation		0.5	monkey	1		10.1124/dmd.118.085936	Barr 2019
Ketoprofen	ultracentrifugation	0.5 μM; 0.5x10^6 cells/ml	0.5	mouse	0.98		10.1124/dmd.118.085936	Barr 2019
Ketoprofen	ultracentrifugation		0.5	mouse	0.98		10.1124/dmd.118.085936	Barr 2019
Ketoprofen	ultracentrifugation	0.5 μM; 0.5x10^6 cells/ml	0.5	rat	1		10.1124/dmd.118.085936	Barr 2019
Ketoprofen	ultracentrifugation		0.5	rat	1		10.1124/dmd.118.085936	Barr 2019
Lesinurad	equilibrium dialysis	Homogenization method		human	0.0303		10.1208/s12248-020-00476-7	Riccardi 2020
Levofloxacin	equilibrium dialysis		0.5	human	0.86		10.1080/00498254.2022.2132426	Gardner 2022
Levofloxacin	ultracentrifugation	0.5 μM; 0.5x10^6 cells/ml	0.5	dog	1		10.1124/dmd.118.085936	Barr 2019
Levofloxacin	ultracentrifugation		0.5	dog	0.97		10.1124/dmd.118.085936	Barr 2019
Levofloxacin	ultracentrifugation	0.5x10^6 cells/ml	0.5	human	1		10.1124/dmd.118.085936	Barr 2019
Levofloxacin	ultracentrifugation		0.5	human	0.98		10.1124/dmd.118.085936	Barr 2019
Levofloxacin	ultracentrifugation	0.5 μM; 0.5x10^6 cells/ml	0.5	monkey	1		10.1124/dmd.118.085936	Barr 2019
Levofloxacin	ultracentrifugation		0.5	monkey	0.99		10.1124/dmd.118.085936	Barr 2019
Levofloxacin	ultracentrifugation	0.5 μM; 0.5x10^6 cells/ml	0.5	mouse	1		10.1124/dmd.118.085936	Barr 2019
Levofloxacin	ultracentrifugation		0.5	mouse	0.94		10.1124/dmd.118.085936	Barr 2019
Levofloxacin	ultracentrifugation	0.5 μM; 0.5x10^6 cells/ml	0.5	rat	1		10.1124/dmd.118.085936	Barr 2019
Levofloxacin	ultracentrifugation		0.5	rat	0.98		10.1124/dmd.118.085936	Barr 2019
Levothyroxine	equilibrium dialysis	2 μM; 40-60x10^6 cells/ml	40-60	dog	0.0021	0.0002	10.1124/dmd.117.079152	Riccardi 2018
Levothyroxine	equilibrium dialysis	2 μM; 40-60x10^6 cells/ml	40-60	human	0.0017	0.0002	10.1124/dmd.117.079152	Riccardi 2018
Levothyroxine	equilibrium dialysis	2 μM; 40-60x10^6 cells/ml	40-60	monkey	0.0029	0.0003	10.1124/dmd.117.079152	Riccardi 2018
Levothyroxine	equilibrium dialysis	2 μM; 40-60x10^6 cells/ml	40-60	mouse	0.0009	0.0001	10.1124/dmd.117.079152	Riccardi 2018
Levothyroxine	equilibrium dialysis	2 μM; 40-60x10^6 cells/ml	40-60	rat	0.0013	0.0001	10.1124/dmd.117.079152	Riccardi 2018
Loperamide	equilibrium dialysis		1	human	0.8	0.01	10.1124/dmd.113.054932	Englund 2014
Lopinavir	equilibrium dialysis	2 μM; 40-60x10^6 cells/ml	40-60	dog	0.0019	0.0001	10.1124/dmd.117.079152	Riccardi 2018
Lopinavir	equilibrium dialysis	2 μM; 40-60x10^6 cells/ml	40-60	human	0.0027	0.0005	10.1124/dmd.117.079152	Riccardi 2018
Lopinavir	equilibrium dialysis	2 μM; 40-60x10^6 cells/ml	40-60	monkey	0.0023	0.0004	10.1124/dmd.117.079152	Riccardi 2018
Lopinavir	equilibrium dialysis	2 μM; 40-60x10^6 cells/ml	40-60	mouse	0.0031	0.0005	10.1124/dmd.117.079152	Riccardi 2018
Lopinavir	equilibrium dialysis	2 μM; 40-60x10^6 cells/ml	40-60	rat	0.0011	0.0003	10.1124/dmd.117.079152	Riccardi 2018
Lorazepam			#N/A	human	0.73		10.1124/dmd.105.004259	Riley 2005
Lorcainide	equilibrium dialysis			human	0.731		10.1007/s11095-022-03205-1	Tess 2022
Losartan	equilibrium dialysis		0.5	human	0.81		10.1080/00498254.2022.2132426	Gardner 2022
Losartan	equilibrium dialysis	Homogenization method		human	0.0417		10.1208/s12248-020-00476-7	Riccardi 2020
Clotrimazole	equilibrium dialysis	Homogenization method		human	0.285		10.1208/s12248-020-00476-7	Riccardi 2020
Lovastatin acid	equilibrium dialysis	Homogenization method	0.13	human	0.0075	0.0016	10.1016/j.xphs.2017.03.025	Riede 2017
Lovastatin acid		Temperature method		human	0.0309	0.0017	10.1016/j.xphs.2017.03.025	Riede 2017
Maraviroc	equilibrium dialysis	Homogenization method		human	0.13		10.1208/s12248-020-00476-7	Riccardi 2020
Melagatran	equilibrium dialysis		0.5	human	0.89		10.1080/00498254.2022.2132426	Gardner 2022
Meloxicam	equilibrium dialysis	Homogenization method		human	0.114		10.1208/s12248-020-00476-7	Riccardi 2020
Mephenytoin		0.75 (1x 10^6 cells/ml)	1	human	1		10.1124/dmd.106.011569	Brown 2006
Metformin	equilibrium dialysis	Homogenization method		human	0.266		10.1208/s12248-020-00476-7	Riccardi 2020
Methotrexate	ultracentrifugation		0.5	dog	1		10.1124/dmd.118.085936	Barr 2019
Methotrexate	ultracentrifugation	0.5 μM; 0.5x10^6 cells/ml	0.5	dog	0.98		10.1124/dmd.118.085936	Barr 2019
Methotrexate	ultracentrifugation		0.5	human	1		10.1124/dmd.118.085936	Barr 2019
Methotrexate	ultracentrifugation	0.5x10^6 cells/ml	0.5	human	0.99		10.1124/dmd.118.085936	Barr 2019
Methotrexate	ultracentrifugation	0.5 μM; 0.5x10^6 cells/ml	0.5	monkey	1		10.1124/dmd.118.085936	Barr 2019
Methotrexate	ultracentrifugation		0.5	monkey	1		10.1124/dmd.118.085936	Barr 2019
Methotrexate	ultracentrifugation		0.5	mouse	1		10.1124/dmd.118.085936	Barr 2019
Methotrexate	ultracentrifugation	0.5 μM; 0.5x10^6 cells/ml	0.5	mouse	0.9		10.1124/dmd.118.085936	Barr 2019
Methotrexate	ultracentrifugation		0.5	rat	1		10.1124/dmd.118.085936	Barr 2019
Methotrexate	ultracentrifugation	0.5 μM; 0.5x10^6 cells/ml	0.5	rat	0.98		10.1124/dmd.118.085936	Barr 2019
Metoprolol	equilibrium dialysis	2 μM; 40-60x10^6 cells/ml	40-60	dog	0.169	0.0427	10.1124/dmd.117.079152	Riccardi 2018
Metoprolol	equilibrium dialysis		0.5	human	0.92		10.1080/00498254.2022.2132426	Gardner 2022
Metoprolol	equilibrium dialysis	2 μM; 40-60x10^6 cells/ml	40-60	human	0.312	0.052	10.1124/dmd.117.079152	Riccardi 2018
Metoprolol	equilibrium dialysis	2 μM; 40-60x10^6 cells/ml	40-60	monkey	0.133	0.04	10.1124/dmd.117.079152	Riccardi 2018
Metoprolol	equilibrium dialysis	2 μM; 40-60x10^6 cells/ml	40-60	mouse	0.267	0.0618	10.1124/dmd.117.079152	Riccardi 2018
Metoprolol	equilibrium dialysis	non-viable hepatocytes; 1x10^6 cells/ml	1	rat	0.96	0.02	10.1124/dmd.104.002436	Austin 2004
Metoprolol	equilibrium dialysis	1X10^6 cells/ml	1	rat	0.95	0.03	10.1124/dmd.104.002436	Austin 2004
Metoprolol	equilibrium dialysis	2 μM; 40-60x10^6 cells/ml	40-60	rat	0.205	0.0377	10.1124/dmd.117.079152	Riccardi 2018
Metoprolol	ultracentrifugation	0.5 μM; 0.5x10^6 cells/ml	0.5	dog	1		10.1124/dmd.118.085936	Barr 2019
Metoprolol	ultracentrifugation		0.5	dog	1		10.1124/dmd.118.085936	Barr 2019
Metoprolol	ultracentrifugation	0.5x10^6 cells/ml	0.5	human	1		10.1124/dmd.118.085936	Barr 2019
Metoprolol	ultracentrifugation		0.5	human	1		10.1124/dmd.118.085936	Barr 2019
Metoprolol	ultracentrifugation	0.5 μM; 0.5x10^6 cells/ml	0.5	monkey	1		10.1124/dmd.118.085936	Barr 2019
Metoprolol	ultracentrifugation		0.5	monkey	1		10.1124/dmd.118.085936	Barr 2019
Metoprolol	ultracentrifugation	0.5 μM; 0.5x10^6 cells/ml	0.5	mouse	0.92		10.1124/dmd.118.085936	Barr 2019
Metoprolol	ultracentrifugation		0.5	mouse	0.92		10.1124/dmd.118.085936	Barr 2019
Metoprolol	ultracentrifugation	0.5 μM; 0.5x10^6 cells/ml	0.5	rat	0.95		10.1124/dmd.118.085936	Barr 2019
Metoprolol	ultracentrifugation		0.5	rat	0.95		10.1124/dmd.118.085936	Barr 2019
Metoprolol			#N/A	human	0.81		10.1124/dmd.105.004259	Riley 2005
Metyrapone	equilibrium dialysis			human	0.77		10.1007/s11095-022-03205-1	Tess 2022
Metyrapone	equilibrium dialysis	non-viable hepatocytes; 1x10^6 cells/ml	1	rat	0.95	0.02	10.1124/dmd.104.002436	Austin 2004
Metyrapone	equilibrium dialysis	1X10^6 cells/ml	1	rat	0.77	0.04	10.1124/dmd.104.002436	Austin 2004
Miconazole	equilibrium dialysis			human	0.06		10.1007/s11095-022-03205-1	Tess 2022
Miconazole	equilibrium dialysis	at a single concentration 1 μM; 1 million cells/ml hepatocyte suspension buffer	1	human	0.03		10.1124/dmd.105.005884	McGinnity 2005
Miconazole	equilibrium dialysis		0.5	human	0.0189		10.1080/00498254.2022.2132426	Gardner 2022
Miconazole	equilibrium dialysis	fu determined at 0.5x10^6 cells/ml	0.5	rat	0.06		10.1124/dmd.107.017095	Brown 2007
Midazolam	equilibrium dialysis		0.5	human	0.71		10.1080/00498254.2022.2132426	Gardner 2022
Midazolam	equilibrium dialysis		1	human	0.36	0.04	10.1124/dmd.113.054932	Englund 2014
Midazolam			#N/A	human	0.54		10.1124/dmd.105.004259	Riley 2005
Moclobemide	equilibrium dialysis	at 1.0 × 10^6 cells/ml. at a final concentration of 1μM	1	rat	0.87		10.1124/dmd.117.077396	Jones 2017
Modipafant	equilibrium dialysis			human	0.669		10.1007/s11095-022-03205-1	Tess 2022
Moferatone			#N/A	human	0.02		10.1124/dmd.105.004259	Riley 2005
Montelukast	equilibrium dialysis	Homogenization method		human	3.35e-05		10.1208/s12248-020-00476-7	Riccardi 2020
Naloxone	dialysis / oil immersion	cell concentrations of 10^6 cells/ml	1	human	0.94		10.1124/dmd.108.020834	Kilford 2008
Naloxone	equilibrium dialysis			human	0.94		10.1007/s11095-022-03205-1	Tess 2022
Naloxone	equilibrium dialysis		0.5	human	0.87		10.1080/00498254.2022.2132426	Gardner 2022
Naloxone			#N/A	human	0.78		10.1124/dmd.105.004259	Riley 2005
Naltrexone	ultracentrifugation	0.5 μM; 0.5x10^6 cells/ml	0.5	dog	0.98		10.1124/dmd.118.085936	Barr 2019
Naltrexone	ultracentrifugation		0.5	dog	0.98		10.1124/dmd.118.085936	Barr 2019
Naltrexone	ultracentrifugation	0.5x10^6 cells/ml	0.5	human	0.99		10.1124/dmd.118.085936	Barr 2019
Naltrexone	ultracentrifugation		0.5	human	0.99		10.1124/dmd.118.085936	Barr 2019
Naltrexone	ultracentrifugation	0.5 μM; 0.5x10^6 cells/ml	0.5	monkey	1		10.1124/dmd.118.085936	Barr 2019
Naltrexone	ultracentrifugation		0.5	monkey	1		10.1124/dmd.118.085936	Barr 2019
Naltrexone	ultracentrifugation	0.5 μM; 0.5x10^6 cells/ml	0.5	mouse	0.9		10.1124/dmd.118.085936	Barr 2019
Naltrexone	ultracentrifugation		0.5	mouse	0.9		10.1124/dmd.118.085936	Barr 2019
Naltrexone	ultracentrifugation	0.5 μM; 0.5x10^6 cells/ml	0.5	rat	0.98		10.1124/dmd.118.085936	Barr 2019
Naltrexone	ultracentrifugation		0.5	rat	0.98		10.1124/dmd.118.085936	Barr 2019
Naphthoflavone, alpha-	dialysis / oil immersion	cell concentrations of 10^6 cells/ml	1	human	0.03		10.1124/dmd.108.020834	Kilford 2008
Naphthoflavone, alpha-	equilibrium dialysis		0.5	human	0.155		10.1080/00498254.2022.2132426	Gardner 2022
Naphthoflavone, alpha-	equilibrium dialysis			human	0.03		10.1007/s11095-022-03205-1	Tess 2022
Naphthoflavone, alpha-	ultracentrifugation	hepatocyte concentration was 0.5x10^6 cells/ml	0.5	human	0.05		10.1124/dmd.108.021279	Henshall 2008
Naproxen	ultracentrifugation	0.5 μM; 0.5x10^6 cells/ml	0.5	dog	1		10.1124/dmd.118.085936	Barr 2019
Naproxen	ultracentrifugation		0.5	dog	1		10.1124/dmd.118.085936	Barr 2019
Naproxen	ultracentrifugation	0.5x10^6 cells/ml	0.5	human	1		10.1124/dmd.118.085936	Barr 2019
Naproxen	ultracentrifugation		0.5	human	1		10.1124/dmd.118.085936	Barr 2019
Naproxen	ultracentrifugation	0.5 μM; 0.5x10^6 cells/ml	0.5	monkey	1		10.1124/dmd.118.085936	Barr 2019
Naproxen	ultracentrifugation		0.5	monkey	1		10.1124/dmd.118.085936	Barr 2019
Naproxen	ultracentrifugation	0.5 μM; 0.5x10^6 cells/ml	0.5	mouse	0.89		10.1124/dmd.118.085936	Barr 2019
Naproxen	ultracentrifugation		0.5	mouse	0.89		10.1124/dmd.118.085936	Barr 2019
Naproxen	ultracentrifugation	0.5 μM; 0.5x10^6 cells/ml	0.5	rat	0.99		10.1124/dmd.118.085936	Barr 2019
Naproxen	ultracentrifugation		0.5	rat	0.99		10.1124/dmd.118.085936	Barr 2019
Nasonex	equilibrium dialysis	Homogenization method		human	0.0391		10.1208/s12248-020-00476-7	Riccardi 2020
Nateglinide	equilibrium dialysis	Homogenization method		human	0.077		10.1208/s12248-020-00476-7	Riccardi 2020
Nelfinavir	equilibrium dialysis	2 μM; 40-60x10^6 cells/ml	40-60	dog	0.0014	0.0002	10.1124/dmd.117.079152	Riccardi 2018
Nelfinavir	equilibrium dialysis	2 μM; 40-60x10^6 cells/ml	40-60	human	0.0017	0.0001	10.1124/dmd.117.079152	Riccardi 2018
Nelfinavir	equilibrium dialysis	2 μM; 40-60x10^6 cells/ml	40-60	monkey	0.0015	0.0001	10.1124/dmd.117.079152	Riccardi 2018
Nelfinavir	equilibrium dialysis	2 μM; 40-60x10^6 cells/ml	40-60	mouse	0.0007	0.0001	10.1124/dmd.117.079152	Riccardi 2018
Nelfinavir	equilibrium dialysis	2 μM; 40-60x10^6 cells/ml	40-60	rat	0.0008	0.0001	10.1124/dmd.117.079152	Riccardi 2018
Nicardipine	ultracentrifugation	0.5 μM; 0.5x10^6 cells/ml	0.5	dog	0.051		10.1124/dmd.118.085936	Barr 2019
Nicardipine	ultracentrifugation		0.5	dog	0.051		10.1124/dmd.118.085936	Barr 2019
Nicardipine	ultracentrifugation	0.5x10^6 cells/ml	0.5	human	0.076		10.1124/dmd.118.085936	Barr 2019
Nicardipine	ultracentrifugation		0.5	human	0.076		10.1124/dmd.118.085936	Barr 2019
Nicardipine	ultracentrifugation	0.5 μM; 0.5x10^6 cells/ml	0.5	monkey	0.034		10.1124/dmd.118.085936	Barr 2019
Nicardipine	ultracentrifugation		0.5	monkey	0.034		10.1124/dmd.118.085936	Barr 2019
Nicardipine	ultracentrifugation	0.5 μM; 0.5x10^6 cells/ml	0.5	mouse	0.038		10.1124/dmd.118.085936	Barr 2019
Nicardipine	ultracentrifugation		0.5	mouse	0.038		10.1124/dmd.118.085936	Barr 2019
Nicardipine	ultracentrifugation	0.5 μM; 0.5x10^6 cells/ml	0.5	rat	0.062		10.1124/dmd.118.085936	Barr 2019
Nicardipine	ultracentrifugation		0.5	rat	0.062		10.1124/dmd.118.085936	Barr 2019
Nifedipine		0.25 (1x 10^6 cells/ml)	1	human	0.85		10.1124/dmd.106.011569	Brown 2006
Nortriptyline	equilibrium dialysis	Homogenization method		human	0.00203		10.1208/s12248-020-00476-7	Riccardi 2020
№0001	equilibrium dialysis			human	0.0365		10.1007/s11095-022-03205-1	Tess 2022
№0002	equilibrium dialysis			human	0.34		10.1007/s11095-022-03205-1	Tess 2022
№0003	equilibrium dialysis			human	0.928		10.1007/s11095-022-03205-1	Tess 2022
№0004	equilibrium dialysis			human	0.961		10.1007/s11095-022-03205-1	Tess 2022
№0005	equilibrium dialysis			human	0.512		10.1007/s11095-022-03205-1	Tess 2022
№0006	equilibrium dialysis			human	0.0539		10.1007/s11095-022-03205-1	Tess 2022
№0007	equilibrium dialysis			human	0.199		10.1007/s11095-022-03205-1	Tess 2022
№0008	equilibrium dialysis			human	0.236		10.1007/s11095-022-03205-1	Tess 2022
№0009	equilibrium dialysis			human	0.0385		10.1007/s11095-022-03205-1	Tess 2022
№0010	equilibrium dialysis			human	0.494		10.1007/s11095-022-03205-1	Tess 2022
№0011	equilibrium dialysis			human	0.0318		10.1007/s11095-022-03205-1	Tess 2022
№0012	equilibrium dialysis			human	0.473		10.1007/s11095-022-03205-1	Tess 2022
№0013	equilibrium dialysis			human	0.694		10.1007/s11095-022-03205-1	Tess 2022
№0014	equilibrium dialysis			human	0.744		10.1007/s11095-022-03205-1	Tess 2022
№0015	equilibrium dialysis			human	0.00138		10.1007/s11095-022-03205-1	Tess 2022
№0016	equilibrium dialysis			human	0.976		10.1007/s11095-022-03205-1	Tess 2022
№0017	equilibrium dialysis			human	0.824		10.1007/s11095-022-03205-1	Tess 2022
Olanzapine	equilibrium dialysis	at 1.0 × 10^6 cells/ml. at a final concentration of 1μM	1	rat	0.86		10.1124/dmd.117.077396	Jones 2017
Olmesartan	equilibrium dialysis	2 μM; 40-60x10^6 cells/ml	40-60	dog	0.142	0.0171	10.1124/dmd.117.079152	Riccardi 2018
Olmesartan	equilibrium dialysis	2 μM; 40-60x10^6 cells/ml	40-60	human	0.294	0.07	10.1124/dmd.117.079152	Riccardi 2018
Olmesartan	equilibrium dialysis	2 μM; 40-60x10^6 cells/ml	40-60	monkey	0.235	0.038	10.1124/dmd.117.079152	Riccardi 2018
Olmesartan	equilibrium dialysis	2 μM; 40-60x10^6 cells/ml	40-60	mouse	0.139	0.0173	10.1124/dmd.117.079152	Riccardi 2018
Olmesartan	equilibrium dialysis	2 μM; 40-60x10^6 cells/ml	40-60	rat	0.295	0.0594	10.1124/dmd.117.079152	Riccardi 2018
Omeprazole	equilibrium dialysis		0.5	human	0.95		10.1080/00498254.2022.2132426	Gardner 2022
Omeprazole	equilibrium dialysis	1X10^6 cells/ml	1	rat	0.93	0.02	10.1124/dmd.104.002436	Austin 2004
Omeprazole	equilibrium dialysis	non-viable hepatocytes; 1x10^6 cells/ml	1	rat	0.86	0.03	10.1124/dmd.104.002436	Austin 2004
Ondansetron	equilibrium dialysis	2 μM; 40-60x10^6 cells/ml	40-60	dog	0.0647	0.0118	10.1124/dmd.117.079152	Riccardi 2018
Ondansetron	equilibrium dialysis		0.5	human	0.83		10.1080/00498254.2022.2132426	Gardner 2022
Ondansetron	equilibrium dialysis	2 μM; 40-60x10^6 cells/ml	40-60	human	0.0616	0.0029	10.1124/dmd.117.079152	Riccardi 2018
Ondansetron	equilibrium dialysis	2 μM; 40-60x10^6 cells/ml	40-60	monkey	0.126	0.024	10.1124/dmd.117.079152	Riccardi 2018
Ondansetron	equilibrium dialysis	2 μM; 40-60x10^6 cells/ml	40-60	mouse	0.0449	0.0035	10.1124/dmd.117.079152	Riccardi 2018
Ondansetron	equilibrium dialysis	2 μM; 40-60x10^6 cells/ml	40-60	rat	0.0974	0.0093	10.1124/dmd.117.079152	Riccardi 2018
Oxaprozin	equilibrium dialysis			human	0.83		10.1007/s11095-022-03205-1	Tess 2022
Oxaprozin	equilibrium dialysis	1X10^6 cells/ml	1	rat	0.83	0.02	10.1124/dmd.104.002436	Austin 2004
Oxaprozin	equilibrium dialysis	non-viable hepatocytes; 1x10^6 cells/ml	1	rat	0.66	0.05	10.1124/dmd.104.002436	Austin 2004
Oxaprozin	ultracentrifugation	0.5 μM; 0.5x10^6 cells/ml	0.5	dog	1		10.1124/dmd.118.085936	Barr 2019
Oxaprozin	ultracentrifugation		0.5	dog	1		10.1124/dmd.118.085936	Barr 2019
Oxaprozin	ultracentrifugation	0.5x10^6 cells/ml	0.5	human	1		10.1124/dmd.118.085936	Barr 2019
Oxaprozin	ultracentrifugation		0.5	human	1		10.1124/dmd.118.085936	Barr 2019
Oxaprozin	ultracentrifugation	0.5 μM; 0.5x10^6 cells/ml	0.5	monkey	1		10.1124/dmd.118.085936	Barr 2019
Oxaprozin	ultracentrifugation		0.5	monkey	1		10.1124/dmd.118.085936	Barr 2019
Oxaprozin	ultracentrifugation	0.5 μM; 0.5x10^6 cells/ml	0.5	mouse	1		10.1124/dmd.118.085936	Barr 2019
Oxaprozin	ultracentrifugation		0.5	mouse	1		10.1124/dmd.118.085936	Barr 2019
Oxaprozin	ultracentrifugation	0.5 μM; 0.5x10^6 cells/ml	0.5	rat	1		10.1124/dmd.118.085936	Barr 2019
Oxaprozin	ultracentrifugation		0.5	rat	1		10.1124/dmd.118.085936	Barr 2019
Oxazepam			#N/A	human	0.75		10.1124/dmd.105.004259	Riley 2005
PF-04991532	equilibrium dialysis	Homogenization method		human	0.1		10.1208/s12248-020-00476-7	Riccardi 2020
PF-05089771	equilibrium dialysis	Homogenization method		human	0.00682		10.1208/s12248-020-00476-7	Riccardi 2020
PF-05150122	equilibrium dialysis	Homogenization method		human	0.0436		10.1208/s12248-020-00476-7	Riccardi 2020
PF-05186462	equilibrium dialysis	Homogenization method		human	0.0306		10.1208/s12248-020-00476-7	Riccardi 2020
PF-05241328	equilibrium dialysis	Homogenization method		human	0.00263		10.1208/s12248-020-00476-7	Riccardi 2020
PF-06291874	equilibrium dialysis	Homogenization method		human	0.00482		10.1208/s12248-020-00476-7	Riccardi 2020
Phenytoin	dialysis / oil immersion	cell concentrations of 10^6 cells/ml	1	human	0.83		10.1124/dmd.108.020834	Kilford 2008
Phenytoin	equilibrium dialysis			human	0.83		10.1007/s11095-022-03205-1	Tess 2022
Phenytoin	ultracentrifugation	0.5 μM; 0.5x10^6 cells/ml	0.5	dog	0.76		10.1124/dmd.118.085936	Barr 2019
Phenytoin	ultracentrifugation		0.5	dog	0.76		10.1124/dmd.118.085936	Barr 2019
Phenytoin	ultracentrifugation	0.5x10^6 cells/ml	0.5	human	0.99		10.1124/dmd.118.085936	Barr 2019
Phenytoin	ultracentrifugation		0.5	human	0.99		10.1124/dmd.118.085936	Barr 2019
Phenytoin	ultracentrifugation	0.5 μM; 0.5x10^6 cells/ml	0.5	monkey	0.48		10.1124/dmd.118.085936	Barr 2019
Phenytoin	ultracentrifugation		0.5	monkey	0.48		10.1124/dmd.118.085936	Barr 2019
Phenytoin	ultracentrifugation	0.5 μM; 0.5x10^6 cells/ml	0.5	mouse	1		10.1124/dmd.118.085936	Barr 2019
Phenytoin	ultracentrifugation		0.5	mouse	1		10.1124/dmd.118.085936	Barr 2019
Phenytoin	ultracentrifugation	0.5 μM; 0.5x10^6 cells/ml	0.5	rat	0.96		10.1124/dmd.118.085936	Barr 2019
Phenytoin	ultracentrifugation		0.5	rat	0.96		10.1124/dmd.118.085936	Barr 2019
Pimozide	equilibrium dialysis			human	0.0186		10.1007/s11095-022-03205-1	Tess 2022
Pitavastatin	equilibrium dialysis	2 μM; 40-60x10^6 cells/ml	40-60	dog	0.0203	0.0031	10.1124/dmd.117.079152	Riccardi 2018
Pitavastatin	equilibrium dialysis		0.5	human	0.94		10.1080/00498254.2022.2132426	Gardner 2022
Pitavastatin	equilibrium dialysis	Homogenization method		human	0.0369		10.1208/s12248-020-00476-7	Riccardi 2020
Pitavastatin	equilibrium dialysis	2 μM; 40-60x10^6 cells/ml	40-60	human	0.01	0.0014	10.1124/dmd.117.079152	Riccardi 2018
Pitavastatin	equilibrium dialysis	Homogenization method	0.13	human	0.0072	0.0019	10.1016/j.xphs.2017.03.025	Riede 2017
Pitavastatin	equilibrium dialysis	2 μM; 40-60x10^6 cells/ml	40-60	monkey	0.0169	0.0018	10.1124/dmd.117.079152	Riccardi 2018
Pitavastatin	equilibrium dialysis	2 μM; 40-60x10^6 cells/ml	40-60	mouse	0.0317	0.0012	10.1124/dmd.117.079152	Riccardi 2018
Pitavastatin	equilibrium dialysis	2 μM; 40-60x10^6 cells/ml	40-60	rat	0.0192	0.0031	10.1124/dmd.117.079152	Riccardi 2018
Pitavastatin		Temperature method		human	0.0221	0.004	10.1016/j.xphs.2017.03.025	Riede 2017
Pravastatin	equilibrium dialysis		0.5	human	0.91		10.1080/00498254.2022.2132426	Gardner 2022
Pravastatin	equilibrium dialysis	Homogenization method		human	0.289		10.1208/s12248-020-00476-7	Riccardi 2020
Pravastatin	equilibrium dialysis	Homogenization method	0.13	human	0.013	0.0039	10.1016/j.xphs.2017.03.025	Riede 2017
Pravastatin		Temperature method		human	0.1689	0.0066	10.1016/j.xphs.2017.03.025	Riede 2017
Prazosin	equilibrium dialysis	2 μM; 40-60x10^6 cells/ml	40-60	dog	0.0697	0.0034	10.1124/dmd.117.079152	Riccardi 2018
Prazosin	equilibrium dialysis		0.5	human	0.79		10.1080/00498254.2022.2132426	Gardner 2022
Prazosin	equilibrium dialysis	2 μM; 40-60x10^6 cells/ml	40-60	human	0.0901	0.0134	10.1124/dmd.117.079152	Riccardi 2018
Prazosin	equilibrium dialysis	2 μM; 40-60x10^6 cells/ml	40-60	monkey	0.0626	0.005	10.1124/dmd.117.079152	Riccardi 2018
Prazosin	equilibrium dialysis	2 μM; 40-60x10^6 cells/ml	40-60	mouse	0.0534	0.0093	10.1124/dmd.117.079152	Riccardi 2018
Prazosin	equilibrium dialysis	2 μM; 40-60x10^6 cells/ml	40-60	rat	0.109	0.02	10.1124/dmd.117.079152	Riccardi 2018
Prednisolone	equilibrium dialysis		0.5	human	0.99		10.1080/00498254.2022.2132426	Gardner 2022
Progesterone	dialysis / oil immersion	cell concentrations of 10^6 cells/ml	1	human	0.27		10.1124/dmd.108.020834	Kilford 2008
Progesterone	equilibrium dialysis		0.5	human	0.47		10.1080/00498254.2022.2132426	Gardner 2022
Progesterone	equilibrium dialysis			human	0.27		10.1007/s11095-022-03205-1	Tess 2022
Progesterone	ultracentrifugation	hepatocyte concentration was 0.5x10^6 cells/ml	0.5	human	0.43		10.1124/dmd.108.021279	Henshall 2008
Propafenone	equilibrium dialysis			human	0.658		10.1007/s11095-022-03205-1	Tess 2022
Propranolol	dialysis / oil immersion	cell concentrations of 10^6 cells/ml	1	human	0.56		10.1124/dmd.108.020834	Kilford 2008
Propranolol	equilibrium dialysis	2 μM; 40-60x10^6 cells/ml	40-60	dog	0.0197	0.0022	10.1124/dmd.117.079152	Riccardi 2018
Propranolol	equilibrium dialysis			human	0.891		10.1007/s11095-022-03205-1	Tess 2022
Propranolol	equilibrium dialysis		0.5	human	0.65		10.1080/00498254.2022.2132426	Gardner 2022
Propranolol	equilibrium dialysis			human	0.56		10.1007/s11095-022-03205-1	Tess 2022
Propranolol	equilibrium dialysis	Homogenization method		human	0.0137		10.1208/s12248-020-00476-7	Riccardi 2020
Propranolol	equilibrium dialysis	2 μM; 40-60x10^6 cells/ml	40-60	human	0.011	0.0012	10.1124/dmd.117.079152	Riccardi 2018
Propranolol	equilibrium dialysis	2 μM; 40-60x10^6 cells/ml	40-60	monkey	0.0297	0.0074	10.1124/dmd.117.079152	Riccardi 2018
Propranolol	equilibrium dialysis	2 μM; 40-60x10^6 cells/ml	40-60	mouse	0.0127	0.0013	10.1124/dmd.117.079152	Riccardi 2018
Propranolol	equilibrium dialysis	1X10^6 cells/ml	1	rat	0.53	0.08	10.1124/dmd.104.002436	Austin 2004
Propranolol	equilibrium dialysis	non-viable hepatocytes; 1x10^6 cells/ml	1	rat	0.5	0.01	10.1124/dmd.104.002436	Austin 2004
Propranolol	equilibrium dialysis	2 μM; 40-60x10^6 cells/ml	40-60	rat	0.0226	0.0026	10.1124/dmd.117.079152	Riccardi 2018
Propranolol	ultracentrifugation	0.5 μM; 0.5x10^6 cells/ml	0.5	dog	0.86		10.1124/dmd.118.085936	Barr 2019
Propranolol	ultracentrifugation		0.5	dog	0.86		10.1124/dmd.118.085936	Barr 2019
Propranolol	ultracentrifugation	0.5x10^6 cells/ml	0.5	human	0.82		10.1124/dmd.118.085936	Barr 2019
Propranolol	ultracentrifugation		0.5	human	0.82		10.1124/dmd.118.085936	Barr 2019
Propranolol	ultracentrifugation	0.5 μM; 0.5x10^6 cells/ml	0.5	monkey	0.94		10.1124/dmd.118.085936	Barr 2019
Propranolol	ultracentrifugation		0.5	monkey	0.94		10.1124/dmd.118.085936	Barr 2019
Propranolol	ultracentrifugation	0.5 μM; 0.5x10^6 cells/ml	0.5	mouse	0.71		10.1124/dmd.118.085936	Barr 2019
Propranolol	ultracentrifugation		0.5	mouse	0.71		10.1124/dmd.118.085936	Barr 2019
Propranolol	ultracentrifugation	0.5 μM; 0.5x10^6 cells/ml	0.5	rat	0.69		10.1124/dmd.118.085936	Barr 2019
Propranolol	ultracentrifugation		0.5	rat	0.69		10.1124/dmd.118.085936	Barr 2019
Propranolol			#N/A	human	0.85		10.1124/dmd.105.004259	Riley 2005
Quinidine	dialysis / oil immersion	cell concentrations of 10^6 cells/ml	1	human	0.72		10.1124/dmd.108.020834	Kilford 2008
Quinidine	equilibrium dialysis		1	human	0.91	0.02	10.1124/dmd.113.054932	Englund 2014
Quinidine	equilibrium dialysis		0.5	human	0.82		10.1080/00498254.2022.2132426	Gardner 2022
Quinidine	equilibrium dialysis			human	0.72		10.1007/s11095-022-03205-1	Tess 2022
Quinidine	equilibrium dialysis			human	0.545		10.1007/s11095-022-03205-1	Tess 2022
Quinidine	ultracentrifugation	hepatocyte concentration was 0.5x10^6 cells/ml	0.5	human	0.72		10.1124/dmd.108.021279	Henshall 2008
Quinine	equilibrium dialysis			human	0.85		10.1007/s11095-022-03205-1	Tess 2022
Quinine	equilibrium dialysis			human	0.536		10.1007/s11095-022-03205-1	Tess 2022
Quinine	microfiltration	fu determined at 0.25x10^6 cells/ml	0.25	rat	0.85		10.1124/dmd.107.017095	Brown 2007
Quinotolast	ultracentrifugation	0.5x10^6 cells/ml	0.5	rat	0.937		10.1124/dmd.31.5.580	Naritomi 2003
Ranitidine	equilibrium dialysis		0.5	human	0.94		10.1080/00498254.2022.2132426	Gardner 2022
Ranitidine	equilibrium dialysis	at 1.0 × 10^6 cells/ml. at a final concentration of 1μM	1	rat	0.98		10.1124/dmd.117.077396	Jones 2017
Repaglinide	equilibrium dialysis		0.5	human	0.49		10.1080/00498254.2022.2132426	Gardner 2022
Repaglinide	equilibrium dialysis	Homogenization method		human	0.0125		10.1208/s12248-020-00476-7	Riccardi 2020
Reserpine	equilibrium dialysis		1	human	0.19	0.02	10.1124/dmd.113.054932	Englund 2014
Ritonavir	equilibrium dialysis	2 μM; 40-60x10^6 cells/ml	40-60	dog	0.0056	0.0005	10.1124/dmd.117.079152	Riccardi 2018
Ritonavir	equilibrium dialysis	2 μM; 40-60x10^6 cells/ml	40-60	human	0.0047	0.0009	10.1124/dmd.117.079152	Riccardi 2018
Ritonavir	equilibrium dialysis	2 μM; 40-60x10^6 cells/ml	40-60	monkey	0.0068	0.0011	10.1124/dmd.117.079152	Riccardi 2018
Ritonavir	equilibrium dialysis	2 μM; 40-60x10^6 cells/ml	40-60	mouse	0.0035	0.0014	10.1124/dmd.117.079152	Riccardi 2018
Ritonavir	equilibrium dialysis	2 μM; 40-60x10^6 cells/ml	40-60	rat	0.0091	0.0013	10.1124/dmd.117.079152	Riccardi 2018
Rosiglitazone	equilibrium dialysis	2 μM; 40-60x10^6 cells/ml	40-60	dog	0.0539	0.0068	10.1124/dmd.117.079152	Riccardi 2018
Rosiglitazone	equilibrium dialysis	2 μM; 40-60x10^6 cells/ml	40-60	human	0.0151	0.0021	10.1124/dmd.117.079152	Riccardi 2018
Rosiglitazone	equilibrium dialysis	Homogenization method	0.13	human	0.0097	0.0012	10.1016/j.xphs.2017.03.025	Riede 2017
Rosiglitazone	equilibrium dialysis	2 μM; 40-60x10^6 cells/ml	40-60	monkey	0.0253	0.0012	10.1124/dmd.117.079152	Riccardi 2018
Rosiglitazone	equilibrium dialysis	2 μM; 40-60x10^6 cells/ml	40-60	mouse	0.0153	0.0026	10.1124/dmd.117.079152	Riccardi 2018
Rosiglitazone	equilibrium dialysis	2 μM; 40-60x10^6 cells/ml	40-60	rat	0.0262	0.0097	10.1124/dmd.117.079152	Riccardi 2018
Rosiglitazone		Temperature method		human	0.0188	0.0039	10.1016/j.xphs.2017.03.025	Riede 2017
Rosuvastatin	equilibrium dialysis	2 μM; 40-60x10^6 cells/ml	40-60	dog	0.189	0.0216	10.1124/dmd.117.079152	Riccardi 2018
Rosuvastatin	equilibrium dialysis		0.5	human	0.88		10.1080/00498254.2022.2132426	Gardner 2022
Rosuvastatin	equilibrium dialysis	Homogenization method		human	0.23		10.1208/s12248-020-00476-7	Riccardi 2020
Rosuvastatin	equilibrium dialysis	2 μM; 40-60x10^6 cells/ml	40-60	human	0.105	0.0058	10.1124/dmd.117.079152	Riccardi 2018
Rosuvastatin	equilibrium dialysis	Homogenization method	0.13	human	0.0141	0.0081	10.1016/j.xphs.2017.03.025	Riede 2017
Rosuvastatin	equilibrium dialysis	2 μM; 40-60x10^6 cells/ml	40-60	monkey	0.138	0.0258	10.1124/dmd.117.079152	Riccardi 2018
Rosuvastatin	equilibrium dialysis	2 μM; 40-60x10^6 cells/ml	40-60	mouse	0.122	0.0096	10.1124/dmd.117.079152	Riccardi 2018
Rosuvastatin	equilibrium dialysis	2 μM; 40-60x10^6 cells/ml	40-60	rat	0.126	0.0236	10.1124/dmd.117.079152	Riccardi 2018
Rosuvastatin		Temperature method		human	0.1317	0.0063	10.1016/j.xphs.2017.03.025	Riede 2017
Saquinavir	equilibrium dialysis	2 μM; 40-60x10^6 cells/ml	40-60	dog	0.0045	0.0004	10.1124/dmd.117.079152	Riccardi 2018
Saquinavir	equilibrium dialysis	2 μM; 40-60x10^6 cells/ml	40-60	human	0.0018	0.0001	10.1124/dmd.117.079152	Riccardi 2018
Saquinavir	equilibrium dialysis	2 μM; 40-60x10^6 cells/ml	40-60	monkey	0.0019	0.0001	10.1124/dmd.117.079152	Riccardi 2018
Saquinavir	equilibrium dialysis	2 μM; 40-60x10^6 cells/ml	40-60	mouse	0.0013	0.0001	10.1124/dmd.117.079152	Riccardi 2018
Saquinavir	equilibrium dialysis	2 μM; 40-60x10^6 cells/ml	40-60	rat	0.0015	0.0003	10.1124/dmd.117.079152	Riccardi 2018
Sertraline	equilibrium dialysis	at a single concentration 1 μM; 1 million cells/ml hepatocyte suspension buffer	1	human	0.22		10.1124/dmd.105.005884	McGinnity 2005
Sertraline	equilibrium dialysis			human	0.157		10.1007/s11095-022-03205-1	Tess 2022
Sildenafil	equilibrium dialysis		0.5	human	0.69		10.1080/00498254.2022.2132426	Gardner 2022
Simvastatin	equilibrium dialysis	Homogenization method	0.13	human	0.0037	0.0005	10.1016/j.xphs.2017.03.025	Riede 2017
Simvastatin		Temperature method		human	0.0366	0.001	10.1016/j.xphs.2017.03.025	Riede 2017
Sitagliptin	equilibrium dialysis	Homogenization method		human	0.218		10.1208/s12248-020-00476-7	Riccardi 2020
Sulfamethoxazole	equilibrium dialysis	at a single concentration 1 μM; 1 million cells/ml hepatocyte suspension buffer	1	human	1		10.1124/dmd.105.005884	McGinnity 2005
Sulfaphenazole	equilibrium dialysis	at a single concentration 1 μM; 1 million cells/ml hepatocyte suspension buffer	1	human	1		10.1124/dmd.105.005884	McGinnity 2005
Sulfinpyrazone	equilibrium dialysis	at a single concentration 1 μM; 1 million cells/ml hepatocyte suspension buffer	1	human	0.19		10.1124/dmd.105.005884	McGinnity 2005
Tacrolimus	equilibrium dialysis		1	human	0.18	0.03	10.1124/dmd.113.054932	Englund 2014
Tamoxifen	equilibrium dialysis	at 1.0 × 10^6 cells/ml. at a final concentration of 1μM	1	rat	0		10.1124/dmd.117.077396	Jones 2017
Telmisartan	equilibrium dialysis		0.5	human	0.5		10.1080/00498254.2022.2132426	Gardner 2022
Telmisartan	equilibrium dialysis	Homogenization method		human	0.00757		10.1208/s12248-020-00476-7	Riccardi 2020
Telmisartan	ultracentrifugation	0.5 μM; 0.5x10^6 cells/ml	0.5	dog	0.47		10.1124/dmd.118.085936	Barr 2019
Telmisartan	ultracentrifugation		0.5	dog	0.47		10.1124/dmd.118.085936	Barr 2019
Telmisartan	ultracentrifugation	0.5x10^6 cells/ml	0.5	human	0.44		10.1124/dmd.118.085936	Barr 2019
Telmisartan	ultracentrifugation		0.5	human	0.44		10.1124/dmd.118.085936	Barr 2019
Telmisartan	ultracentrifugation	0.5 μM; 0.5x10^6 cells/ml	0.5	monkey	0.44		10.1124/dmd.118.085936	Barr 2019
Telmisartan	ultracentrifugation		0.5	monkey	0.44		10.1124/dmd.118.085936	Barr 2019
Telmisartan	ultracentrifugation	0.5 μM; 0.5x10^6 cells/ml	0.5	mouse	0.4		10.1124/dmd.118.085936	Barr 2019
Telmisartan	ultracentrifugation		0.5	mouse	0.4		10.1124/dmd.118.085936	Barr 2019
Telmisartan	ultracentrifugation	0.5 μM; 0.5x10^6 cells/ml	0.5	rat	0.54		10.1124/dmd.118.085936	Barr 2019
Telmisartan	ultracentrifugation		0.5	rat	0.54		10.1124/dmd.118.085936	Barr 2019
Tenoxicam	ultracentrifugation	0.5 μM; 0.5x10^6 cells/ml	0.5	dog	1		10.1124/dmd.118.085936	Barr 2019
Tenoxicam	ultracentrifugation		0.5	dog	1		10.1124/dmd.118.085936	Barr 2019
Tenoxicam	ultracentrifugation	0.5x10^6 cells/ml	0.5	human	0.93		10.1124/dmd.118.085936	Barr 2019
Tenoxicam	ultracentrifugation		0.5	human	0.93		10.1124/dmd.118.085936	Barr 2019
Tenoxicam	ultracentrifugation	0.5 μM; 0.5x10^6 cells/ml	0.5	monkey	1		10.1124/dmd.118.085936	Barr 2019
Tenoxicam	ultracentrifugation		0.5	monkey	1		10.1124/dmd.118.085936	Barr 2019
Tenoxicam	ultracentrifugation	0.5 μM; 0.5x10^6 cells/ml	0.5	mouse	1		10.1124/dmd.118.085936	Barr 2019
Tenoxicam	ultracentrifugation		0.5	mouse	1		10.1124/dmd.118.085936	Barr 2019
Tenoxicam	ultracentrifugation	0.5 μM; 0.5x10^6 cells/ml	0.5	rat	1		10.1124/dmd.118.085936	Barr 2019
Tenoxicam	ultracentrifugation		0.5	rat	1		10.1124/dmd.118.085936	Barr 2019
Terfenadine	equilibrium dialysis	Homogenization method		human	0.0103		10.1208/s12248-020-00476-7	Riccardi 2020
Testosterone	dialysis / oil immersion	cell concentrations of 10^6 cells/ml	1	human	0.62		10.1124/dmd.108.020834	Kilford 2008
Testosterone	equilibrium dialysis			human	0.62		10.1007/s11095-022-03205-1	Tess 2022
Testosterone	ultracentrifugation	hepatocyte concentration was 0.5x10^6 cells/ml	0.5	human	0.62		10.1124/dmd.108.021279	Henshall 2008
Testosterone		0.1 (1x 10^6 cells/ml)	1	human	0.93		10.1124/dmd.106.011569	Brown 2006
Theophylline	equilibrium dialysis		0.5	human	0.95		10.1080/00498254.2022.2132426	Gardner 2022
Theophylline			#N/A	human	0.97		10.1124/dmd.105.004259	Riley 2005
Thioridazine	equilibrium dialysis			human	0.115		10.1007/s11095-022-03205-1	Tess 2022
Tolbutamide	dialysis / oil immersion	cell concentrations of 10^6 cells/ml	1	human	0.99		10.1124/dmd.108.020834	Kilford 2008
Tolbutamide	equilibrium dialysis	at a single concentration 1 μM; 1 million cells/ml hepatocyte suspension buffer	1	human	1		10.1124/dmd.105.005884	McGinnity 2005
Tolbutamide	equilibrium dialysis			human	0.99		10.1007/s11095-022-03205-1	Tess 2022
Tolbutamide	equilibrium dialysis		0.5	human	0.89		10.1080/00498254.2022.2132426	Gardner 2022
Tolbutamide			#N/A	human	0.74		10.1124/dmd.105.004259	Riley 2005
Tolcapone			#N/A	human	0.67		10.1124/dmd.105.004259	Riley 2005
Topotecan	ultracentrifugation	0.5 μM; 0.5x10^6 cells/ml	0.5	dog	0.81		10.1124/dmd.118.085936	Barr 2019
Topotecan	ultracentrifugation		0.5	dog	0.81		10.1124/dmd.118.085936	Barr 2019
Topotecan	ultracentrifugation	0.5x10^6 cells/ml	0.5	human	0.71		10.1124/dmd.118.085936	Barr 2019
Topotecan	ultracentrifugation		0.5	human	0.71		10.1124/dmd.118.085936	Barr 2019
Topotecan	ultracentrifugation	0.5 μM; 0.5x10^6 cells/ml	0.5	monkey	0.9		10.1124/dmd.118.085936	Barr 2019
Topotecan	ultracentrifugation		0.5	monkey	0.9		10.1124/dmd.118.085936	Barr 2019
Topotecan	ultracentrifugation	0.5 μM; 0.5x10^6 cells/ml	0.5	mouse	0.87		10.1124/dmd.118.085936	Barr 2019
Topotecan	ultracentrifugation		0.5	mouse	0.87		10.1124/dmd.118.085936	Barr 2019
Topotecan	ultracentrifugation	0.5 μM; 0.5x10^6 cells/ml	0.5	rat	0.73		10.1124/dmd.118.085936	Barr 2019
Topotecan	ultracentrifugation		0.5	rat	0.73		10.1124/dmd.118.085936	Barr 2019
Tozasertib	equilibrium dialysis	at 1.0 × 10^6 cells/ml. at a final concentration of 1μM	1	rat	0.21		10.1124/dmd.117.077396	Jones 2017
Troglitazone	ultracentrifugation	0.5x10^6 cells/ml	0.5	rat	0.218		10.1124/dmd.31.5.580	Naritomi 2003
Valsartan	equilibrium dialysis	Homogenization method		human	0.0976		10.1208/s12248-020-00476-7	Riccardi 2020
Verapamil	equilibrium dialysis	2 μM; 40-60x10^6 cells/ml	40-60	dog	0.0294	0.0026	10.1124/dmd.117.079152	Riccardi 2018
Verapamil	equilibrium dialysis			human	0.776		10.1007/s11095-022-03205-1	Tess 2022
Verapamil	equilibrium dialysis		0.5	human	0.63		10.1080/00498254.2022.2132426	Gardner 2022
Verapamil	equilibrium dialysis			human	0.63		10.1007/s11095-022-03205-1	Tess 2022
Verapamil	equilibrium dialysis	2 μM; 40-60x10^6 cells/ml	40-60	human	0.026	0.0061	10.1124/dmd.117.079152	Riccardi 2018
Verapamil	equilibrium dialysis	Homogenization method		human	0.0199		10.1208/s12248-020-00476-7	Riccardi 2020
Verapamil	equilibrium dialysis	Homogenization method	0.13	human	0.0022	0.0004	10.1016/j.xphs.2017.03.025	Riede 2017
Verapamil	equilibrium dialysis	2 μM; 40-60x10^6 cells/ml	40-60	monkey	0.0123	0.0006	10.1124/dmd.117.079152	Riccardi 2018
Verapamil	equilibrium dialysis	2 μM; 40-60x10^6 cells/ml	40-60	mouse	0.0162	0.0052	10.1124/dmd.117.079152	Riccardi 2018
Verapamil	equilibrium dialysis	non-viable hepatocytes; 1x10^6 cells/ml	1	rat	0.69	0.11	10.1124/dmd.104.002436	Austin 2004
Verapamil	equilibrium dialysis	1X10^6 cells/ml	1	rat	0.63	0.05	10.1124/dmd.104.002436	Austin 2004
Verapamil	equilibrium dialysis	2 μM; 40-60x10^6 cells/ml	40-60	rat	0.0175	0.0013	10.1124/dmd.117.079152	Riccardi 2018
Verapamil			#N/A	human	0.42		10.1124/dmd.105.004259	Riley 2005
Verapamil		Temperature method		human	0.0024	0.0002	10.1016/j.xphs.2017.03.025	Riede 2017
Warfarin	dialysis / oil immersion	cell concentrations of 10^6 cells/ml	1	human	0.93		10.1124/dmd.108.020834	Kilford 2008
Warfarin	equilibrium dialysis		0.5	human	0.98		10.1080/00498254.2022.2132426	Gardner 2022
Warfarin		1 (1x 10^6 cells/ml)	1	human	0.93		10.1124/dmd.106.011569	Brown 2006
Warfarin			#N/A	human	0.92		10.1124/dmd.105.004259	Riley 2005
Zafirlukast	equilibrium dialysis	at a single concentration 1 μM; 1 million cells/ml hepatocyte suspension buffer	1	human	0.04		10.1124/dmd.105.005884	McGinnity 2005
Zidovudine	ultracentrifugation	0.5 μM; 0.5x10^6 cells/ml	0.5	dog	0.98		10.1124/dmd.118.085936	Barr 2019
Zidovudine	ultracentrifugation		0.5	dog	0.98		10.1124/dmd.118.085936	Barr 2019
Zidovudine	ultracentrifugation	0.5x10^6 cells/ml	0.5	human	0.97		10.1124/dmd.118.085936	Barr 2019
Zidovudine	ultracentrifugation		0.5	human	0.97		10.1124/dmd.118.085936	Barr 2019
Zidovudine	ultracentrifugation	0.5 μM; 0.5x10^6 cells/ml	0.5	monkey	0.94		10.1124/dmd.118.085936	Barr 2019
Zidovudine	ultracentrifugation		0.5	monkey	0.94		10.1124/dmd.118.085936	Barr 2019
Zidovudine	ultracentrifugation	0.5 μM; 0.5x10^6 cells/ml	0.5	mouse	1		10.1124/dmd.118.085936	Barr 2019
Zidovudine	ultracentrifugation		0.5	mouse	1		10.1124/dmd.118.085936	Barr 2019
Zidovudine	ultracentrifugation	0.5 μM; 0.5x10^6 cells/ml	0.5	rat	1		10.1124/dmd.118.085936	Barr 2019
Zidovudine	ultracentrifugation		0.5	rat	1		10.1124/dmd.118.085936	Barr 2019
Zidovudine	ultracentrifugation	2x10^6 cells/ml	2	rat	1		10.1124/dmd.31.5.580	Naritomi 2003
Zolmitriptan	equilibrium dialysis		0.5	human	0.93		10.1080/00498254.2022.2132426	Gardner 2022

## Sheet: Microsomes
Compound	method	comments	mg/ml	species	fu mean	SD	fu range	REF	Author, year
Abacavir	equilibrium dialysis	Supplementary file2		human	0.976			10.1208/s12248-023-00800-x	Tess 2023
Abanoquil	equilibrium dialysis	Supplementary file2		human	0.405			10.1208/s12248-023-00800-x	Tess 2023
Acecainide	equilibrium dialysis	Supplementary file2		human	1			10.1208/s12248-023-00800-x	Tess 2023
Acenocoumarol	equilibrium dialysis	Supplementary file2		human	0.882			10.1208/s12248-023-00800-x	Tess 2023
Acetaminophen	equilibrium dialysis	Suppl Tab. 4	1	bama minipig	1			10.1080/00498254.2022.2132426	Gardner 2022
Acetaminophen	equilibrium dialysis	Suppl Tab. 4	1	dog	1			10.1080/00498254.2022.2132426	Gardner 2022
Acetaminophen	equilibrium dialysis	Suppl Tab. 4	1	gottingen minipig	1			10.1080/00498254.2022.2132426	Gardner 2022
Acetaminophen	equilibrium dialysis	Tabl. 2	0.5	human	0.96			10.1080/00498254.2022.2132426	Gardner 2022
Acetaminophen	equilibrium dialysis	Supplementary file2		human	0.871			10.1208/s12248-023-00800-x	Tess 2023
Acetaminophen	equilibrium dialysis	Suppl Tab. 4	1	monkey	1			10.1080/00498254.2022.2132426	Gardner 2022
Acetaminophen	equilibrium dialysis	Suppl Tab. 4	1	mouse	1			10.1080/00498254.2022.2132426	Gardner 2022
Acetaminophen	equilibrium dialysis	Suppl Tab. 4	1	rat	1			10.1080/00498254.2022.2132426	Gardner 2022
Acyclovir	equilibrium dialysis	Suppl Tab. 4	1	dog	0.99			10.1080/00498254.2022.2132426	Gardner 2022
Acyclovir	equilibrium dialysis	Suppl Tab. 4	1	gottingen minipig	0.83			10.1080/00498254.2022.2132426	Gardner 2022
Acyclovir	equilibrium dialysis	Tabl. 2	0.5	human	0.8			10.1080/00498254.2022.2132426	Gardner 2022
Acyclovir	equilibrium dialysis	Supplementary file2		human	0.451			10.1208/s12248-023-00800-x	Tess 2023
Acyclovir	equilibrium dialysis	Suppl Tab. 4	1	monkey	1			10.1080/00498254.2022.2132426	Gardner 2022
Acyclovir	equilibrium dialysis	Suppl Tab. 4	1	mouse	0.95			10.1080/00498254.2022.2132426	Gardner 2022
Acyclovir	equilibrium dialysis	Suppl Tab. 4	1	rat	1			10.1080/00498254.2022.2132426	Gardner 2022
Adinazolam	equilibrium dialysis		1	human	0.78			10.1124/dmd.120.000131	Williamson 2020
Adinazolam	equilibrium dialysis	Supplementary file2		human	0.67			10.1208/s12248-023-00800-x	Tess 2023
AFN-1252	equilibrium dialysis		1	human	0.376			10.1124/dmd.120.000131	Williamson 2020
AFN-1252	equilibrium dialysis	Supplementary file2		human	0.482			10.1208/s12248-023-00800-x	Tess 2023
AG-EE-388 ZW	equilibrium dialysis	Supplementary file2		human	0.459			10.1208/s12248-023-00800-x	Tess 2023
Ajmaline	equilibrium dialysis	Supplementary file2		human	0.885			10.1208/s12248-023-00800-x	Tess 2023
Albendazole	equilibrium dialysis	final protein concentration of 0.76 mg/mL. final incubation concentration of 1 μM	0.76	dog	0.58	0.04		10.1002/jps.22124	Zhang 2010
Albendazole	equilibrium dialysis	final protein concentration of 0.76 mg/mL. final incubation concentration of 1 μM	0.76	human	0.69	0.03		10.1002/jps.22124	Zhang 2010
Albendazole	equilibrium dialysis		1	human	0.56			10.1007/s11095-022-03205-1	Tess 2022
Albendazole	equilibrium dialysis	1 μM; final protein concentration 0.76 mg/ml	0.76	human	0.69	0.02		10.1124/dmd.107.020131	Gao 2008
Albendazole	equilibrium dialysis	final protein concentration of 0.76 mg/mL. final incubation concentration of 1 μM	0.76	monkey	0.71	0.03		10.1002/jps.22124	Zhang 2010
Albendazole	equilibrium dialysis	final protein concentration of 0.76 mg/mL. final incubation concentration of 1 μM	0.76	rat	0.66	0.02		10.1002/jps.22124	Zhang 2010
Albendazole	equilibrium dialysis	1 mg/ml	1	rat	0.56	0.08		10.1124/dmd.30.12.1497	Austin 2002
Albendazole	ultracentrifugation		0.25	dog	0.51			10.1124/dmd.118.085936	Barr 2019
Albendazole	ultracentrifugation		0.25	human	1			10.1124/dmd.118.085936	Barr 2019
Albendazole	ultracentrifugation		0.25	monkey	0.93			10.1124/dmd.118.085936	Barr 2019
Albendazole	ultracentrifugation		0.25	mouse	1			10.1124/dmd.118.085936	Barr 2019
Albendazole	ultracentrifugation		0.25	rat	1			10.1124/dmd.118.085936	Barr 2019
Aldosterone	dialysis / oil immersion	1 mg/ml	1	human	0.6			10.1124/dmd.108.020834	Kilford 2008
Aldosterone	equilibrium dialysis		1	human	0.6			10.1007/s11095-022-03205-1	Tess 2022
Aldosterone	ultracentrifugation	0.82 mg/ml	0.82	human	0.65			10.1124/dmd.108.021279	Henshall 2008
Alectinib	equilibrium dialysis	Supplementary file2		human	0.0231			10.1208/s12248-023-00800-x	Tess 2023
Alfentanil	ultrafiltration	HLM protein 0.71 mg/ml	0.71	human	0.47			10.1002/jps.22635	Beaumont 2011
Alfentanil	ultrafiltration	HLM protein 0.5 mg/ml	0.5	human	1			10.1002/jps.22635	Beaumont 2011
Alfuzosin	equilibrium dialysis		1	human	0.947			10.1124/dmd.120.000131	Williamson 2020
Alfuzosin	equilibrium dialysis	Supplementary file2		human	0.761			10.1208/s12248-023-00800-x	Tess 2023
Almitrine	equilibrium dialysis	Supplementary file2		human	0.00131			10.1208/s12248-023-00800-x	Tess 2023
Almokalant	equilibrium dialysis	Supplementary file2		human	0.863			10.1208/s12248-023-00800-x	Tess 2023
Almorexant	equilibrium dialysis	Supplementary file2		human	0.0465			10.1208/s12248-023-00800-x	Tess 2023
Almotriptan	equilibrium dialysis	Supplementary file2		human	0.759			10.1208/s12248-023-00800-x	Tess 2023
Alosetron	equilibrium dialysis	Supplementary file2		human	0.851			10.1208/s12248-023-00800-x	Tess 2023
Alprazolam	equilibrium dialysis		1	human	0.85	0.06		10.1002/dta.2146	Noble 2016
Alprazolam	equilibrium dialysis		1	human	0.82	0.07		10.1080/00498254.2020.1738592	Morita 2020
Alprazolam	equilibrium dialysis	Tabl. 2	0.5	human	0.9			10.1080/00498254.2022.2132426	Gardner 2022
Alprazolam	equilibrium dialysis		0.025	human	0.98	0.14		10.1124/dmd.121.000575	Wang 2021
Alprazolam	equilibrium dialysis		0.5	human	1	0.1		10.1124/dmd.121.000575	Wang 2021
Alprazolam	equilibrium dialysis		1	human	1	0.1		10.1124/dmd.121.000575	Wang 2021
Alprazolam	equilibrium dialysis	Supplementary file2		human	0.731			10.1208/s12248-023-00800-x	Tess 2023
Alprazolam	equilibrium dialysis	protein concentration at 1 mg/ml	1	rat	1			10.1124/dmd.104.000125	Jones 2004
Alprazolam	equilibrium dialysis	1 mg/ml	1	rat	0.82			10.1124/dmd.30.12.1497	Austin 2002
Alprazolam	HLM-beads		1	human	0.68	0.68		10.1124/dmd.121.000575	Wang 2021
Alprazolam	HLM-beads		0.5	human	0.78	0.06		10.1124/dmd.121.000575	Wang 2021
Alprazolam	HLM-beads		0.025	human	0.81	0.06		10.1124/dmd.121.000575	Wang 2021
Alprazolam	ultrafiltration	HLM protein 0.71 mg/ml	0.71	human	0.46			10.1002/jps.22635	Beaumont 2011
Alprazolam	ultrafiltration	HLM protein 0.5 mg/ml	0.5	human	0.84			10.1002/jps.22635	Beaumont 2011
Alprenolol	equilibrium dialysis		1	human	0.826			10.1124/dmd.120.000131	Williamson 2020
Alprenolol	equilibrium dialysis	Supplementary file2		human	0.633			10.1208/s12248-023-00800-x	Tess 2023
Aminocamptothecin, 9-	equilibrium dialysis	Supplementary file2		human	0.929			10.1208/s12248-023-00800-x	Tess 2023
Amiodarone	equilibrium dialysis	final protein concentration of 0.76 mg/mL. final incubation concentration of 1 μM	0.76	dog	0.004	0.004		10.1002/jps.22124	Zhang 2010
Amiodarone	equilibrium dialysis			dog	0.011			10.1007/s11095-022-03205-1	Tess 2022
Amiodarone	equilibrium dialysis	final protein concentration of 0.76 mg/mL. final incubation concentration of 1 μM	0.76	human	0.009	0.001		10.1002/jps.22124	Zhang 2010
Amiodarone	equilibrium dialysis	1 mg/ml; concentration 100 μM	1	human	#N/A		<0.01	10.1046/j.1365-2125.2000.00193.x	McLure 2002
Amiodarone	equilibrium dialysis	Supplementary file2		human	0.00717			10.1208/s12248-023-00800-x	Tess 2023
Amiodarone	equilibrium dialysis	final protein concentration of 0.76 mg/mL. final incubation concentration of 1 μM	0.76	monkey	0.0007	0.0002		10.1002/jps.22124	Zhang 2010
Amiodarone	equilibrium dialysis	final protein concentration of 0.76 mg/mL. final incubation concentration of 1 μM	0.76	rat	0.0008	0.0007		10.1002/jps.22124	Zhang 2010
Amiodarone	equilibrium dialysis			rat	0.011			10.1007/s11095-022-03205-1	Tess 2022
Amiodarone	equilibrium dialysis	1 mg/ml	1	rat	0.002	0.001		10.1124/dmd.30.12.1497	Austin 2002
Amiodarone	ultracentrifugation		0.25	dog	0.0016			10.1124/dmd.118.085936	Barr 2019
Amiodarone	ultracentrifugation		0.25	human	0.035			10.1124/dmd.118.085936	Barr 2019
Amiodarone	ultracentrifugation		0.25	monkey	0.0027			10.1124/dmd.118.085936	Barr 2019
Amiodarone	ultracentrifugation		0.25	mouse	0.0039			10.1124/dmd.118.085936	Barr 2019
Amiodarone	ultracentrifugation		0.25	rat	0.0046			10.1124/dmd.118.085936	Barr 2019
Amitriptyline	equilibrium dialysis	final protein concentration of 0.76 mg/mL. final incubation concentration of 1 μM	0.76	dog	0.294	0.006		10.1002/jps.22124	Zhang 2010
Amitriptyline	equilibrium dialysis	final protein concentration of 0.76 mg/mL. final incubation concentration of 1 μM	0.76	human	0.27	0.03		10.1002/jps.22124	Zhang 2010
Amitriptyline	equilibrium dialysis		1.49	human	0.212			10.1016/j.vascn.2005.10.002	Skaggs 2006
Amitriptyline	equilibrium dialysis		0.25	human	#N/A			10.1016/j.vascn.2010.04.003	Deshmukh 2011
Amitriptyline	equilibrium dialysis	1 mg/ml	1	human	0.53	0.26		10.1124/dmd.105.005033	Giuliano 2005
Amitriptyline	equilibrium dialysis	1 μM; final protein concentration 0.76 mg/ml	0.76	human	0.27	0.02		10.1124/dmd.107.020131	Gao 2008
Amitriptyline	equilibrium dialysis		0.25	human	0.64	0.07		10.1124/dmd.115.065292	Burns 2015
Amitriptyline	equilibrium dialysis	Supplementary file2		human	0.251			10.1208/s12248-023-00800-x	Tess 2023
Amitriptyline	equilibrium dialysis	final protein concentration of 0.76 mg/mL. final incubation concentration of 1 μM	0.76	monkey	0.32	0.04		10.1002/jps.22124	Zhang 2010
Amitriptyline	equilibrium dialysis	final protein concentration of 0.76 mg/mL. final incubation concentration of 1 μM	0.76	rat	0.34	0.05		10.1002/jps.22124	Zhang 2010
Amitriptyline	ultracentrifugation		0.25	dog	0.26			10.1124/dmd.118.085936	Barr 2019
Amitriptyline	ultracentrifugation		0.25	human	0.67			10.1016/j.vascn.2010.04.003	Deshmukh 2011
Amitriptyline	ultracentrifugation	1 mg/ml	1	human	0.25	0.02		10.1124/dmd.105.005033	Giuliano 2005
Amitriptyline	ultracentrifugation		0.25	human	0.18			10.1124/dmd.118.085936	Barr 2019
Amitriptyline	ultracentrifugation		0.25	monkey	0.21			10.1124/dmd.118.085936	Barr 2019
Amitriptyline	ultracentrifugation		0.25	mouse	0.24			10.1124/dmd.118.085936	Barr 2019
Amitriptyline	ultracentrifugation		0.25	rat	0.21			10.1124/dmd.118.085936	Barr 2019
Amitriptyline	ultrafiltration	HLM protein 0.5 mg/ml	0.5	human	0.19			10.1002/jps.22635	Beaumont 2011
Amitriptyline	ultrafiltration	HLM protein 0.71 mg/ml	0.71	human	0.22			10.1002/jps.22635	Beaumont 2011
Amitriptyline	ultrafiltration	1 mg/ml	1	human	0.31	0.02		10.1124/dmd.105.005033	Giuliano 2005
Amitriptyline		microsomal concentration 0.5 mg/ml	0.5	human	0.15	0.04		https://www.semanticscholar.org/paper/Prediction-of-human-clearance-of-twenty-nine-drugs-Obach/c1bded353d7f63823e4a4fa21a872f77f34d55d3	Obach 1999
Amlodipine	equilibrium dialysis	Supplementary file2		human	0.0934			10.1208/s12248-023-00800-x	Tess 2023
Amlodipine	equilibrium dialysis			rat	0.0934			10.1007/s11095-022-03205-1	Tess 2022
Amlodipine	ultrafiltration	HLM protein 0.5 mg/ml	0.5	human	0.025			10.1002/jps.22635	Beaumont 2011
Amlodipine	ultrafiltration	HLM protein 0.71 mg/ml	0.71	human	0.075			10.1002/jps.22635	Beaumont 2011
Amodiaquine	equilibrium dialysis		0.81	human	0.641			10.1007/s11095-022-03205-1	Tess 2022
Amodiaquine	ultracentrifugation	0.4 mg/ml	0.4	human	0.91	0.094		10.1186/s12936-019-3075-5	Charman 2020
Amonafide	equilibrium dialysis	Supplementary file2		human	0.817			10.1208/s12248-023-00800-x	Tess 2023
Amoxicillin	equilibrium dialysis	Suppl Tab. 4	1	dog	0.93			10.1080/00498254.2022.2132426	Gardner 2022
Amoxicillin	equilibrium dialysis	Suppl Tab. 4	1	gottingen minipig	1			10.1080/00498254.2022.2132426	Gardner 2022
Amoxicillin	equilibrium dialysis	Tabl. 2	0.5	human	0.9			10.1080/00498254.2022.2132426	Gardner 2022
Amoxicillin	equilibrium dialysis	Suppl Tab. 4	1	monkey	1			10.1080/00498254.2022.2132426	Gardner 2022
Amoxicillin	equilibrium dialysis	Suppl Tab. 4	1	mouse	0.79			10.1080/00498254.2022.2132426	Gardner 2022
Amoxicillin	equilibrium dialysis	Suppl Tab. 4	1	rat	0.94			10.1080/00498254.2022.2132426	Gardner 2022
Amsacrine	equilibrium dialysis		1	human	0.434			10.1124/dmd.120.000131	Williamson 2020
Amsacrine	equilibrium dialysis	Supplementary file2		human	0.57			10.1208/s12248-023-00800-x	Tess 2023
Amsalog	equilibrium dialysis	Supplementary file2		human	0.114			10.1208/s12248-023-00800-x	Tess 2023
Androstenedione	dialysis / oil immersion	1 mg/ml	1	human	0.49			10.1124/dmd.108.020834	Kilford 2008
Androstenedione	equilibrium dialysis		1	human	0.49			10.1007/s11095-022-03205-1	Tess 2022
Androstenedione	ultracentrifugation	0.82 mg/ml	0.82	human	0.54			10.1124/dmd.108.021279	Henshall 2008
Antazoline	equilibrium dialysis		1	human	0.726			10.1124/dmd.120.000131	Williamson 2020
Antazoline	equilibrium dialysis	Supplementary file2		human	0.87			10.1208/s12248-023-00800-x	Tess 2023
Antipyrine	equilibrium dialysis		0.81	human	1			10.1007/s11095-022-03205-1	Tess 2022
Antipyrine	equilibrium dialysis	Tabl. 2	0.5	human	0.93			10.1080/00498254.2022.2132426	Gardner 2022
Antipyrine	ultracentrifugation		0.25	dog	0.43			10.1124/dmd.118.085936	Barr 2019
Antipyrine	ultracentrifugation		0.25	human	0.41			10.1124/dmd.118.085936	Barr 2019
Antipyrine	ultracentrifugation		0.25	monkey	0.41			10.1124/dmd.118.085936	Barr 2019
Antipyrine	ultracentrifugation		0.25	mouse	0.45			10.1124/dmd.118.085936	Barr 2019
Antipyrine	ultracentrifugation		0.25	rat	1			10.1124/dmd.118.085936	Barr 2019
Antipyrine	ultrafiltration	HLM protein 0.5 mg/ml	0.5	human	0.87			10.1002/jps.22635	Beaumont 2011
Antipyrine	ultrafiltration	HLM protein 0.71 mg/ml	0.71	human	1			10.1002/jps.22635	Beaumont 2011
Apicidin	equilibrium dialysis	1 mg protein/ml	1	human	0.05751	0.01575		10.1080/15287390500181992	Shin 2005
Apicidin	equilibrium dialysis	1 mg protein/ml	1	mouse	0.01731	0.00237		10.1080/15287390500181992	Shin 2005
Apicidin	equilibrium dialysis	1 mg protein/ml	1	rat	0.00767	0.00048		10.1080/15287390500181992	Shin 2005
Apixaban	equilibrium dialysis	Supplementary file2		human	0.986			10.1208/s12248-023-00800-x	Tess 2023
Aplaviroc	equilibrium dialysis		1	human	0.41			10.1124/dmd.120.000131	Williamson 2020
Apremilast	equilibrium dialysis	Supplementary file2		human	0.779			10.1208/s12248-023-00800-x	Tess 2023
AQ-13	ultracentrifugation	0.4 mg/ml	0.4	human	0.66	0.048		10.1186/s12936-019-3075-5	Charman 2020
Aripiprazole	equilibrium dialysis	Supplementary file2		human	0.0206			10.1208/s12248-023-00800-x	Tess 2023
Artemether	ultracentrifugation	0.4 mg/ml	0.4	human	0.5	0.052		10.1186/s12936-019-3075-5	Charman 2020
Artemisone	ultracentrifugation	0.4 mg/ml	0.4	human	0.44	0.024		10.1186/s12936-019-3075-5	Charman 2020
Astemizole	equilibrium dialysis	final protein concentration of 0.76 mg/mL. final incubation concentration of 1 μM	0.76	dog	0.053	0.01		10.1002/jps.22124	Zhang 2010
Astemizole	equilibrium dialysis	final protein concentration of 0.76 mg/mL. final incubation concentration of 1 μM	0.76	human	0.082	0.03		10.1002/jps.22124	Zhang 2010
Astemizole	equilibrium dialysis		1	human	0.01			10.1007/s11095-022-03205-1	Tess 2022
Astemizole	equilibrium dialysis		0.81	human	0.0481			10.1007/s11095-022-03205-1	Tess 2022
Astemizole	equilibrium dialysis	Tabl. 2	0.5	human	0.1			10.1080/00498254.2022.2132426	Gardner 2022
Astemizole	equilibrium dialysis	final protein concentration of 0.76 mg/mL. final incubation concentration of 1 μM	0.76	monkey	0.082	0.016		10.1002/jps.22124	Zhang 2010
Astemizole	equilibrium dialysis	final protein concentration of 0.76 mg/mL. final incubation concentration of 1 μM	0.76	rat	0.11	0.03		10.1002/jps.22124	Zhang 2010
Astemizole	equilibrium dialysis	1 mg/ml	1	rat	0.012	0.002		10.1124/dmd.30.12.1497	Austin 2002
Atenolol	equilibrium dialysis	Tabl. 2	0.5	human	0.94			10.1080/00498254.2022.2132426	Gardner 2022
Atenolol	equilibrium dialysis	1 mg/ml; 200 μM	1	human	0.99	0.04		10.1124/dmd.111.039354	McLure 2011
Atenolol	equilibrium dialysis	1 mg/ml; 500 μM	1	human	1	0		10.1124/dmd.111.039354	McLure 2011
Atenolol	equilibrium dialysis	1 mg/ml; 100 μM	1	human	1.02	0.07		10.1124/dmd.111.039354	McLure 2011
Atipamezole	equilibrium dialysis	Supplementary file2		human	0.656			10.1208/s12248-023-00800-x	Tess 2023
Atomoxetine	equilibrium dialysis	Supplementary file2		human	0.512			10.1208/s12248-023-00800-x	Tess 2023
Atorvastatin	equilibrium dialysis	Suppl Tab. 4	1	bama minipig	0.44			10.1080/00498254.2022.2132426	Gardner 2022
Atorvastatin	equilibrium dialysis	Suppl Tab. 4	1	dog	0.55			10.1080/00498254.2022.2132426	Gardner 2022
Atorvastatin	equilibrium dialysis	Suppl Tab. 4	1	gottingen minipig	0.47			10.1080/00498254.2022.2132426	Gardner 2022
Atorvastatin	equilibrium dialysis	Tabl. 2	0.5	human	0.61			10.1080/00498254.2022.2132426	Gardner 2022
Atorvastatin	equilibrium dialysis		ND	human	0.46			10.1124/dmd.118.085639	Riccardi 2019
Atorvastatin	equilibrium dialysis	Supplementary file2		human	0.46			10.1208/s12248-023-00800-x	Tess 2023
Atorvastatin	equilibrium dialysis	Suppl Tab. 4	1	monkey	0.6			10.1080/00498254.2022.2132426	Gardner 2022
Atorvastatin	equilibrium dialysis	Suppl Tab. 4	1	mouse	0.46			10.1080/00498254.2022.2132426	Gardner 2022
Atorvastatin	equilibrium dialysis	Suppl Tab. 4	1	rat	0.74			10.1080/00498254.2022.2132426	Gardner 2022
Atovaquone	equilibrium dialysis		0.81	human	0.00945			10.1007/s11095-022-03205-1	Tess 2022
Atovaquone	ultracentrifugation	0.4 mg/ml	0.4	human	0.002			10.1186/s12936-019-3075-5	Charman 2020
Atropine	equilibrium dialysis	Supplementary file2		human	0.851			10.1208/s12248-023-00800-x	Tess 2023
Avosentan	equilibrium dialysis	Supplementary file2		human	0.865			10.1208/s12248-023-00800-x	Tess 2023
Axitinib	equilibrium dialysis		1	human	0.325			10.1124/dmd.120.000131	Williamson 2020
Axitinib	equilibrium dialysis	Supplementary file2		human	0.394			10.1208/s12248-023-00800-x	Tess 2023
Azamulin	equilibrium dialysis	microsomal protein concentration at 1 mg/ml	1	human	0.51	0.06		10.3109/00498254.2014.945196	Nirogi 2014
Azamulin	equilibrium dialysis	microsomal protein concentration at 0.5 mg/ml	0.5	human	0.53	0.02		10.3109/00498254.2014.945196	Nirogi 2014
Azelastine	equilibrium dialysis		1	human	0.205			10.1124/dmd.120.000131	Williamson 2020
Azelastine	equilibrium dialysis	Supplementary file2		human	0.269			10.1208/s12248-023-00800-x	Tess 2023
Azithromycin	equilibrium dialysis	Supplementary file2		human	0.532			10.1208/s12248-023-00800-x	Tess 2023
Azithromycin	ultracentrifugation	0.4 mg/ml	0.4	human	0.7	0.06		10.1186/s12936-019-3075-5	Charman 2020
Basimglurant	equilibrium dialysis		1	human	0.135			10.1124/dmd.120.000131	Williamson 2020
Basimglurant	equilibrium dialysis	Supplementary file2		human	0.333			10.1208/s12248-023-00800-x	Tess 2023
Batanopride	equilibrium dialysis	Supplementary file2		human	0.84			10.1208/s12248-023-00800-x	Tess 2023
Bazedoxifene	equilibrium dialysis	Supplementary file2		human	0.0444			10.1208/s12248-023-00800-x	Tess 2023
Bendamustine	equilibrium dialysis		1	human	0.843			10.1124/dmd.120.000131	Williamson 2020
Benperidol	equilibrium dialysis		1	human	0.441			10.1124/dmd.120.000131	Williamson 2020
Benperidol	equilibrium dialysis	Supplementary file2		human	0.528			10.1208/s12248-023-00800-x	Tess 2023
Benzydamine	equilibrium dialysis	HLM at a concentration of 1mg/ml and a final compound concentration of 1μM	1	human	0.35			10.1124/dmd.117.077396	Jones 2017
Benzydamine	equilibrium dialysis	Supplementary file2		human	0.418			10.1208/s12248-023-00800-x	Tess 2023
Betamethasone	equilibrium dialysis	Supplementary file2		human	0.765			10.1208/s12248-023-00800-x	Tess 2023
Betamipron	equilibrium dialysis	Supplementary file2		human	0.932			10.1208/s12248-023-00800-x	Tess 2023
Betaxolol	equilibrium dialysis		1	human	0.62			10.1007/s11095-022-03205-1	Tess 2022
Betaxolol	equilibrium dialysis	0.5 mg/ml rat liver microsomal solution; 2 µM	0.5	rat	0.77			10.1124/dmd.119.087973	Holt 2019
Betaxolol	equilibrium dialysis	1 mg/ml	1	rat	0.62	0.05		10.1124/dmd.30.12.1497	Austin 2002
Bevantolol	equilibrium dialysis		1	human	0.508			10.1124/dmd.120.000131	Williamson 2020
Bevantolol	equilibrium dialysis	Supplementary file2		human	0.599			10.1208/s12248-023-00800-x	Tess 2023
BI2536	equilibrium dialysis	Supplementary file2		human	0.239			10.1208/s12248-023-00800-x	Tess 2023
Biperiden	equilibrium dialysis		1	human	0.388			10.1124/dmd.120.000131	Williamson 2020
BIRT2584	equilibrium dialysis	pre-soaked RED membranes	1	human	0.019	0.002		10.1124/dmd.121.000575	Wang 2021
BIRT2584	equilibrium dialysis	pre-soaked RED membranes	0.5	human	0.024	0.003		10.1124/dmd.121.000575	Wang 2021
BIRT2584	equilibrium dialysis	pre-soaked RED membranes	0.025	human	0.42	0.05		10.1124/dmd.121.000575	Wang 2021
BIRT2584	HLM-beads	pre-soaked RED membranes	1	human	0.035	0.035		10.1124/dmd.121.000575	Wang 2021
BIRT2584	HLM-beads	pre-soaked RED membranes	0.5	human	0.064	0.021		10.1124/dmd.121.000575	Wang 2021
BIRT2584	HLM-beads	pre-soaked RED membranes	0.025	human	0.43	0.04		10.1124/dmd.121.000575	Wang 2021
Bortezomib	equilibrium dialysis		1	human	0.764			10.1124/dmd.120.000131	Williamson 2020
Bosentan	equilibrium dialysis	Suppl Tab. 4	1	bama minipig	0.74			10.1080/00498254.2022.2132426	Gardner 2022
Bosentan	equilibrium dialysis	Suppl Tab. 4	1	dog	0.69			10.1080/00498254.2022.2132426	Gardner 2022
Bosentan	equilibrium dialysis	Suppl Tab. 4	1	gottingen minipig	0.66			10.1080/00498254.2022.2132426	Gardner 2022
Bosentan	equilibrium dialysis	Tabl. 2	0.5	human	0.75			10.1080/00498254.2022.2132426	Gardner 2022
Bosentan	equilibrium dialysis		ND	human	0.63			10.1124/dmd.118.085639	Riccardi 2019
Bosentan	equilibrium dialysis	Supplementary file2		human	0.589			10.1208/s12248-023-00800-x	Tess 2023
Bosentan	equilibrium dialysis	Suppl Tab. 4	1	monkey	0.76			10.1080/00498254.2022.2132426	Gardner 2022
Bosentan	equilibrium dialysis	Suppl Tab. 4	1	mouse	0.63			10.1080/00498254.2022.2132426	Gardner 2022
Bosentan	equilibrium dialysis			non-human primate	0.589			10.1007/s11095-022-03205-1	Tess 2022
Bosentan	equilibrium dialysis			rat	0.589			10.1007/s11095-022-03205-1	Tess 2022
Bosentan	equilibrium dialysis	Suppl Tab. 4	1	rat	0.92			10.1080/00498254.2022.2132426	Gardner 2022
Bosutinib	equilibrium dialysis	Supplementary file2		human	0.0913			10.1208/s12248-023-00800-x	Tess 2023
Brexpiprazole	equilibrium dialysis	Supplementary file2		human	0.0968			10.1208/s12248-023-00800-x	Tess 2023
Bromfenac	equilibrium dialysis	Measured by equilibrium dialysis method as described by (Di et al., 2012).	1	human	0.29			10.1124/jpet.118.252049	Kimoto 2018
Bromfenac	equilibrium dialysis	Supplementary file2		human	0.856			10.1208/s12248-023-00800-x	Tess 2023
Bromopride	equilibrium dialysis	Supplementary file2		human	1			10.1208/s12248-023-00800-x	Tess 2023
Buflomedil	equilibrium dialysis	Supplementary file2		human	0.93			10.1208/s12248-023-00800-x	Tess 2023
Bufuralol	equilibrium dialysis	Supplementary file2		human	0.582			10.1208/s12248-023-00800-x	Tess 2023
Bufuralol	equilibrium dialysis	microsomal protein concentration at 0.5 mg/ml	0.5		0.58			10.1124/dmd.31.5.606	Margolis 2003
Bufuralol	equlibrium dialysis	0.4 mg/ml	0.4	human	0.752			10.1124/dmd.32.3.295	Foti 2004
Bumetanide	equilibrium dialysis		1	human	0.92			10.1007/s11095-022-03205-1	Tess 2022
Bumetanide	equilibrium dialysis	1 mg/ml	1	rat	0.92	0.03		10.1124/dmd.30.12.1497	Austin 2002
Bumetanide	ultracentrifugation		0.25	dog	1			10.1124/dmd.118.085936	Barr 2019
Bumetanide	ultracentrifugation		0.25	human	1			10.1124/dmd.118.085936	Barr 2019
Bumetanide	ultracentrifugation		0.25	monkey	0.94			10.1124/dmd.118.085936	Barr 2019
Bumetanide	ultracentrifugation		0.25	mouse	0.63			10.1124/dmd.118.085936	Barr 2019
Bumetanide	ultracentrifugation		0.25	rat	0.98			10.1124/dmd.118.085936	Barr 2019
Bunazosin	equilibrium dialysis		1	human	0.804			10.1124/dmd.120.000131	Williamson 2020
Bunazosin	equilibrium dialysis	Supplementary file2		human	0.771			10.1208/s12248-023-00800-x	Tess 2023
Bupivacaine	equilibrium dialysis	1 mg/ml; 500 μM	1	human	0.97	0.03		10.1124/dmd.111.039354	McLure 2011
Bupivacaine	equilibrium dialysis	1 mg/ml; 100 μM	1	human	0.98	0.04		10.1124/dmd.111.039354	McLure 2011
Bupivacaine	equilibrium dialysis	1 mg/ml; 200 μM	1	human	1.02	0.02		10.1124/dmd.111.039354	McLure 2011
Bupivacaine	equilibrium dialysis		1	human	0.816			10.1124/dmd.120.000131	Williamson 2020
Bupivacaine	equilibrium dialysis	Supplementary file2		human	0.758			10.1208/s12248-023-00800-x	Tess 2023
Bupivacaine	ultracentrifugation		0.25	dog	0.45			10.1124/dmd.118.085936	Barr 2019
Bupivacaine	ultracentrifugation		0.25	human	0.85			10.1124/dmd.118.085936	Barr 2019
Bupivacaine	ultracentrifugation		0.25	monkey	0.66			10.1124/dmd.118.085936	Barr 2019
Bupivacaine	ultracentrifugation		0.25	mouse	1			10.1124/dmd.118.085936	Barr 2019
Bupivacaine	ultracentrifugation		0.25	rat	0.99			10.1124/dmd.118.085936	Barr 2019
Buprenorphine	equilibrium dialysis	1 mg/ml HLM	1	human	0.1			10.1007/s11095-008-9823-9	Cubitt 2009
Buprenorphine	equilibrium dialysis	1.0 mg/ml	1	human	0.1			10.1124/dmd.107.018713	Gertz 2008
Buprenorphine	equilibrium dialysis	0.5-1 mg/ml	0.5-1	human	0.1			10.1124/dmd.108.023853	Kilford 2009
Buprenorphine	equilibrium dialysis	125 μM; 1 mg/ml	1	human	0.06			10.1248/bpb.28.212	Umeda 2005
Buprenorphine	equilibrium dialysis	25 μM; 1 mg/ml	1	human	0.08			10.1248/bpb.28.212	Umeda 2005
Buprenorphine	equilibrium dialysis	5 μM; 1 mg/ml	1	human	0.12			10.1248/bpb.28.212	Umeda 2005
Buprenorphine	equilibrium dialysis	1 μM; 1 mg/ml	1	human	0.21			10.1248/bpb.28.212	Umeda 2005
Buprenorphine	equlibrium dialysis	0.5-1 mg/ml	0.5-1	human	0.37			10.1007/s11095-006-9663-4	Mohutsky 2006
Bupropion	equilibrium dialysis	1 mg/ml; 200 μM	1	human	1.1	0.1		10.1124/dmd.111.039354	McLure 2011
Bupropion	equilibrium dialysis	1 mg/ml; 100 μM	1	human	1.12	0.16		10.1124/dmd.111.039354	McLure 2011
Bupropion	equilibrium dialysis	1 mg/ml; 500 μM	1	human	1.15	0.04		10.1124/dmd.111.039354	McLure 2011
Buspirone	equilibrium dialysis	1.0 mg/ml	1	human	0.85			10.1124/dmd.107.018713	Gertz 2008
Buspirone	ultrafiltration	HLM protein 0.71 mg/ml	0.71	human	0.81			10.1002/jps.22635	Beaumont 2011
Buspirone	ultrafiltration	HLM protein 0.5 mg/ml	0.5	human	0.88			10.1002/jps.22635	Beaumont 2011
Caffeine	dialysis / oil immersion	1 mg/ml	1	human	0.99			10.1124/dmd.108.020834	Kilford 2008
Caffeine	equilibrium dialysis		1	human	0.99			10.1007/s11095-022-03205-1	Tess 2022
Caffeine	equilibrium dialysis		0.25	human	0.91			10.1016/j.vascn.2010.04.003	Deshmukh 2011
Caffeine	equilibrium dialysis	1 mg/ml; concentration 20 μM	1	human	0.96			10.1046/j.1365-2125.2000.00193.x	McLure 2002
Caffeine	equilibrium dialysis	1 mg/ml; concentration 250 μM	1	human	1.1			10.1046/j.1365-2125.2000.00193.x	McLure 2002
Caffeine	equilibrium dialysis	Tabl. 2	0.5	human	0.92			10.1080/00498254.2022.2132426	Gardner 2022
Caffeine	equilibrium dialysis	0.5 mg/ml rat liver microsomal solution; 2 µM	0.5	rat	0.98			10.1124/dmd.119.087973	Holt 2019
Caffeine	ultracentrifugation		0.25	human	1			10.1016/j.vascn.2010.04.003	Deshmukh 2011
Caffeine	ultrafiltration	HLM protein 0.5 mg/ml	0.5	human	0.84			10.1002/jps.22635	Beaumont 2011
Caffeine	ultrafiltration	HLM protein 0.71 mg/ml	0.71	human	1			10.1002/jps.22635	Beaumont 2011
Canagliflozin	equilibrium dialysis		1	human	0.297			10.1124/dmd.120.000131	Williamson 2020
Canagliflozin	equilibrium dialysis	Supplementary file2		human	0.129			10.1208/s12248-023-00800-x	Tess 2023
Canagliflozin	equilibrium dialysis			rat	0.129			10.1007/s11095-022-03205-1	Tess 2022
Carbamazepine	equilibrium dialysis	final protein concentration of 0.76 mg/mL. final incubation concentration of 1 μM	0.76	dog	0.87	0.06		10.1002/jps.22124	Zhang 2010
Carbamazepine	equilibrium dialysis	final protein concentration of 0.76 mg/mL. final incubation concentration of 1 μM	0.76	human	0.96	0.04		10.1002/jps.22124	Zhang 2010
Carbamazepine	equilibrium dialysis	1 μM; final protein concentration 0.76 mg/ml	0.76	human	0.97	0.04		10.1124/dmd.107.020131	Gao 2008
Carbamazepine	equilibrium dialysis	final protein concentration of 0.76 mg/mL. final incubation concentration of 1 μM	0.76	monkey	1.01	0.08		10.1002/jps.22124	Zhang 2010
Carbamazepine	equilibrium dialysis	final protein concentration of 0.76 mg/mL. final incubation concentration of 1 μM	0.76	rat	0.93	0.04		10.1002/jps.22124	Zhang 2010
Carbamazepine	equilibrium dialysis	1 mg/ml	1	rat	0.87			10.1124/dmd.30.12.1497	Austin 2002
Carebastine	equilibrium dialysis	Supplementary file2		human	0.486			10.1208/s12248-023-00800-x	Tess 2023
Carprofen	equilibrium dialysis	Supplementary file2		human	0.632			10.1208/s12248-023-00800-x	Tess 2023
Carvedilol	equilibrium dialysis	Tabl. 2	0.5	human	0.23			10.1080/00498254.2022.2132426	Gardner 2022
Carvedilol	equilibrium dialysis	1.0 mg/ml	1	human	0.1			10.1124/dmd.107.018713	Gertz 2008
Carvedilol	equilibrium dialysis	0.5-1 mg/ml	0.5-1	human	0.1			10.1124/dmd.108.023853	Kilford 2009
Carvedilol	equilibrium dialysis		1	human	0.14			10.1124/dmd.120.000131	Williamson 2020
Cefazolin	ultracentrifugation		0.25	dog	0.43			10.1124/dmd.118.085936	Barr 2019
Cefazolin	ultracentrifugation		0.25	human	0.43			10.1124/dmd.118.085936	Barr 2019
Cefazolin	ultracentrifugation		0.25	monkey	0.43			10.1124/dmd.118.085936	Barr 2019
Cefazolin	ultracentrifugation		0.25	mouse	0.45			10.1124/dmd.118.085936	Barr 2019
Cefazolin	ultracentrifugation		0.25	rat	0.59			10.1124/dmd.118.085936	Barr 2019
Cefoperazone	ultracentrifugation		0.25	dog	0.55			10.1124/dmd.118.085936	Barr 2019
Cefoperazone	ultracentrifugation		0.25	human	1			10.1124/dmd.118.085936	Barr 2019
Cefoperazone	ultracentrifugation		0.25	monkey	0.78			10.1124/dmd.118.085936	Barr 2019
Cefoperazone	ultracentrifugation		0.25	mouse	0.79			10.1124/dmd.118.085936	Barr 2019
Cefoperazone	ultracentrifugation		0.25	rat	0.53			10.1124/dmd.118.085936	Barr 2019
Cerivastatin	equilibrium dialysis		1	human	0.65			10.1007/s11095-022-03205-1	Tess 2022
Cerivastatin	equilibrium dialysis	Tabl. 2	0.5	human	0.65			10.1080/00498254.2022.2132426	Gardner 2022
Cerivastatin	equilibrium dialysis		ND	human	0.47			10.1124/dmd.118.085639	Riccardi 2019
Cerivastatin	equilibrium dialysis	Supplementary file2		human	0.48			10.1208/s12248-023-00800-x	Tess 2023
Cerivastatin	equilibrium dialysis			non-human primate	0.48			10.1007/s11095-022-03205-1	Tess 2022
Cerivastatin	equilibrium dialysis			rat	0.48			10.1007/s11095-022-03205-1	Tess 2022
Cerivastatin	equilibrium dialysis	1 mg/ml	1	rat	0.65	0.03		10.1124/dmd.30.12.1497	Austin 2002
Chlorambucil	equilibrium dialysis		1	human	0.809			10.1124/dmd.120.000131	Williamson 2020
Chloramphenicol	equilibrium dialysis	Suppl Tab. 4	1	bama minipig	1			10.1080/00498254.2022.2132426	Gardner 2022
Chloramphenicol	equilibrium dialysis	Suppl Tab. 4	1	dog	0.97			10.1080/00498254.2022.2132426	Gardner 2022
Chloramphenicol	equilibrium dialysis	Suppl Tab. 4	1	gottingen minipig	1			10.1080/00498254.2022.2132426	Gardner 2022
Chloramphenicol	equilibrium dialysis	Tabl. 2	0.5	human	1			10.1080/00498254.2022.2132426	Gardner 2022
Chloramphenicol	equilibrium dialysis	Supplementary file2		human	1			10.1208/s12248-023-00800-x	Tess 2023
Chloramphenicol	equilibrium dialysis	Suppl Tab. 4	1	monkey	1			10.1080/00498254.2022.2132426	Gardner 2022
Chloramphenicol	equilibrium dialysis	Suppl Tab. 4	1	mouse	1			10.1080/00498254.2022.2132426	Gardner 2022
Chloramphenicol	equilibrium dialysis	Suppl Tab. 4	1	rat	1			10.1080/00498254.2022.2132426	Gardner 2022
Chlordiazepoxide		Suppl Tab. 4	1	rat	1			10.1080/00498254.2022.2132426	Gardner 2022
Chlorimipramine	equilibrium dialysis	1 μM; final protein concentration 0.76 mg/ml	0.76	human	0.09	0.01		10.1124/dmd.107.020131	Gao 2008
Chlorophenylpiperazine, m-	equilibrium dialysis	Supplementary file2		human	0.671			10.1208/s12248-023-00800-x	Tess 2023
Chloroquine	equilibrium dialysis	1 mg/ml; 500 μM	1	human	0.78	0.04		10.1124/dmd.111.039354	McLure 2011
Chloroquine	equilibrium dialysis	1 mg/ml; 200 μM	1	human	0.84	0.07		10.1124/dmd.111.039354	McLure 2011
Chloroquine	equilibrium dialysis	1 mg/ml; 100 μM	1	human	0.87	0.03		10.1124/dmd.111.039354	McLure 2011
Chloroquine	equilibrium dialysis	Supplementary file2		human	0.627			10.1208/s12248-023-00800-x	Tess 2023
Chloroquine	ultracentrifugation	0.4 mg/ml	0.4	human	0.5	0.032		10.1186/s12936-019-3075-5	Charman 2020
Chlorpheniramine	equilibrium dialysis	Supplementary file2		human	0.7			10.1208/s12248-023-00800-x	Tess 2023
Chlorproguanil	ultracentrifugation	0.4 mg/ml	0.4	human	0.052	0.004		10.1186/s12936-019-3075-5	Charman 2020
Chlorpromazine	equilibrium dialysis	final protein concentration of 0.76 mg/mL. final incubation concentration of 1 μM	0.76	dog	0.09	0.02		10.1002/jps.22124	Zhang 2010
Chlorpromazine	equilibrium dialysis	final protein concentration of 0.76 mg/mL. final incubation concentration of 1 μM	0.76	human	0.092	0.01		10.1002/jps.22124	Zhang 2010
Chlorpromazine	equilibrium dialysis		0.5	human	0.139	0.003		10.1016/j.xphs.2020.09.012	Jones 2021
Chlorpromazine	equilibrium dialysis	Tabl. 2	0.5	human	0.13			10.1080/00498254.2022.2132426	Gardner 2022
Chlorpromazine	equilibrium dialysis	1 mg/ml	1	human	0.15	0.02		10.1124/dmd.105.005033	Giuliano 2005
Chlorpromazine	equilibrium dialysis	1 μM; final protein concentration 0.76 mg/ml	0.76	human	0.15	0.01		10.1124/dmd.107.020131	Gao 2008
Chlorpromazine	equilibrium dialysis	1 mg/ml; 100 μM	1	human	0.08	0.02		10.1124/dmd.111.039354	McLure 2011
Chlorpromazine	equilibrium dialysis	1 mg/ml; 200 μM	1	human	0.08	0.01		10.1124/dmd.111.039354	McLure 2011
Chlorpromazine	equilibrium dialysis	1 mg/ml; 500 μM	1	human	0.14	0.04		10.1124/dmd.111.039354	McLure 2011
Chlorpromazine	equilibrium dialysis		0.25	human	0.36	0.06		10.1124/dmd.115.065292	Burns 2015
Chlorpromazine	equilibrium dialysis		1	human	0.06			10.1124/dmd.120.000131	Williamson 2020
Chlorpromazine	equilibrium dialysis	pre-soaked RED membranes	1	human	0.0437	0.0003		10.1124/dmd.121.000575	Wang 2021
Chlorpromazine	equilibrium dialysis	pre-soaked RED membranes	0.5	human	0.084	0.005		10.1124/dmd.121.000575	Wang 2021
Chlorpromazine	equilibrium dialysis	pre-soaked RED membranes	0.025	human	0.71	0.02		10.1124/dmd.121.000575	Wang 2021
Chlorpromazine	equilibrium dialysis	final protein concentration of 0.76 mg/mL. final incubation concentration of 1 μM	0.76	monkey	0.151	0.015		10.1002/jps.22124	Zhang 2010
Chlorpromazine	equilibrium dialysis	final protein concentration of 0.76 mg/mL. final incubation concentration of 1 μM	0.76	rat	0.116	0.007		10.1002/jps.22124	Zhang 2010
Chlorpromazine	HLM-beads	pre-soaked RED membranes	1	human	0.056	0.056		10.1124/dmd.121.000575	Wang 2021
Chlorpromazine	HLM-beads	pre-soaked RED membranes	0.5	human	0.11	0.02		10.1124/dmd.121.000575	Wang 2021
Chlorpromazine	HLM-beads	pre-soaked RED membranes	0.025	human	0.79	0.13		10.1124/dmd.121.000575	Wang 2021
Chlorpromazine	ultracentrifugation		0.25	dog	0.33			10.1124/dmd.118.085936	Barr 2019
Chlorpromazine	ultracentrifugation	1 mg/ml	1	human	0.27	0.02		10.1124/dmd.105.005033	Giuliano 2005
Chlorpromazine	ultracentrifugation		0.25	human	0.17			10.1124/dmd.118.085936	Barr 2019
Chlorpromazine	ultracentrifugation		0.25	monkey	0.24			10.1124/dmd.118.085936	Barr 2019
Chlorpromazine	ultracentrifugation		0.25	mouse	0.29			10.1124/dmd.118.085936	Barr 2019
Chlorpromazine	ultracentrifugation		0.25	rat	0.11			10.1124/dmd.118.085936	Barr 2019
Chlorpromazine	ultrafiltration	HLM protein 0.5 mg/ml	0.5	human	0.026			10.1002/jps.22635	Beaumont 2011
Chlorpromazine	ultrafiltration	HLM protein 0.71 mg/ml	0.71	human	0.06			10.1002/jps.22635	Beaumont 2011
Chlorpromazine		microsomal concentration 1.0 mg/ml	1	human	0.11	0.02		https://www.semanticscholar.org/paper/Prediction-of-human-clearance-of-twenty-nine-drugs-Obach/c1bded353d7f63823e4a4fa21a872f77f34d55d3	Obach 1999
Chlorprothixene	equilibrium dialysis	measured at 1 mg protein/ml	1	human	0.06			10.1021/acs.molpharmaceut.9b00525	Winiwarter 2019
Chlorprothixene	equilibrium dialysis	Supplementary file2		human	0.0378			10.1208/s12248-023-00800-x	Tess 2023
Chlorthalidone	equilibrium dialysis	Supplementary file2		human	0.832			10.1208/s12248-023-00800-x	Tess 2023
Cibenzoline	equilibrium dialysis	Supplementary file2		human	0.722			10.1208/s12248-023-00800-x	Tess 2023
Cilomilast	equilibrium dialysis		1	human	0.901			10.1124/dmd.120.000131	Williamson 2020
Cilomilast	equilibrium dialysis	Supplementary file2		human	0.828			10.1208/s12248-023-00800-x	Tess 2023
Cimetidine	equilibrium dialysis	Tabl. 2	0.5	human	0.88			10.1080/00498254.2022.2132426	Gardner 2022
Cimetidine	equilibrium dialysis	HLM at a concentration of 1mg/ml and a final compound concentration of 1μM	1	human	1.01			10.1124/dmd.117.077396	Jones 2017
Cimetidine	equilibrium dialysis	HLM at a concentration of 1mg/ml and a final compound concentration of 1μM	1	human	1.01			10.1124/dmd.117.077396	Jones 2017
Cimetidine	equilibrium dialysis	Supplementary file2		human	0.97			10.1208/s12248-023-00800-x	Tess 2023
Cinacalcet	equilibrium dialysis		0.5	human	0.0206			10.1007/s13318-022-00775-8	Kilford 2022
Cinaciguat	equilibrium dialysis	Supplementary file2		human	0.605			10.1208/s12248-023-00800-x	Tess 2023
Cinoxacin	equilibrium dialysis	1 mg/ml	1	rat	0.92			10.1124/dmd.30.12.1497	Austin 2002
Ciramadol	equilibrium dialysis	Supplementary file2		human	0.911			10.1208/s12248-023-00800-x	Tess 2023
Citalopram	equilibrium dialysis		1	human	0.556			10.1124/dmd.120.000131	Williamson 2020
Citalopram	equilibrium dialysis	Supplementary file2		human	0.748			10.1208/s12248-023-00800-x	Tess 2023
Citalopram	ultrafiltration	HLM protein 0.5 mg/ml	0.5	human	0.67			10.1002/jps.22635	Beaumont 2011
Citalopram	ultrafiltration	HLM protein 0.71 mg/ml	0.71	human	0.88			10.1002/jps.22635	Beaumont 2011
Cladribine	equilibrium dialysis	Supplementary file2		human	0.735			10.1208/s12248-023-00800-x	Tess 2023
Clarithromycin	equilibrium dialysis		1	human	0.585			10.1124/dmd.120.000131	Williamson 2020
Clarithromycin	equilibrium dialysis	Supplementary file2		human	0.705			10.1208/s12248-023-00800-x	Tess 2023
Clinafloxacin	equilibrium dialysis	Measured by equilibrium dialysis method as described by (Di et al., 2012).	1	human	0.73			10.1124/jpet.118.252049	Kimoto 2018
Clindamycin	equilibrium dialysis		1	human	0.745			10.1124/dmd.120.000131	Williamson 2020
Clindamycin	equilibrium dialysis	Supplementary file2		human	0.686			10.1208/s12248-023-00800-x	Tess 2023
Clindamycin	ultracentrifugation	0.4 mg/ml	0.4	human	0.67	0.084		10.1186/s12936-019-3075-5	Charman 2020
Clobazam		Suppl Tab. 4	1	rat	1			10.1080/00498254.2022.2132426	Gardner 2022
Clofarabine	equilibrium dialysis	Supplementary file2		human	0.789			10.1208/s12248-023-00800-x	Tess 2023
Clomipramine	equilibrium dialysis	final protein concentration of 0.76 mg/mL. final incubation concentration of 1 μM	0.76	dog	0.155	0.012		10.1002/jps.22124	Zhang 2010
Clomipramine	equilibrium dialysis	final protein concentration of 0.76 mg/mL. final incubation concentration of 1 μM	0.76	human	0.149	0.012		10.1002/jps.22124	Zhang 2010
Clomipramine	equilibrium dialysis		1	human	0.061			10.1124/dmd.120.000131	Williamson 2020
Clomipramine	equilibrium dialysis	Supplementary file2		human	0.13			10.1208/s12248-023-00800-x	Tess 2023
Clomipramine	equilibrium dialysis	final protein concentration of 0.76 mg/mL. final incubation concentration of 1 μM	0.76	monkey	0.169	0.007		10.1002/jps.22124	Zhang 2010
Clomipramine	equilibrium dialysis	final protein concentration of 0.76 mg/mL. final incubation concentration of 1 μM	0.76	rat	0.16	0.04		10.1002/jps.22124	Zhang 2010
Clomipramine	equilibrium dialysis	1 mg/ml	1	rat	0.038			10.1124/dmd.30.12.1497	Austin 2002
Clonazepam	equilibrium dialysis		1		0.7	0.03		10.1080/00498254.2020.1738592	Morita 2020
Clonazepam	equilibrium dialysis	protein concentration at 1 mg/ml	1	rat	0.76			10.1124/dmd.104.000125	Jones 2004
Clonazepam	equilibrium dialysis	protein concentration at 0.5 mg/ml	0.5	rat	0.86			10.1124/dmd.104.000125	Jones 2004
Clonidine	equilibrium dialysis	Supplementary file2		human	0.944			10.1208/s12248-023-00800-x	Tess 2023
Clozapine	equilibrium dialysis	final protein concentration of 0.76 mg/mL. final incubation concentration of 1 μM	0.76	dog	0.36	0.05		10.1002/jps.22124	Zhang 2010
Clozapine	equilibrium dialysis	final protein concentration of 0.76 mg/mL. final incubation concentration of 1 μM	0.76	human	0.45	0.07		10.1002/jps.22124	Zhang 2010
Clozapine	equilibrium dialysis		1	human	0.26			10.1007/s11095-022-03205-1	Tess 2022
Clozapine	equilibrium dialysis		0.81	human	0.272			10.1007/s11095-022-03205-1	Tess 2022
Clozapine	equilibrium dialysis	Tabl. 2	0.5	human	0.46			10.1080/00498254.2022.2132426	Gardner 2022
Clozapine	equilibrium dialysis	1 μM; final protein concentration 0.76 mg/ml	0.76	human	0.45	0.03		10.1124/dmd.107.020131	Gao 2008
Clozapine	equilibrium dialysis	HLM at a concentration of 1mg/ml and a final compound concentration of 1μM	1	human	0.3			10.1124/dmd.117.077396	Jones 2017
Clozapine	equilibrium dialysis		1	human	0.3	0.02		10.1124/dmd.121.000575	Wang 2021
Clozapine	equilibrium dialysis		0.5	human	0.42	0.05		10.1124/dmd.121.000575	Wang 2021
Clozapine	equilibrium dialysis		0.025	human	0.87	0.06		10.1124/dmd.121.000575	Wang 2021
Clozapine	equilibrium dialysis	Supplementary file2		human	0.376			10.1208/s12248-023-00800-x	Tess 2023
Clozapine	equilibrium dialysis	final protein concentration of 0.76 mg/mL. final incubation concentration of 1 μM	0.76	monkey	0.46	0.11		10.1002/jps.22124	Zhang 2010
Clozapine	equilibrium dialysis	final protein concentration of 0.76 mg/mL. final incubation concentration of 1 μM	0.76	rat	0.41	0.02		10.1002/jps.22124	Zhang 2010
Clozapine	equilibrium dialysis	1 mg/ml	1	rat	0.26	0.07		10.1124/dmd.30.12.1497	Austin 2002
Clozapine	HLM-beads		1	human	0.26	0.26		10.1124/dmd.121.000575	Wang 2021
Clozapine	HLM-beads		0.5	human	0.48	0.01		10.1124/dmd.121.000575	Wang 2021
Clozapine	HLM-beads		0.025	human	0.96	0.06		10.1124/dmd.121.000575	Wang 2021
Clozapine	ultracentrifugation		0.25	dog	0.34			10.1124/dmd.118.085936	Barr 2019
Clozapine	ultracentrifugation		0.25	human	0.71			10.1124/dmd.118.085936	Barr 2019
Clozapine	ultracentrifugation		0.25	monkey	0.79			10.1124/dmd.118.085936	Barr 2019
Clozapine	ultracentrifugation		0.25	mouse	0.26			10.1124/dmd.118.085936	Barr 2019
Clozapine	ultracentrifugation		0.25	rat	0.3			10.1124/dmd.118.085936	Barr 2019
Cmp 1 Umehara	ultracentrifugation			human	0.79			10.1515/dmpt-2017-0024	Umehara 2017
Cmp 2 Umehara	ultracentrifugation			human	0.84			10.1515/dmpt-2017-0024	Umehara 2017
Cmp 3 Umehara	ultracentrifugation			human	0.19			10.1515/dmpt-2017-0024	Umehara 2017
Cmp 4 Umehara	ultracentrifugation			human	0.97			10.1515/dmpt-2017-0024	Umehara 2017
Cmp 5 Umehara	ultracentrifugation			human	0.84			10.1515/dmpt-2017-0024	Umehara 2017
Cmp 6 Umehara	ultracentrifugation			human	0.69			10.1515/dmpt-2017-0024	Umehara 2017
Cmp 7 Umehara	ultracentrifugation			human	0.81			10.1515/dmpt-2017-0024	Umehara 2017
Cobimetinib	equilibrium dialysis		0.81	human	0.0949			10.1007/s11095-022-03205-1	Tess 2022
Cobimetinib	equilibrium dialysis	Supplementary file2		human	0.1			10.1208/s12248-023-00800-x	Tess 2023
Codeine	equilibrium dialysis	1.0 mg/ml	1	human	0.96			10.1124/dmd.107.018713	Gertz 2008
Codeine	equilibrium dialysis	1 mg/ml; 25 to 10.000 μM	10	human	0.98	0.013		10.1124/jpet.110.167916	Raungrut 2010
Codeine	equilibrium dialysis		2	human	0.89	0.19		10.1124/jpet.301.1.382	Soars 2002
Colchicine	equilibrium dialysis	final protein concentration of 0.76 mg/mL. final incubation concentration of 1 μM	0.76	dog	0.84	0.001		10.1002/jps.22124	Zhang 2010
Colchicine	equilibrium dialysis	final protein concentration of 0.76 mg/mL. final incubation concentration of 1 μM	0.76	human	0.98	0.04		10.1002/jps.22124	Zhang 2010
Colchicine	equilibrium dialysis	1 μM; final protein concentration 0.76 mg/ml	0.76	human	1.01	0.04		10.1124/dmd.107.020131	Gao 2008
Colchicine	equilibrium dialysis	1 μM; final protein concentration 0.76 mg/ml	0.76	human	1.01	0.04		10.1124/dmd.107.020131	Gao 2008
Colchicine	equilibrium dialysis	final protein concentration of 0.76 mg/mL. final incubation concentration of 1 μM	0.76	monkey	0.98	0.05		10.1002/jps.22124	Zhang 2010
Colchicine	equilibrium dialysis	final protein concentration of 0.76 mg/mL. final incubation concentration of 1 μM	0.76	rat	0.9	0.05		10.1002/jps.22124	Zhang 2010
Colchicine	equilibrium dialysis	1 mg/ml	1	rat	0.94			10.1124/dmd.30.12.1497	Austin 2002
Compound 1	equilibrium dialysis	final protein concentration of 0.76 mg/mL. final incubation concentration of 1 μM	0.76	dog	0.069	0.014		10.1002/jps.22124	Zhang 2010
Compound 1	equilibrium dialysis	final protein concentration of 0.76 mg/mL. final incubation concentration of 1 μM	0.76	human	0.076	0.008		10.1002/jps.22124	Zhang 2010
Compound 1	equilibrium dialysis	final protein concentration of 0.76 mg/mL. final incubation concentration of 1 μM	0.76	monkey	0.07	0.03		10.1002/jps.22124	Zhang 2010
Compound 1	equilibrium dialysis	final protein concentration of 0.76 mg/mL. final incubation concentration of 1 μM	0.76	rat	0.063	0.016		10.1002/jps.22124	Zhang 2010
Compound 2	equilibrium dialysis	final protein concentration of 0.76 mg/mL. final incubation concentration of 1 μM	0.76	dog	0.007	0.003		10.1002/jps.22124	Zhang 2010
Compound 2	equilibrium dialysis	final protein concentration of 0.76 mg/mL. final incubation concentration of 1 μM	0.76	human	0.006	0.003		10.1002/jps.22124	Zhang 2010
Compound 2	equilibrium dialysis	final protein concentration of 0.76 mg/mL. final incubation concentration of 1 μM	0.76	monkey	0.006	0.002		10.1002/jps.22124	Zhang 2010
Compound 2	equilibrium dialysis	final protein concentration of 0.76 mg/mL. final incubation concentration of 1 μM	0.76	rat	0.006	0.003		10.1002/jps.22124	Zhang 2010
Compound 3	equilibrium dialysis	final protein concentration of 0.76 mg/mL. final incubation concentration of 1 μM	0.76	dog	0.011	0.003		10.1002/jps.22124	Zhang 2010
Compound 3	equilibrium dialysis	final protein concentration of 0.76 mg/mL. final incubation concentration of 1 μM	0.76	human	0.009	0.005		10.1002/jps.22124	Zhang 2010
Compound 3	equilibrium dialysis	final protein concentration of 0.76 mg/mL. final incubation concentration of 1 μM	0.76	monkey	0.0045	0.0009		10.1002/jps.22124	Zhang 2010
Compound 3	equilibrium dialysis	final protein concentration of 0.76 mg/mL. final incubation concentration of 1 μM	0.76	rat	0.012	0.01		10.1002/jps.22124	Zhang 2010
Compound 4	equilibrium dialysis	final protein concentration of 0.76 mg/mL. final incubation concentration of 1 μM	0.76	dog	0.0024	0.0005		10.1002/jps.22124	Zhang 2010
Compound 4	equilibrium dialysis	final protein concentration of 0.76 mg/mL. final incubation concentration of 1 μM	0.76	human	0.0052	0.001		10.1002/jps.22124	Zhang 2010
Compound 4	equilibrium dialysis	final protein concentration of 0.76 mg/mL. final incubation concentration of 1 μM	0.76	monkey	0.0023	0.0008		10.1002/jps.22124	Zhang 2010
Compound 4	equilibrium dialysis	final protein concentration of 0.76 mg/mL. final incubation concentration of 1 μM	0.76	rat	0.005	0.003		10.1002/jps.22124	Zhang 2010
Compound 5	equilibrium dialysis	final protein concentration of 0.76 mg/mL. final incubation concentration of 1 μM	0.76	dog	0.014	0.007		10.1002/jps.22124	Zhang 2010
Compound 5	equilibrium dialysis	final protein concentration of 0.76 mg/mL. final incubation concentration of 1 μM	0.76	human	0.027	0.011		10.1002/jps.22124	Zhang 2010
Compound 5	equilibrium dialysis	final protein concentration of 0.76 mg/mL. final incubation concentration of 1 μM	0.76	monkey	0.0123	0.0019		10.1002/jps.22124	Zhang 2010
Compound 5	equilibrium dialysis	final protein concentration of 0.76 mg/mL. final incubation concentration of 1 μM	0.76	rat	0.018	0.005		10.1002/jps.22124	Zhang 2010
Compound 6	equilibrium dialysis	final protein concentration of 0.76 mg/mL. final incubation concentration of 1 μM	0.76	dog	0.009	0.003		10.1002/jps.22124	Zhang 2010
Compound 6	equilibrium dialysis	final protein concentration of 0.76 mg/mL. final incubation concentration of 1 μM	0.76	human	0.011	0.001		10.1002/jps.22124	Zhang 2010
Compound 6	equilibrium dialysis	final protein concentration of 0.76 mg/mL. final incubation concentration of 1 μM	0.76	monkey	0.013	0.004		10.1002/jps.22124	Zhang 2010
Compound 6	equilibrium dialysis	final protein concentration of 0.76 mg/mL. final incubation concentration of 1 μM	0.76	rat	0.008	0.003		10.1002/jps.22124	Zhang 2010
Compound 7	equilibrium dialysis	final protein concentration of 0.76 mg/mL. final incubation concentration of 1 μM	0.76	dog	0.012	0.003		10.1002/jps.22124	Zhang 2010
Compound 7	equilibrium dialysis	final protein concentration of 0.76 mg/mL. final incubation concentration of 1 μM	0.76	human	0.007	0.005		10.1002/jps.22124	Zhang 2010
Compound 7	equilibrium dialysis	final protein concentration of 0.76 mg/mL. final incubation concentration of 1 μM	0.76	monkey	0.0041	0.0007		10.1002/jps.22124	Zhang 2010
Compound 7	equilibrium dialysis	final protein concentration of 0.76 mg/mL. final incubation concentration of 1 μM	0.76	rat	0.0056	0.001		10.1002/jps.22124	Zhang 2010
Conivaptan	equilibrium dialysis		1	human	0.124			10.1124/dmd.120.000131	Williamson 2020
Conivaptan	equilibrium dialysis	Supplementary file2		human	0.246			10.1208/s12248-023-00800-x	Tess 2023
Copanlisib	equilibrium dialysis	Supplementary file2		human	0.628			10.1208/s12248-023-00800-x	Tess 2023
Cortisol	dialysis / oil immersion	1 mg/ml	1	human	0.21			10.1124/dmd.108.020834	Kilford 2008
Cortisol	ultracentrifugation	0.82 mg/ml	0.82	human	0.25			10.1124/dmd.108.021279	Henshall 2008
Cotinine	equilibrium dialysis	Supplementary file2		human	1			10.1208/s12248-023-00800-x	Tess 2023
Crizotinib	equilibrium dialysis	Supplementary file2		human	0.103			10.1208/s12248-023-00800-x	Tess 2023
CUDC-101	equilibrium dialysis		1	human	0.205			10.1124/dmd.120.000131	Williamson 2020
CUDC-101	equilibrium dialysis	Supplementary file2		human	0.293			10.1208/s12248-023-00800-x	Tess 2023
Cyclizine	equilibrium dialysis		1	human	0.515			10.1124/dmd.120.000131	Williamson 2020
Cyclizine	equilibrium dialysis	Supplementary file2		human	0.653			10.1208/s12248-023-00800-x	Tess 2023
Cycloguanil	ultracentrifugation	0.4 mg/ml	0.4	human	0.72	0.083		10.1186/s12936-019-3075-5	Charman 2020
Cyclophosphamide	equilibrium dialysis	Supplementary file2		human	0.968			10.1208/s12248-023-00800-x	Tess 2023
Cyclosporine A	equilibrium dialysis		0.5	human	0.02	0.01		10.1124/dmd.113.054932	Englund 2014
Dabrafenib	equilibrium dialysis		0.25	human	0.79	0.02		10.1124/dmd.115.065292	Burns 2015
Dabrafenib	equilibrium dialysis		1	human	0.351			10.1124/dmd.120.000131	Williamson 2020
Dabrafenib	equilibrium dialysis	Supplementary file2		human	0.423			10.1208/s12248-023-00800-x	Tess 2023
Daclatasvir	equilibrium dialysis	Supplementary file2		human	0.399			10.1208/s12248-023-00800-x	Tess 2023
Danicamtiv	equilibrium dialysis		1	dog	0.76			10.1080/00498254.2020.1839982	Grillo 2021
Danicamtiv	equilibrium dialysis		1	human	0.744			10.1080/00498254.2020.1839982	Grillo 2021
Danicamtiv	equilibrium dialysis		1	monkey	0.957			10.1080/00498254.2020.1839982	Grillo 2021
Danicamtiv	equilibrium dialysis		1	mouse	0.712			10.1080/00498254.2020.1839982	Grillo 2021
Danicamtiv	equilibrium dialysis		1	rat	0.984			10.1080/00498254.2020.1839982	Grillo 2021
Dantrolene	equilibrium dialysis	Supplementary file2		human	0.727			10.1208/s12248-023-00800-x	Tess 2023
Danusertib	equilibrium dialysis		1	human	0.705			10.1124/dmd.120.000131	Williamson 2020
Dapagliflozin	equilibrium dialysis	Supplementary file2		human	0.684			10.1208/s12248-023-00800-x	Tess 2023
Dapagliflozin	equilibrium dialysis			rat	0.684			10.1007/s11095-022-03205-1	Tess 2022
Dapsone	equilibrium dialysis	Supplementary file2		human	0.989			10.1208/s12248-023-00800-x	Tess 2023
Dapsone	ultracentrifugation	0.4 mg/ml	0.4	human	0.86	0.059		10.1186/s12936-019-3075-5	Charman 2020
Darapladib	equilibrium dialysis	Supplementary file2		human	0.0104			10.1208/s12248-023-00800-x	Tess 2023
Darifenacin	equilibrium dialysis			dog	0.425			10.1007/s11095-022-03205-1	Tess 2022
Darifenacin	equilibrium dialysis	Supplementary file2		human	0.425			10.1208/s12248-023-00800-x	Tess 2023
Darunavir	equilibrium dialysis	Supplementary file2		human	0.659			10.1208/s12248-023-00800-x	Tess 2023
Darunavir	equilibrium dialysis			rat	0.659			10.1007/s11095-022-03205-1	Tess 2022
Deferasirox	equilibrium dialysis		1	human	0.443			10.1124/dmd.120.000131	Williamson 2020
Deferasirox	equilibrium dialysis	Supplementary file2		human	0.431			10.1208/s12248-023-00800-x	Tess 2023
Dehydroepiandrosterone	equilibrium dialysis		1	human	0.39			10.1007/s11095-022-03205-1	Tess 2022
Dehydroepiandrosterone	equilibrium dialysis		0.81	human	0.536			10.1007/s11095-022-03205-1	Tess 2022
Desipramine	equilibrium dialysis	final protein concentration of 0.76 mg/mL. final incubation concentration of 1 μM	0.76	dog	0.3	0.02		10.1002/jps.22124	Zhang 2010
Desipramine	equilibrium dialysis	final protein concentration of 0.76 mg/mL. final incubation concentration of 1 μM	0.76	human	0.35	0.02		10.1002/jps.22124	Zhang 2010
Desipramine	equilibrium dialysis		0.81	human	0.279			10.1007/s11095-022-03205-1	Tess 2022
Desipramine	equilibrium dialysis	1 mg/ml	1	human	0.21	0.03		10.1124/dmd.105.005033	Giuliano 2005
Desipramine	equilibrium dialysis	1.0 mg/ml	1	human	0.21			10.1124/dmd.107.018713	Gertz 2008
Desipramine	equilibrium dialysis	1 μM; final protein concentration 0.76 mg/ml	0.76	human	0.35	0.01		10.1124/dmd.107.020131	Gao 2008
Desipramine	equilibrium dialysis	Supplementary file2		human	0.323			10.1208/s12248-023-00800-x	Tess 2023
Desipramine	equilibrium dialysis	final protein concentration of 0.76 mg/mL. final incubation concentration of 1 μM	0.76	monkey	0.39	0.07		10.1002/jps.22124	Zhang 2010
Desipramine	equilibrium dialysis	final protein concentration of 0.76 mg/mL. final incubation concentration of 1 μM	0.76	rat	0.37	0.07		10.1002/jps.22124	Zhang 2010
Desipramine	equlibrium dialysis	0.5-1 mg/ml	0.5-1	human	0.21			10.1007/s11095-006-9663-4	Mohutsky 2006
Desipramine	ultracentrifugation	1 mg/ml	1	human	0.29	0.01		10.1124/dmd.105.005033	Giuliano 2005
Desipramine	ultrafiltration	1 mg/ml	1	human	0.31	0.02		10.1124/dmd.105.005033	Giuliano 2005
Desipramine		microsomal concentration 0.5 mg/ml	0.5	human	0.21	0.01		https://www.semanticscholar.org/paper/Prediction-of-human-clearance-of-twenty-nine-drugs-Obach/c1bded353d7f63823e4a4fa21a872f77f34d55d3	Obach 1999
Desmethyldiazepam	equilibrium dialysis	Supplementary file2		human	0.737			10.1208/s12248-023-00800-x	Tess 2023
Desvenlafaxine	equilibrium dialysis	Supplementary file2		human	0.873			10.1208/s12248-023-00800-x	Tess 2023
Dexamethasone	equilibrium dialysis		1.49	human	0.483			10.1016/j.vascn.2005.10.002	Skaggs 2006
Dexamethasone	equilibrium dialysis	Supplementary file2		human	0.803			10.1208/s12248-023-00800-x	Tess 2023
Dexamethasone	equilibrium dialysis			rat	0.803			10.1007/s11095-022-03205-1	Tess 2022
Dexamethasone	ultracentrifugation		0.25	dog	0.94			10.1124/dmd.118.085936	Barr 2019
Dexamethasone	ultracentrifugation		0.25	human	0.67			10.1124/dmd.118.085936	Barr 2019
Dexamethasone	ultracentrifugation		0.25	monkey	0.91			10.1124/dmd.118.085936	Barr 2019
Dexamethasone	ultracentrifugation		0.25	mouse	1			10.1124/dmd.118.085936	Barr 2019
Dexamethasone	ultracentrifugation		0.25	rat	1			10.1124/dmd.118.085936	Barr 2019
Dexloxiglumide	equilibrium dialysis		1	human	0.712			10.1124/dmd.120.000131	Williamson 2020
Dexloxiglumide	equilibrium dialysis			non-human primate	0.803			10.1007/s11095-022-03205-1	Tess 2022
Dexmedetomidine	equilibrium dialysis		1	human	0.471			10.1124/dmd.120.000131	Williamson 2020
Dextromethorphan	dialysis / oil immersion	1 mg/ml	1	human	0.98			10.1124/dmd.108.020834	Kilford 2008
Dextromethorphan	equilibrium dialysis		1	human	0.98			10.1007/s11095-022-03205-1	Tess 2022
Dextromethorphan	equilibrium dialysis	1.0 mg/ml	1	human	0.72			10.1124/dmd.107.018713	Gertz 2008
Dextromethorphan		Witherow LE and Houston, 1999	1	rat	0.98			10.1124/dmd.107.015131	Hallifax 2007
Dextropropoxyphene	equilibrium dialysis	1 mg/ml; 2.5 to 80 μM	2.5	human	0.69	0.029		10.1124/jpet.110.167916	Raungrut 2010
Dezocine	equilibrium dialysis	Supplementary file2		human	0.758			10.1208/s12248-023-00800-x	Tess 2023
DHEA	dialysis / oil immersion	1 mg/ml	1	human	0.39			10.1124/dmd.108.020834	Kilford 2008
Diazepam	equilibrium dialysis	final protein concentration of 0.76 mg/mL. final incubation concentration of 1 μM	0.76	dog	0.73	0.02		10.1002/jps.22124	Zhang 2010
diazepam	equilibrium dialysis		1	human	0.91	0.23		10.1002/dta.2146	Noble 2016
Diazepam	equilibrium dialysis	final protein concentration of 0.76 mg/mL. final incubation concentration of 1 μM	0.76	human	0.77	0.06		10.1002/jps.22124	Zhang 2010
Diazepam	equilibrium dialysis		1	human	0.69			10.1007/s11095-022-03205-1	Tess 2022
Diazepam	equilibrium dialysis		0.5	human	0.965	0.161		10.1016/j.xphs.2020.09.012	Jones 2021
Diazepam	equilibrium dialysis	Tabl. 2	0.5	human	0.68			10.1080/00498254.2022.2132426	Gardner 2022
Diazepam	equilibrium dialysis	1 μM; final protein concentration 0.76 mg/ml	0.76	human	0.77	0.03		10.1124/dmd.107.020131	Gao 2008
Diazepam	equilibrium dialysis	1 mg/ml; 100 μM	1	human	0.76	0.06		10.1124/dmd.111.039354	McLure 2011
Diazepam	equilibrium dialysis	1 mg/ml; 500 μM	1	human	0.76	0.03		10.1124/dmd.111.039354	McLure 2011
Diazepam	equilibrium dialysis	1 mg/ml; 200 μM	1	human	0.77	0.03		10.1124/dmd.111.039354	McLure 2011
Diazepam	equilibrium dialysis		1	human	0.566			10.1124/dmd.120.000131	Williamson 2020
Diazepam	equilibrium dialysis		1	human	0.64	0.02		10.1124/dmd.121.000575	Wang 2021
Diazepam	equilibrium dialysis		0.5	human	0.77	0.02		10.1124/dmd.121.000575	Wang 2021
Diazepam	equilibrium dialysis		0.025	human	0.96	0.01		10.1124/dmd.121.000575	Wang 2021
Diazepam	equilibrium dialysis	Supplementary file2		human	0.72			10.1208/s12248-023-00800-x	Tess 2023
Diazepam	equilibrium dialysis	final protein concentration of 0.76 mg/mL. final incubation concentration of 1 μM	0.76	monkey	0.7	0.05		10.1002/jps.22124	Zhang 2010
Diazepam	equilibrium dialysis	final protein concentration of 0.76 mg/mL. final incubation concentration of 1 μM	0.76	rat	0.71	0.09		10.1002/jps.22124	Zhang 2010
Diazepam	equilibrium dialysis	protein concentration at 1 mg/ml	1	rat	0.88			10.1124/dmd.104.000125	Jones 2004
Diazepam	equilibrium dialysis	protein concentration at 0.5 mg/ml	0.5	rat	0.93			10.1124/dmd.104.000125	Jones 2004
Diazepam	equilibrium dialysis	0.5 mg/ml rat liver microsomal solution; 2 µM	0.5	rat	0.74			10.1124/dmd.119.087973	Holt 2019
Diazepam	HLM-beads		1	human	0.66	0.66		10.1124/dmd.121.000575	Wang 2021
Diazepam	HLM-beads		0.5	human	0.82	0.07		10.1124/dmd.121.000575	Wang 2021
Diazepam	HLM-beads		0.025	human	1	0.1		10.1124/dmd.121.000575	Wang 2021
Diazepam	ultrafiltration	HLM protein 0.5 mg/ml	0.5	human	0.7			10.1002/jps.22635	Beaumont 2011
Diazepam	ultrafiltration	HLM protein 0.71 mg/ml	0.71	human	0.89			10.1002/jps.22635	Beaumont 2011
Diazepam		microsomal concentration 0.5 mg/ml	0.5	dog	0.752			https://www.semanticscholar.org/paper/Prediction-of-human-hepatic-clearance-from-in-vivo-Naritomi-Terashita/6319e967aad8dc019ffe56f78e7388784bca9144	Naritomi 2001
Diazepam		microsomal concentration 0.5 mg/ml	0.5	human	0.745			https://www.semanticscholar.org/paper/Prediction-of-human-hepatic-clearance-from-in-vivo-Naritomi-Terashita/6319e967aad8dc019ffe56f78e7388784bca9144	Naritomi 2001
Diazepam		microsomal concentration 0.5 mg/ml	0.5	rat	0.77	0.01		https://www.semanticscholar.org/paper/Prediction-of-human-hepatic-clearance-from-in-vivo-Naritomi-Terashita/6319e967aad8dc019ffe56f78e7388784bca9144	Naritomi 2001
Dichloralphenazone	equilibrium dialysis	1 mg/ml	1	rat	0.94			10.1124/dmd.30.12.1497	Austin 2002
Diclofenac	dialysis / oil immersion	1 mg/ml	1	human	0.76			10.1124/dmd.108.020834	Kilford 2008
Diclofenac	equilibrium dialysis	final protein concentration of 0.76 mg/mL. final incubation concentration of 1 μM	0.76	dog	0.85	0.02		10.1002/jps.22124	Zhang 2010
Diclofenac	equilibrium dialysis	final protein concentration of 0.76 mg/mL. final incubation concentration of 1 μM	0.76	human	0.9	NC		10.1002/jps.22124	Zhang 2010
Diclofenac	equilibrium dialysis	1 mg/ml HLM	1	human	0.84			10.1007/s11095-008-9823-9	Cubitt 2009
Diclofenac	equilibrium dialysis		1	human	0.76			10.1007/s11095-022-03205-1	Tess 2022
Diclofenac	equilibrium dialysis		1.49	human	0.371			10.1016/j.vascn.2005.10.002	Skaggs 2006
Diclofenac	equilibrium dialysis		0.25	human	#N/A			10.1016/j.vascn.2010.04.003	Deshmukh 2011
Diclofenac	equilibrium dialysis		0.5	human	1			10.1016/j.xphs.2020.09.012	Jones 2021
Diclofenac	equilibrium dialysis	Tabl. 2	0.5	human	0.81			10.1080/00498254.2022.2132426	Gardner 2022
Diclofenac	equilibrium dialysis	1 mg/ml	1	human	0.89	0.05		10.1124/dmd.105.005033	Giuliano 2005
Diclofenac	equilibrium dialysis	1.0 mg/ml	1	human	0.87			10.1124/dmd.107.018713	Gertz 2008
Diclofenac	equilibrium dialysis	0.5-1 mg/ml	0.5-1	human	0.87			10.1124/dmd.108.023853	Kilford 2009
Diclofenac	equilibrium dialysis		ND	human	0.85			10.1124/dmd.118.085639	Riccardi 2019
Diclofenac	equilibrium dialysis		1	human	0.83	0.08		10.1124/dmd.121.000575	Wang 2021
Diclofenac	equilibrium dialysis		0.5	human	0.93	0.04		10.1124/dmd.121.000575	Wang 2021
Diclofenac	equilibrium dialysis		0.025	human	0.98	0.02		10.1124/dmd.121.000575	Wang 2021
Diclofenac	equilibrium dialysis	Measured by equilibrium dialysis method as described by (Di et al., 2012).	1	human	0.85			10.1124/jpet.118.252049	Kimoto 2018
Diclofenac	equilibrium dialysis	Supplementary file2		human	0.823			10.1208/s12248-023-00800-x	Tess 2023
Diclofenac	equilibrium dialysis	final protein concentration of 0.76 mg/mL. final incubation concentration of 1 μM	0.76	monkey	0.85	0.12		10.1002/jps.22124	Zhang 2010
Diclofenac	equilibrium dialysis			non-human primate	0.823			10.1007/s11095-022-03205-1	Tess 2022
Diclofenac	equilibrium dialysis	final protein concentration of 0.76 mg/mL. final incubation concentration of 1 μM	0.76	rat	0.77	0.08		10.1002/jps.22124	Zhang 2010
Diclofenac	equilibrium dialysis			rat	0.823			10.1007/s11095-022-03205-1	Tess 2022
Diclofenac	equilibrium dialysis	0.5 mg/ml rat liver microsomal solution; 2 µM	0.5	rat	0.78			10.1124/dmd.119.087973	Holt 2019
Diclofenac	equlibrium dialysis	0.5-1 mg/ml	0.5-1	human	0.2			10.1007/s11095-006-9663-4	Mohutsky 2006
Diclofenac	HLM-beads		1	human	0.87	0.87		10.1124/dmd.121.000575	Wang 2021
Diclofenac	HLM-beads		0.5	human	0.92	0.03		10.1124/dmd.121.000575	Wang 2021
Diclofenac	HLM-beads		0.025	human	0.94	0.09		10.1124/dmd.121.000575	Wang 2021
Diclofenac	ultracentrifugation		0.25	dog	1			10.1124/dmd.118.085936	Barr 2019
Diclofenac	ultracentrifugation		0.25	human	0.89			10.1016/j.vascn.2010.04.003	Deshmukh 2011
Diclofenac	ultracentrifugation	1 mg/ml	1	human	0.62	0.06		10.1124/dmd.105.005033	Giuliano 2005
Diclofenac	ultracentrifugation		0.25	human	1			10.1124/dmd.118.085936	Barr 2019
Diclofenac	ultracentrifugation		0.25	monkey	0.82			10.1124/dmd.118.085936	Barr 2019
Diclofenac	ultracentrifugation		0.25	mouse	0.88			10.1124/dmd.118.085936	Barr 2019
Diclofenac	ultracentrifugation		0.25	rat	0.96			10.1124/dmd.118.085936	Barr 2019
Diclofenac	ultrafiltration	HLM protein 0.71 mg/ml	0.71	human	0.72			10.1002/jps.22635	Beaumont 2011
Diclofenac	ultrafiltration	HLM protein 0.5 mg/ml	0.5	human	0.82			10.1002/jps.22635	Beaumont 2011
Diclofenac	ultrafiltration	1 mg/ml	1	human	0.61	0.06		10.1124/dmd.105.005033	Giuliano 2005
Dienogest	equilibrium dialysis	Supplementary file2		human	0.685			10.1208/s12248-023-00800-x	Tess 2023
Diflunisal	equilibrium dialysis	1 mg/ml; 100 μM	1	human	0.83	0.02		10.1124/dmd.111.039354	McLure 2011
Diflunisal	equilibrium dialysis	1 mg/ml; 500 μM	1	human	0.85	0		10.1124/dmd.111.039354	McLure 2011
Diflunisal	equilibrium dialysis	1 mg/ml; 200 μM	1	human	0.86	0.04		10.1124/dmd.111.039354	McLure 2011
Digoxin	equilibrium dialysis		0.25	human	#N/A			10.1016/j.vascn.2010.04.003	Deshmukh 2011
Digoxin	ultracentrifugation		0.25	human	0.98			10.1016/j.vascn.2010.04.003	Deshmukh 2011
Dihydroartemisinin	ultracentrifugation	0.5–1 µM; Instability evident; where values are given they represent an estimate only	0.5	human	0.87	0.1		10.1186/s12936-019-3075-5	Charman 2020
Dihydroergotamine	equilibrium dialysis	Supplementary file2		human	0.395			10.1208/s12248-023-00800-x	Tess 2023
Dihydroquinidine	equilibrium dialysis	Supplementary file2		human	0.56			10.1208/s12248-023-00800-x	Tess 2023
diltiazem	equilibrium dialysis		0.5	human	0.83	0.03		10.1080/00498254.2020.1738592	Morita 2020
Diltiazem	equilibrium dialysis	1 mg/ml	1	human	1.09	0.42		10.1124/dmd.105.005033	Giuliano 2005
Diltiazem	equilibrium dialysis	1 mg/ml	1	human	1.09	0.42		10.1124/dmd.105.005033	Giuliano 2005
Diltiazem	equilibrium dialysis		1	human	0.834			10.1124/dmd.120.000131	Williamson 2020
Diltiazem	equilibrium dialysis		1	human	0.76	0.12		10.1124/dmd.121.000575	Wang 2021
Diltiazem	equilibrium dialysis		0.5	human	0.77	0.09		10.1124/dmd.121.000575	Wang 2021
Diltiazem	equilibrium dialysis		0.025	human	0.96	0.03		10.1124/dmd.121.000575	Wang 2021
Diltiazem	equilibrium dialysis	Supplementary file2		human	0.647			10.1208/s12248-023-00800-x	Tess 2023
Diltiazem	equilibrium dialysis	0.5 mg/ml rat liver microsomal solution; 2 µM	0.5	rat	0.48			10.1124/dmd.119.087973	Holt 2019
Diltiazem	HLM-beads		1	human	0.97	0.97		10.1124/dmd.121.000575	Wang 2021
Diltiazem	HLM-beads		0.025	human	0.99	0.04		10.1124/dmd.121.000575	Wang 2021
Diltiazem	HLM-beads		0.5	human	1.2	0.1		10.1124/dmd.121.000575	Wang 2021
Diltiazem	ultracentrifugation	1 mg/ml	1	human	0.92	0.02		10.1124/dmd.105.005033	Giuliano 2005
Diltiazem	ultrafiltration	HLM protein 0.71 mg/ml	0.71	human	0.72			10.1002/jps.22635	Beaumont 2011
Diltiazem	ultrafiltration	HLM protein 0.5 mg/ml	0.5	human	0.99			10.1002/jps.22635	Beaumont 2011
Diltiazem	ultrafiltration	1 mg/ml	1	human	0.98	0.04		10.1124/dmd.105.005033	Giuliano 2005
Dimetindene	equilibrium dialysis		1	human	0.576			10.1124/dmd.120.000131	Williamson 2020
Dimetindene	equilibrium dialysis	Supplementary file2		human	0.646			10.1208/s12248-023-00800-x	Tess 2023
Dinaciclib	equilibrium dialysis		1	human	0.716			10.1124/dmd.120.000131	Williamson 2020
Dinaciclib	equilibrium dialysis	Supplementary file2		human	0.634			10.1208/s12248-023-00800-x	Tess 2023
Diphenhydramine	equilibrium dialysis	Supplementary file2		human	0.779			10.1208/s12248-023-00800-x	Tess 2023
Diphenhydramine	equilibrium dialysis	0.5 mg/ml rat liver microsomal solution; 2 µM	0.5	rat	0.84			10.1124/dmd.119.087973	Holt 2019
Diphenhydramine	ultrafiltration	HLM protein 0.5 mg/ml	0.5	human	0.74			10.1002/jps.22635	Beaumont 2011
Diphenhydramine	ultrafiltration	HLM protein 0.71 mg/ml	0.71	human	1			10.1002/jps.22635	Beaumont 2011
Diprophylline	equilibrium dialysis	Supplementary file2		human	0.843			10.1208/s12248-023-00800-x	Tess 2023
Dipyridamole	equilibrium dialysis		1	human	0.407			10.1124/dmd.120.000131	Williamson 2020
Dipyridamole	equilibrium dialysis	Supplementary file2		human	0.541			10.1208/s12248-023-00800-x	Tess 2023
Disopyramide	equilibrium dialysis	Supplementary file2		human	0.92			10.1208/s12248-023-00800-x	Tess 2023
Disopyramide	ultracentrifugation		0.25	dog	0.41			10.1124/dmd.118.085936	Barr 2019
Disopyramide	ultracentrifugation		0.25	human	0.84			10.1124/dmd.118.085936	Barr 2019
Disopyramide	ultracentrifugation		0.25	monkey	0.41			10.1124/dmd.118.085936	Barr 2019
Disopyramide	ultracentrifugation		0.25	mouse	0.59			10.1124/dmd.118.085936	Barr 2019
Disopyramide	ultracentrifugation		0.25	rat	0.48			10.1124/dmd.118.085936	Barr 2019
Dixyrazine	equilibrium dialysis	Supplementary file2		human	0.158			10.1208/s12248-023-00800-x	Tess 2023
DMXAA	ultrafiltration	5,6-dimethylxanthenone-4-acetic acid	1	human	0.892	0.031		10.1211/002235702760089135	Zhou 2002
DMXAA	ultrafiltration	5,6-dimethylxanthenone-4-acetic acid	0.2	human	0.948	0.022		10.1211/002235702760089135	Zhou 2002
DMXAA	ultrafiltration	5,6-dimethylxanthenone-4-acetic acid	1	mouse	0.885	0.034		10.1211/002235702760089135	Zhou 2002
DMXAA	ultrafiltration	5,6-dimethylxanthenone-4-acetic acid	0.2	mouse	0.952	0.023		10.1211/002235702760089135	Zhou 2002
DMXAA	ultrafiltration	5,6-dimethylxanthenone-4-acetic acid	1	rabbit	0.91	0.033		10.1211/002235702760089135	Zhou 2002
DMXAA	ultrafiltration	5,6-dimethylxanthenone-4-acetic acid	0.2	rabbit	0.961	0.042		10.1211/002235702760089135	Zhou 2002
DMXAA	ultrafiltration	5,6-dimethylxanthenone-4-acetic acid	1	rat	0.894	0.028		10.1211/002235702760089135	Zhou 2002
DMXAA	ultrafiltration	5,6-dimethylxanthenone-4-acetic acid	0.2	rat	0.961	0.032		10.1211/002235702760089135	Zhou 2002
Dofetilide	equilibrium dialysis			dog	0.869			10.1007/s11095-022-03205-1	Tess 2022
Dofetilide	equilibrium dialysis		1	human	0.891			10.1124/dmd.120.000131	Williamson 2020
Dofetilide	equilibrium dialysis	Supplementary file2		human	0.869			10.1208/s12248-023-00800-x	Tess 2023
Dofetilide	equilibrium dialysis			rat	0.869			10.1007/s11095-022-03205-1	Tess 2022
Domperidone	equilibrium dialysis		1	human	0.158			10.1124/dmd.120.000131	Williamson 2020
Domperidone	equilibrium dialysis	Supplementary file2		human	0.264			10.1208/s12248-023-00800-x	Tess 2023
Doxapram	equilibrium dialysis		1	human	0.803			10.1124/dmd.120.000131	Williamson 2020
Doxapram	equilibrium dialysis	Supplementary file2		human	0.711			10.1208/s12248-023-00800-x	Tess 2023
Doxazosin	equilibrium dialysis			dog	0.51			10.1007/s11095-022-03205-1	Tess 2022
Doxazosin	equilibrium dialysis		0.81	human	0.428			10.1007/s11095-022-03205-1	Tess 2022
Doxazosin	equilibrium dialysis		1	human	0.345			10.1124/dmd.120.000131	Williamson 2020
Doxazosin	equilibrium dialysis	Supplementary file2		human	0.51			10.1208/s12248-023-00800-x	Tess 2023
Doxazosin	equilibrium dialysis			rat	0.51			10.1007/s11095-022-03205-1	Tess 2022
Doxepin	equilibrium dialysis		1	human	0.399			10.1124/dmd.120.000131	Williamson 2020
Doxepin	equilibrium dialysis	Supplementary file2		human	0.562			10.1208/s12248-023-00800-x	Tess 2023
Doxepin	ultrafiltration	HLM protein 0.71 mg/ml	0.71	human	0.37			10.1002/jps.22635	Beaumont 2011
Doxepin	ultrafiltration	HLM protein 0.5 mg/ml	0.5	human	0.47			10.1002/jps.22635	Beaumont 2011
Doxofylline	equilibrium dialysis	Supplementary file2		human	0.933			10.1208/s12248-023-00800-x	Tess 2023
Doxorubicin	ultracentrifugation		0.25	dog	0.016			10.1124/dmd.118.085936	Barr 2019
Doxorubicin	ultracentrifugation		0.25	human	0.027			10.1124/dmd.118.085936	Barr 2019
Doxorubicin	ultracentrifugation		0.25	monkey	0.016			10.1124/dmd.118.085936	Barr 2019
Doxorubicin	ultracentrifugation		0.25	mouse	0.021			10.1124/dmd.118.085936	Barr 2019
Doxorubicin	ultracentrifugation		0.25	rat	0.039			10.1124/dmd.118.085936	Barr 2019
Doxycyclin	ultracentrifugation	0.5–1 µM	0.5-1	human	0.93	0.045		10.1186/s12936-019-3075-5	Charman 2020
Dronedarone	equilibrium dialysis		0.81	human	0.00173			10.1007/s11095-022-03205-1	Tess 2022
Droperidol	equilibrium dialysis	Supplementary file2		human	0.463			10.1208/s12248-023-00800-x	Tess 2023
Drotaverine	equilibrium dialysis	Supplementary file2		human	0.404			10.1208/s12248-023-00800-x	Tess 2023
Duloxetine	equilibrium dialysis		1	human	0.059			10.1124/dmd.120.000131	Williamson 2020
Duloxetine	equilibrium dialysis	Supplementary file2		human	0.114			10.1208/s12248-023-00800-x	Tess 2023
Edaravone	equilibrium dialysis		1	human	0.828			10.1124/dmd.120.000131	Williamson 2020
Edoxaban	equilibrium dialysis	Supplementary file2		human	0.704			10.1208/s12248-023-00800-x	Tess 2023
Elacridar	equilibrium dialysis		0.5	human	0.005	0.002		10.1124/dmd.113.054932	Englund 2014
Eletriptan	equilibrium dialysis	Supplementary file2		human	0.757			10.1208/s12248-023-00800-x	Tess 2023
Eletriptan	ultrafiltration	HLM protein 0.5 mg/ml	0.5	human	0.63			10.1002/jps.22635	Beaumont 2011
Eletriptan	ultrafiltration	HLM protein 0.71 mg/ml	0.71	human	1			10.1002/jps.22635	Beaumont 2011
ELQ300	ultracentrifugation	0.5–1 µM	0.5-1	human	0.002	0.0001		10.1186/s12936-019-3075-5	Charman 2020
Eltoprazine	equilibrium dialysis	Supplementary file2		human	0.923			10.1208/s12248-023-00800-x	Tess 2023
Emodin	equilibrium dialysis	1.0 mg/ml	1	human	0.19			10.1124/dmd.107.018713	Gertz 2008
Enalaprilat	equilibrium dialysis	Suppl Tab. 4	1	dog	0.88			10.1080/00498254.2022.2132426	Gardner 2022
Enalaprilat	equilibrium dialysis	Suppl Tab. 4	1	gottingen minipig	0.94			10.1080/00498254.2022.2132426	Gardner 2022
Enalaprilat	equilibrium dialysis	Tabl. 2	0.5	human	0.96			10.1080/00498254.2022.2132426	Gardner 2022
Enalaprilat	equilibrium dialysis	Suppl Tab. 4	1	monkey	0.83			10.1080/00498254.2022.2132426	Gardner 2022
Enalaprilat	equilibrium dialysis	Suppl Tab. 4	1	mouse	0.87			10.1080/00498254.2022.2132426	Gardner 2022
Enalaprilat	equilibrium dialysis	Suppl Tab. 4	1	rat	1			10.1080/00498254.2022.2132426	Gardner 2022
Encainide	equilibrium dialysis		1	human	0.858			10.1124/dmd.120.000131	Williamson 2020
Encainide	equilibrium dialysis	Supplementary file2		human	0.843			10.1208/s12248-023-00800-x	Tess 2023
Eniporide	equilibrium dialysis	Supplementary file2		human	1			10.1208/s12248-023-00800-x	Tess 2023
Enoximone	equilibrium dialysis		1	human	0.919			10.1124/dmd.120.000131	Williamson 2020
Entacapone	equilibrium dialysis	measured at 0.5 mg protein/ml	0.5	human	0.78			10.1021/acs.molpharmaceut.9b00525	Winiwarter 2019
Entacapone	equilibrium dialysis	Measured by equilibrium dialysis method as described by (Di et al., 2012).	1	human	0.52			10.1124/jpet.118.252049	Kimoto 2018
Entacapone	equilibrium dialysis	Supplementary file2		human	0.65			10.1208/s12248-023-00800-x	Tess 2023
Epristeride	equilibrium dialysis	Supplementary file2		human	0.554			10.1208/s12248-023-00800-x	Tess 2023
Epristeride	equilibrium dialysis			non-human primate	0.554			10.1007/s11095-022-03205-1	Tess 2022
EPZ-5676	equilibrium dialysis	concentration of 0.5 mg protein/mL	0.5	dog	0.234			10.1002/bdd.1889	Basavapathruni 2014
EPZ-5676	equilibrium dialysis	concentration of 0.5 mg protein/mL	0.5	human	0.125			10.1002/bdd.1889	Basavapathruni 2014
EPZ-5676	equilibrium dialysis	concentration of 0.5 mg protein/mL	0.5	mouse	0.138			10.1002/bdd.1889	Basavapathruni 2014
EPZ-5676	equilibrium dialysis	concentration of 0.5 mg protein/mL	0.5	rat	0.272			10.1002/bdd.1889	Basavapathruni 2014
EPZ-5676		Suppl Tab. 4	1	dog	0.56			10.1080/00498254.2022.2132426	Gardner 2022
EPZ-5676		Suppl Tab. 4	1	mouse	0.66			10.1080/00498254.2022.2132426	Gardner 2022
EPZ-5676		Suppl Tab. 4	1	rat	0.63			10.1080/00498254.2022.2132426	Gardner 2022
Erlotinib	equilibrium dialysis		0.25	human	0.89	0.03		10.1124/dmd.115.065292	Burns 2015
Erlotinib	equilibrium dialysis		1	human	0.504			10.1124/dmd.120.000131	Williamson 2020
Erlotinib	equilibrium dialysis	Supplementary file2		human	0.626			10.1208/s12248-023-00800-x	Tess 2023
Ertugliflozin	equilibrium dialysis	Supplementary file2		human	0.397			10.1208/s12248-023-00800-x	Tess 2023
Ertugliflozin		without BSA	0.25	human	0.54			10.1124/dmd.120.000171	Lapham 2020
Ertugliflozin		with BSA 2%	0.25	human	0.54			10.1124/dmd.120.000171	Lapham 2020
Erythromycin	equilibrium dialysis	final protein concentration of 0.76 mg/mL. final incubation concentration of 1 μM	0.76	dog	0.87	0.05		10.1002/jps.22124	Zhang 2010
Erythromycin	equilibrium dialysis	final protein concentration of 0.76 mg/mL. final incubation concentration of 1 μM	0.76	human	0.84	0.04		10.1002/jps.22124	Zhang 2010
Erythromycin	equilibrium dialysis	1 μM; final protein concentration 0.76 mg/ml	0.76	human	0.84	0.02		10.1124/dmd.107.020131	Gao 2008
Erythromycin	equilibrium dialysis		1	human	0.856			10.1124/dmd.120.000131	Williamson 2020
Erythromycin	equilibrium dialysis	Supplementary file2		human	0.71			10.1208/s12248-023-00800-x	Tess 2023
Erythromycin	equilibrium dialysis	final protein concentration of 0.76 mg/mL. final incubation concentration of 1 μM	0.76	monkey	1.04	0.09		10.1002/jps.22124	Zhang 2010
Erythromycin	equilibrium dialysis	final protein concentration of 0.76 mg/mL. final incubation concentration of 1 μM	0.76	rat	0.97	0.19		10.1002/jps.22124	Zhang 2010
Erythromycin	ultrafiltration	HLM protein 0.71 mg/ml	0.71	human	0.74			10.1002/jps.22635	Beaumont 2011
Erythromycin	ultrafiltration	HLM protein 0.5 mg/ml	0.5	human	1			10.1002/jps.22635	Beaumont 2011
Esomeprazole	equilibrium dialysis	Supplementary file2		human	0.693			10.1208/s12248-023-00800-x	Tess 2023
Estradiol	equilibrium dialysis	Suppl Tab. 4	1	dog	0.33			10.1080/00498254.2022.2132426	Gardner 2022
Estradiol	equilibrium dialysis	Suppl Tab. 4	1	gottingen minipig	0.33			10.1080/00498254.2022.2132426	Gardner 2022
Estradiol	equilibrium dialysis	Tabl. 2	0.5	human	0.53			10.1080/00498254.2022.2132426	Gardner 2022
Estradiol	equilibrium dialysis	Suppl Tab. 4	1	monkey	0.45			10.1080/00498254.2022.2132426	Gardner 2022
Estradiol	equilibrium dialysis	Suppl Tab. 4	1	mouse	0.38			10.1080/00498254.2022.2132426	Gardner 2022
Estradiol	equilibrium dialysis	Suppl Tab. 4	1	rat	0.47			10.1080/00498254.2022.2132426	Gardner 2022
Ethenzamide	equilibrium dialysis		1	human	0.98			10.1007/s11095-022-03205-1	Tess 2022
Ethenzamide	equilibrium dialysis	1 mg/ml	1	rat	0.98	0.02		10.1124/dmd.30.12.1497	Austin 2002
Ethimizol	equilibrium dialysis	Supplementary file2		human	0.912			10.1208/s12248-023-00800-x	Tess 2023
Ethinylestradiol	equilibrium dialysis		2	human	0.32	0.23		10.1124/jpet.301.1.382	Soars 2002
Ethinylestradiol	equilibrium dialysis	Supplementary file2		human	0.678			10.1208/s12248-023-00800-x	Tess 2023
Ethoxybenzamide, 2-		Suppl Tab. 4	1	rat	0.95	0.05		10.1080/00498254.2022.2132426	Gardner 2022
Etilefrine	equilibrium dialysis	Supplementary file2		human	0.869			10.1208/s12248-023-00800-x	Tess 2023
Etomidate	equilibrium dialysis	Supplementary file2		human	0.732			10.1208/s12248-023-00800-x	Tess 2023
Etonogestrel	equilibrium dialysis		1	human	0.445			10.1124/dmd.120.000131	Williamson 2020
Etonogestrel	equilibrium dialysis	Supplementary file2		human	0.437			10.1208/s12248-023-00800-x	Tess 2023
Etoricoxib	equilibrium dialysis	Supplementary file2		human	0.82			10.1208/s12248-023-00800-x	Tess 2023
Ezlopitant	equilibrium dialysis	microsomal protein concentration at 0.5 mg/ml	0.5		0.016			10.1124/dmd.31.5.606	Margolis 2003
Ezlopitant		1 mg/mL microsome concentration	1	human	0.02			10.1021/ci600221h	Sykes 2006
Felodipine	equilibrium dialysis	1.0 mg/ml	1	human	0.06			10.1124/dmd.107.018713	Gertz 2008
Felodipine	equilibrium dialysis		0.25	human	0.25	0.06		10.1124/dmd.115.065292	Burns 2015
Felodipine	equilibrium dialysis	Supplementary file2		human	0.0557			10.1208/s12248-023-00800-x	Tess 2023
Felodipine	equilibrium dialysis	0.5 mg/ml rat liver microsomal solution; 2 µM	0.5	rat	0.023			10.1124/dmd.119.087973	Holt 2019
Felodipine	ultrafiltration	HLM protein 0.5 mg/ml	0.5	human	0.006			10.1002/jps.22635	Beaumont 2011
Felodipine	ultrafiltration	HLM protein 0.71 mg/ml	0.71	human	0.01			10.1002/jps.22635	Beaumont 2011
Fenoprofen	equilibrium dialysis	Measured by equilibrium dialysis method as described by (Di et al., 2012).	1	human	0.95			10.1124/jpet.118.252049	Kimoto 2018
Fenoprofen	equilibrium dialysis	Supplementary file2		human	0.905			10.1208/s12248-023-00800-x	Tess 2023
Fenspiride	equilibrium dialysis	Supplementary file2		human	1			10.1208/s12248-023-00800-x	Tess 2023
Ferroquine	ultracentrifugation	0.4 mg/ml	0.4	human	0.27	0.032		10.1186/s12936-019-3075-5	Charman 2020
Fexofenadine	equilibrium dialysis	measured at 1 mg protein/ml	1	human	0.77			10.1021/acs.molpharmaceut.9b00525	Winiwarter 2019
Fimasartan	equilibrium dialysis		1	human	0.441			10.1124/dmd.120.000131	Williamson 2020
Fimasartan	equilibrium dialysis			non-human primate	0.681			10.1007/s11095-022-03205-1	Tess 2022
Finasteride	equilibrium dialysis		1	human	0.562			10.1124/dmd.120.000131	Williamson 2020
Finasteride	equilibrium dialysis	Supplementary file2		human	0.548			10.1208/s12248-023-00800-x	Tess 2023
FK1052		microsomal concentration 0.5 mg/ml	0.5	dog	0.323			https://www.semanticscholar.org/paper/Prediction-of-human-hepatic-clearance-from-in-vivo-Naritomi-Terashita/6319e967aad8dc019ffe56f78e7388784bca9144	Naritomi 2001
FK1052		microsomal concentration 0.5 mg/ml	0.5	human	0.323			https://www.semanticscholar.org/paper/Prediction-of-human-hepatic-clearance-from-in-vivo-Naritomi-Terashita/6319e967aad8dc019ffe56f78e7388784bca9144	Naritomi 2001
FK1052		microsomal concentration 0.5 mg/ml	0.5	rat	0.323			https://www.semanticscholar.org/paper/Prediction-of-human-hepatic-clearance-from-in-vivo-Naritomi-Terashita/6319e967aad8dc019ffe56f78e7388784bca9144	Naritomi 2001
FK480		microsomal concentration 1 mg/ml	1	dog	0.112			https://www.semanticscholar.org/paper/Prediction-of-human-hepatic-clearance-from-in-vivo-Naritomi-Terashita/6319e967aad8dc019ffe56f78e7388784bca9144	Naritomi 2001
FK480		microsomal concentration 1 mg/ml	1	human	0.112			https://www.semanticscholar.org/paper/Prediction-of-human-hepatic-clearance-from-in-vivo-Naritomi-Terashita/6319e967aad8dc019ffe56f78e7388784bca9144	Naritomi 2001
FK480		microsomal concentration 1 mg/ml	1	rat	0.112			https://www.semanticscholar.org/paper/Prediction-of-human-hepatic-clearance-from-in-vivo-Naritomi-Terashita/6319e967aad8dc019ffe56f78e7388784bca9144	Naritomi 2001
Flavone	dialysis / oil immersion	1 mg/ml	1	human	0.11			10.1124/dmd.108.020834	Kilford 2008
Flavone	equilibrium dialysis		1	human	0.11			10.1007/s11095-022-03205-1	Tess 2022
Flavopiridol	equilibrium dialysis		1	human	0.702			10.1124/dmd.120.000131	Williamson 2020
Flavopiridol	equilibrium dialysis	Supplementary file2		human	0.811			10.1208/s12248-023-00800-x	Tess 2023
Flecainide	equilibrium dialysis	Supplementary file2		human	0.847			10.1208/s12248-023-00800-x	Tess 2023
Fleroxacin	equilibrium dialysis	Supplementary file2		human	0.87			10.1208/s12248-023-00800-x	Tess 2023
Flubromazolam	equilibrium dialysis		1	human	0.82	0.11		10.1002/dta.2146	Noble 2016
Fluconazole	equilibrium dialysis		1	human	0.98			10.1007/s11095-022-03205-1	Tess 2022
Fluconazole	equilibrium dialysis	Tabl. 2	0.5	human	0.94			10.1080/00498254.2022.2132426	Gardner 2022
Fluconazole	equilibrium dialysis	Supplementary file2		human	0.931			10.1208/s12248-023-00800-x	Tess 2023
Fluconazole	equilibrium dialysis	fuinc determined at 0.5 mg/ml.	0.5	rat	1			10.1124/dmd.107.017095	Brown 2007
Fluconazole	equilibrium dialysis	0.5 mg/ml rat liver microsomal solution; 2 µM	0.5	rat	0.94			10.1124/dmd.119.087973	Holt 2019
Flufenamic acid	equilibrium dialysis	1 mg/ml; 200 μM	1	human	0.68	0.02		10.1124/dmd.111.039354	McLure 2011
Flufenamic acid	equilibrium dialysis	1 mg/ml; 100 μM	1	human	0.69	0.03		10.1124/dmd.111.039354	McLure 2011
Flufenamic acid	equilibrium dialysis	1 mg/ml; 500 μM	1	human	0.71	0.02		10.1124/dmd.111.039354	McLure 2011
Flumazenil	equilibrium dialysis	Supplementary file2		human	0.969			10.1208/s12248-023-00800-x	Tess 2023
Flunitrazepam	equilibrium dialysis	protein concentration at 1 mg/ml	1	rat	1			10.1124/dmd.104.000125	Jones 2004
Fluorescein	equilibrium dialysis	Measured by equilibrium dialysis method as described by (Di et al., 2012).	1	human	0.43			10.1124/jpet.118.252049	Kimoto 2018
Fluoxetine	dialysis / oil immersion	1 mg/ml	1	human	0.09			10.1124/dmd.108.020834	Kilford 2008
Fluoxetine	equilibrium dialysis		1	human	0.09			10.1007/s11095-022-03205-1	Tess 2022
Fluoxetine	equilibrium dialysis		0.81	human	0.129			10.1007/s11095-022-03205-1	Tess 2022
Fluoxetine	equilibrium dialysis	Tabl. 2	0.5	human	0.22			10.1080/00498254.2022.2132426	Gardner 2022
Fluoxetine	equilibrium dialysis	microsomal protein concentration at 0.5 mg/ml	0.5		0.051			10.1124/dmd.31.5.606	Margolis 2003
Flupentixol	equilibrium dialysis		1	human	0.017			10.1124/dmd.120.000131	Williamson 2020
Flupentixol	equilibrium dialysis	Supplementary file2		human	0.0106			10.1208/s12248-023-00800-x	Tess 2023
Fluphenazine	equilibrium dialysis		1	human	0.034			10.1124/dmd.120.000131	Williamson 2020
Fluphenazine	equilibrium dialysis	Supplementary file2		human	0.0172			10.1208/s12248-023-00800-x	Tess 2023
Flupirtine	equilibrium dialysis	Supplementary file2		human	0.928			10.1208/s12248-023-00800-x	Tess 2023
Fluvastatin	equilibrium dialysis	Tabl. 2	0.5	human	0.54			10.1080/00498254.2022.2132426	Gardner 2022
Fluvastatin	equilibrium dialysis	Supplementary file2		human	0.484			10.1208/s12248-023-00800-x	Tess 2023
Fluvastatin	ultracentrifugation		0.25	dog	1			10.1124/dmd.118.085936	Barr 2019
Fluvastatin	ultracentrifugation		0.25	human	1			10.1124/dmd.118.085936	Barr 2019
Fluvastatin	ultracentrifugation		0.25	monkey	0.78			10.1124/dmd.118.085936	Barr 2019
Fluvastatin	ultracentrifugation		0.25	mouse	1			10.1124/dmd.118.085936	Barr 2019
Fluvastatin	ultracentrifugation		0.25	rat	1			10.1124/dmd.118.085936	Barr 2019
Fluvoxamine	dialysis / oil immersion	1 mg/ml	1	human	0.27			10.1124/dmd.108.020834	Kilford 2008
Fluvoxamine	equilibrium dialysis		0.81	human	0.106			10.1007/s11095-022-03205-1	Tess 2022
Fluvoxamine	equilibrium dialysis		1	human	0.27			10.1007/s11095-022-03205-1	Tess 2022
Fluvoxamine		0.5 mg protein/ml; mean value; 5 μM	0.5	human	0.33	0.04		10.1124/dmd.31.5.565	Yao 2003
Furafylline	equilibrium dialysis	microsomal protein concentration at 1 mg/ml	1	human	1.02	0.04		10.3109/00498254.2014.945196	Nirogi 2014
Furafylline	equilibrium dialysis	microsomal protein concentration at 1 mg/ml	1	human	1.02	0.04		10.3109/00498254.2014.945196	Nirogi 2014
Furafylline	equilibrium dialysis	microsomal protein concentration at 0.5 mg/ml	0.5	human	1.05	0.03		10.3109/00498254.2014.945196	Nirogi 2014
Furafylline	equilibrium dialysis	microsomal protein concentration at 0.5 mg/ml	0.5	human	1.05	0.03		10.3109/00498254.2014.945196	Nirogi 2014
Furosemide	equilibrium dialysis	Suppl Tab. 4	1	bama minipig	1			10.1080/00498254.2022.2132426	Gardner 2022
Furosemide	equilibrium dialysis	Suppl Tab. 4	1	dog	0.96			10.1080/00498254.2022.2132426	Gardner 2022
Furosemide	equilibrium dialysis	Suppl Tab. 4	1	gottingen minipig	0.98			10.1080/00498254.2022.2132426	Gardner 2022
Furosemide	equilibrium dialysis	Tabl. 2	0.5	human	0.99			10.1080/00498254.2022.2132426	Gardner 2022
Furosemide	equilibrium dialysis		2	human	0.94	0.06		10.1124/jpet.301.1.382	Soars 2002
Furosemide	equilibrium dialysis	Suppl Tab. 4	1	monkey	0.97			10.1080/00498254.2022.2132426	Gardner 2022
Furosemide	equilibrium dialysis	Suppl Tab. 4	1	mouse	0.94			10.1080/00498254.2022.2132426	Gardner 2022
Furosemide	equilibrium dialysis	Suppl Tab. 4	1	rat	0.98			10.1080/00498254.2022.2132426	Gardner 2022
Fusidate sodium	equilibrium dialysis	Supplementary file2		human	0.939			10.1208/s12248-023-00800-x	Tess 2023
GAL-021	equilibrium dialysis	Supplementary file2		human	0.806			10.1208/s12248-023-00800-x	Tess 2023
Galantamine	equilibrium dialysis	Supplementary file2		human	0.96			10.1208/s12248-023-00800-x	Tess 2023
Ganciclovir	equilibrium dialysis	Supplementary file2		human	0.629			10.1208/s12248-023-00800-x	Tess 2023
Gavestinel	equilibrium dialysis	measured at 0.5 mg protein/ml	0.5	human	0.13			10.1021/acs.molpharmaceut.9b00525	Winiwarter 2019
Gefitinib	equilibrium dialysis		1	human	0.214			10.1124/dmd.120.000131	Williamson 2020
Gefitinib	equilibrium dialysis	Supplementary file2		human	0.195			10.1208/s12248-023-00800-x	Tess 2023
Gemfibrozil	dialysis / oil immersion	1 mg/ml	1	human	0.98			10.1124/dmd.108.020834	Kilford 2008
Gemfibrozil	equilibrium dialysis	1 mg/ml HLM	1	human	0.91			10.1007/s11095-008-9823-9	Cubitt 2009
Gemfibrozil	equilibrium dialysis		1	human	0.98			10.1007/s11095-022-03205-1	Tess 2022
Gemfibrozil	equilibrium dialysis	1.0 mg/ml	1	human	0.77			10.1124/dmd.107.018713	Gertz 2008
Gemfibrozil	equilibrium dialysis	0.5-1 mg/ml	0.5-1	human	0.77			10.1124/dmd.108.023853	Kilford 2009
Gemfibrozil	equilibrium dialysis		2	human	0.59	0.22		10.1124/jpet.301.1.382	Soars 2002
Gemfibrozil	equilibrium dialysis	Supplementary file2		human	0.87			10.1208/s12248-023-00800-x	Tess 2023
Gemfibrozil	ultracentrifugation		0.25	dog	0.56			10.1124/dmd.118.085936	Barr 2019
Gemfibrozil	ultracentrifugation		0.25	human	0.81			10.1124/dmd.118.085936	Barr 2019
Gemfibrozil	ultracentrifugation		0.25	monkey	0.49			10.1124/dmd.118.085936	Barr 2019
Gemfibrozil	ultracentrifugation		0.25	mouse	0.73			10.1124/dmd.118.085936	Barr 2019
Gemfibrozil	ultracentrifugation		0.25	rat	0.88			10.1124/dmd.118.085936	Barr 2019
Gestodene	equilibrium dialysis		1	human	0.534			10.1124/dmd.120.000131	Williamson 2020
Gisadenafil	equilibrium dialysis			dog	0.828			10.1007/s11095-022-03205-1	Tess 2022
Gisadenafil	equilibrium dialysis		1	human	0.718			10.1124/dmd.120.000131	Williamson 2020
Gisadenafil	equilibrium dialysis	Supplementary file2		human	0.828			10.1208/s12248-023-00800-x	Tess 2023
Glasdegib	equilibrium dialysis	Supplementary file2		human	0.512			10.1208/s12248-023-00800-x	Tess 2023
Glibornuride	equilibrium dialysis	Supplementary file2		human	0.846			10.1208/s12248-023-00800-x	Tess 2023
Gliclazide	equilibrium dialysis		0.81	human	1			10.1007/s11095-022-03205-1	Tess 2022
Gliclazide	equilibrium dialysis	Measured by equilibrium dialysis method as described by (Di et al., 2012).	1	human	0.9			10.1124/jpet.118.252049	Kimoto 2018
Gliclazide	equilibrium dialysis	Supplementary file2		human	0.943			10.1208/s12248-023-00800-x	Tess 2023
Glimepiride	equilibrium dialysis	Supplementary file2		human	0.821			10.1208/s12248-023-00800-x	Tess 2023
Glipizide	equilibrium dialysis	Tabl. 2	0.5	human	0.96			10.1080/00498254.2022.2132426	Gardner 2022
Glipizide	equilibrium dialysis		ND	human	0.95			10.1124/dmd.118.085639	Riccardi 2019
Glipizide	equilibrium dialysis	Supplementary file2		human	0.907			10.1208/s12248-023-00800-x	Tess 2023
Glipizide	equilibrium dialysis	1 mg/ml	1	rat	0.96			10.1124/dmd.30.12.1497	Austin 2002
Glyburide	equilibrium dialysis		1	human	0.82			10.1007/s11095-022-03205-1	Tess 2022
Glyburide	equilibrium dialysis	Tabl. 2	0.5	human	0.82			10.1080/00498254.2022.2132426	Gardner 2022
Glyburide	equilibrium dialysis		ND	human	0.65			10.1124/dmd.118.085639	Riccardi 2019
Glyburide	equilibrium dialysis	Supplementary file2		human	0.601			10.1208/s12248-023-00800-x	Tess 2023
Glyburide	equilibrium dialysis			non-human primate	0.601			10.1007/s11095-022-03205-1	Tess 2022
Glyburide	equilibrium dialysis	0.5 mg/ml rat liver microsomal solution; 2 µM	0.5	rat	0.72			10.1124/dmd.119.087973	Holt 2019
Glyburide	equilibrium dialysis	1 mg/ml	1	rat	0.82	0.03		10.1124/dmd.30.12.1497	Austin 2002
Glyburide	ultracentrifugation		0.25	dog	0.46			10.1124/dmd.118.085936	Barr 2019
Glyburide	ultracentrifugation		0.25	human	0.43			10.1124/dmd.118.085936	Barr 2019
Glyburide	ultracentrifugation		0.25	monkey	0.38			10.1124/dmd.118.085936	Barr 2019
Glyburide	ultracentrifugation		0.25	mouse	0.38			10.1124/dmd.118.085936	Barr 2019
Glyburide	ultracentrifugation		0.25	rat	0.52			10.1124/dmd.118.085936	Barr 2019
Glycopyrrolate bromide	equilibrium dialysis	Supplementary file2		human	0.811			10.1208/s12248-023-00800-x	Tess 2023
Granisetron	equilibrium dialysis		1	human	0.97			10.1124/dmd.120.000131	Williamson 2020
Grepafloxacin	equilibrium dialysis	Supplementary file2		human	0.632			10.1208/s12248-023-00800-x	Tess 2023
GSK269984A	equilibrium dialysis		ND	human	0.24			10.1124/dmd.118.085639	Riccardi 2019
GSK269984A	equilibrium dialysis	Supplementary file2		human	0.249			10.1208/s12248-023-00800-x	Tess 2023
GSK269984A	equilibrium dialysis			non-human primate	0.249			10.1007/s11095-022-03205-1	Tess 2022
GSK461364	equilibrium dialysis	Supplementary file2		human	0.161			10.1208/s12248-023-00800-x	Tess 2023
Guanfacine	equilibrium dialysis	Supplementary file2		human	0.679			10.1208/s12248-023-00800-x	Tess 2023
Halofantrine	ultracentrifugation	0.4 mg/ml	0.4	human	0.002	0.0002		10.1186/s12936-019-3075-5	Charman 2020
Haloperidol	equilibrium dialysis	Supplementary file2		human	0.328			10.1208/s12248-023-00800-x	Tess 2023
Haloperidol	ultracentrifugation		0.25	dog	0.57			10.1124/dmd.118.085936	Barr 2019
Haloperidol	ultracentrifugation		0.25	human	0.35			10.1124/dmd.118.085936	Barr 2019
Haloperidol	ultracentrifugation		0.25	monkey	0.5			10.1124/dmd.118.085936	Barr 2019
Haloperidol	ultracentrifugation		0.25	mouse	0.47			10.1124/dmd.118.085936	Barr 2019
Haloperidol	ultracentrifugation		0.25	rat	0.63			10.1124/dmd.118.085936	Barr 2019
Haloperidol	ultrafiltration	HLM protein 0.5 mg/ml	0.5	human	0.24			10.1002/jps.22635	Beaumont 2011
Haloperidol	ultrafiltration	HLM protein 0.71 mg/ml	0.71	human	0.27			10.1002/jps.22635	Beaumont 2011
Homoharringtonine	equilibrium dialysis	Supplementary file2		human	0.788			10.1208/s12248-023-00800-x	Tess 2023
Hydrocortisone	equilibrium dialysis		1	human	0.21			10.1007/s11095-022-03205-1	Tess 2022
Hydrocortisone	equilibrium dialysis		0.81	human	0.795			10.1007/s11095-022-03205-1	Tess 2022
Hydrocortisone	equilibrium dialysis		1	human	2.342			10.1124/dmd.120.000131	Williamson 2020
Hydrocortisone	equilibrium dialysis	Supplementary file2		human	0.778			10.1208/s12248-023-00800-x	Tess 2023
Hydroxycamptothecin, 10-	equilibrium dialysis	Supplementary file2		human	0.787			10.1208/s12248-023-00800-x	Tess 2023
Hydroxychloroquine	equilibrium dialysis	Supplementary file2		human	0.772			10.1208/s12248-023-00800-x	Tess 2023
Hydroxyimipramine, 2-	equilibrium dialysis	Supplementary file2		human	0.707			10.1208/s12248-023-00800-x	Tess 2023
Hydroxymidazolam, 1-	equilibrium dialysis	Supplementary file2		human	0.787			10.1208/s12248-023-00800-x	Tess 2023
Hydroxymidazolam, 1-	equilibrium dialysis		1	human	0.696			10.1124/dmd.120.000131	Williamson 2020
Ibuprofen	equilibrium dialysis	Suppl Tab. 4	1	dog	1			10.1080/00498254.2022.2132426	Gardner 2022
Ibuprofen	equilibrium dialysis	Suppl Tab. 4	1	gottingen minipig	1			10.1080/00498254.2022.2132426	Gardner 2022
Ibuprofen	equilibrium dialysis	Tabl. 2	0.5	human	0.97			10.1080/00498254.2022.2132426	Gardner 2022
Ibuprofen	equilibrium dialysis		ND	human	0.95			10.1124/dmd.118.085639	Riccardi 2019
Ibuprofen	equilibrium dialysis	Measured by equilibrium dialysis method as described by (Di et al., 2012).	1	human	0.95			10.1124/jpet.118.252049	Kimoto 2018
Ibuprofen	equilibrium dialysis	Supplementary file2		human	0.95			10.1208/s12248-023-00800-x	Tess 2023
Ibuprofen	equilibrium dialysis	Suppl Tab. 4	1	monkey	1			10.1080/00498254.2022.2132426	Gardner 2022
Ibuprofen	equilibrium dialysis	Suppl Tab. 4	1	mouse	0.89			10.1080/00498254.2022.2132426	Gardner 2022
Ibuprofen	equilibrium dialysis			non-human primate	0.95			10.1007/s11095-022-03205-1	Tess 2022
Ibuprofen	equilibrium dialysis			rat	0.95			10.1007/s11095-022-03205-1	Tess 2022
Ibuprofen	equilibrium dialysis	Suppl Tab. 4	1	rat	1			10.1080/00498254.2022.2132426	Gardner 2022
Idarubicin	equilibrium dialysis	Supplementary file2		human	0.152			10.1208/s12248-023-00800-x	Tess 2023
Idazoxan	equilibrium dialysis	Supplementary file2		human	0.898			10.1208/s12248-023-00800-x	Tess 2023
Idrocilamide	equilibrium dialysis		1	human	0.578			10.1124/dmd.120.000131	Williamson 2020
Idrocilamide	equilibrium dialysis	Supplementary file2		human	0.851			10.1208/s12248-023-00800-x	Tess 2023
Ifosfamide	equilibrium dialysis	Suppl Tab. 4	1	bama minipig	0.85			10.1080/00498254.2022.2132426	Gardner 2022
Ifosfamide	equilibrium dialysis	Suppl Tab. 4	1	dog	1			10.1080/00498254.2022.2132426	Gardner 2022
Ifosfamide	equilibrium dialysis	Suppl Tab. 4	1	gottingen minipig	1			10.1080/00498254.2022.2132426	Gardner 2022
Ifosfamide	equilibrium dialysis	Tabl. 2	0.5	human	0.95			10.1080/00498254.2022.2132426	Gardner 2022
Ifosfamide	equilibrium dialysis	Supplementary file2		human	0.951			10.1208/s12248-023-00800-x	Tess 2023
Ifosfamide	equilibrium dialysis	Suppl Tab. 4	1	monkey	1			10.1080/00498254.2022.2132426	Gardner 2022
Ifosfamide	equilibrium dialysis	Suppl Tab. 4	1	mouse	1			10.1080/00498254.2022.2132426	Gardner 2022
Ifosfamide	equilibrium dialysis	Suppl Tab. 4	1	rat	1			10.1080/00498254.2022.2132426	Gardner 2022
Imatinib	equilibrium dialysis	Tabl. 2	0.5	human	0.69			10.1080/00498254.2022.2132426	Gardner 2022
Imatinib	equilibrium dialysis		1	human	0.405			10.1124/dmd.120.000131	Williamson 2020
Imatinib	equilibrium dialysis	Supplementary file2		human	0.444			10.1208/s12248-023-00800-x	Tess 2023
Imatinib	equilibrium dialysis			rat	0.444			10.1007/s11095-022-03205-1	Tess 2022
Imatinib	ultracentrifugation		0.25	dog	0.43			10.1124/dmd.118.085936	Barr 2019
Imatinib	ultracentrifugation		0.25	human	0.17			10.1124/dmd.118.085936	Barr 2019
Imatinib	ultracentrifugation		0.25	monkey	0.18			10.1124/dmd.118.085936	Barr 2019
Imatinib	ultracentrifugation		0.25	rat	0.43			10.1124/dmd.118.085936	Barr 2019
Imidafenacin	equilibrium dialysis	Supplementary file2		human	0.722			10.1208/s12248-023-00800-x	Tess 2023
Imipramine	dialysis / oil immersion	1 mg/ml	1	human	0.45			10.1124/dmd.108.020834	Kilford 2008
Imipramine	equilibrium dialysis	final protein concentration of 0.76 mg/mL. final incubation concentration of 1 μM	0.76	dog	0.38	0.03		10.1002/jps.22124	Zhang 2010
Imipramine	equilibrium dialysis	final protein concentration of 0.76 mg/mL. final incubation concentration of 1 μM	0.76	human	0.35	0.04		10.1002/jps.22124	Zhang 2010
Imipramine	equilibrium dialysis		0.81	human	0.405			10.1007/s11095-022-03205-1	Tess 2022
Imipramine	equilibrium dialysis		1	human	0.45			10.1007/s11095-022-03205-1	Tess 2022
Imipramine	equilibrium dialysis		0.5	human	0.587	0.061		10.1016/j.xphs.2020.09.012	Jones 2021
Imipramine	equilibrium dialysis	Tabl. 2	0.5	human	0.4			10.1080/00498254.2022.2132426	Gardner 2022
Imipramine	equilibrium dialysis	1 mg/ml	1	human	0.48	0.18		10.1124/dmd.105.005033	Giuliano 2005
Imipramine	equilibrium dialysis	1.0 mg/ml	1	human	0.45			10.1124/dmd.107.018713	Gertz 2008
Imipramine	equilibrium dialysis	1 μM; final protein concentration 0.76 mg/ml	0.76	human	0.35	0.02		10.1124/dmd.107.020131	Gao 2008
Imipramine	equilibrium dialysis	1 mg/ml; 100 μM	1	human	0.48	0.01		10.1124/dmd.111.039354	McLure 2011
Imipramine	equilibrium dialysis	1 mg/ml; 200 μM	1	human	0.57	0.04		10.1124/dmd.111.039354	McLure 2011
Imipramine	equilibrium dialysis	1 mg/ml; 500 μM	1	human	0.69	0.04		10.1124/dmd.111.039354	McLure 2011
Imipramine	equilibrium dialysis	HLM at a concentration of 1mg/ml and a final compound concentration of 1μM	1	human	0.31			10.1124/dmd.117.077396	Jones 2017
Imipramine	equilibrium dialysis	pre-soaked RED membranes	1	human	0.26	0.01		10.1124/dmd.121.000575	Wang 2021
Imipramine	equilibrium dialysis	pre-soaked RED membranes	0.5	human	0.4	0.03		10.1124/dmd.121.000575	Wang 2021
Imipramine	equilibrium dialysis	pre-soaked RED membranes	0.025	human	0.94	0.04		10.1124/dmd.121.000575	Wang 2021
Imipramine	equilibrium dialysis		2	human	0.13	0.04		10.1124/jpet.301.1.382	Soars 2002
Imipramine	equilibrium dialysis	Supplementary file2		human	0.389			10.1208/s12248-023-00800-x	Tess 2023
Imipramine	equilibrium dialysis	microsomal protein concentration at 1 mg/ml	1	human	0.16			https://www.semanticscholar.org/paper/Nonspecific-binding-to-microsomes%3A-impact-on-of-in-Obach/e88f55690d4028558dcd858f186982b2276177f0	Obach 1997
Imipramine	equilibrium dialysis	final protein concentration of 0.76 mg/mL. final incubation concentration of 1 μM	0.76	monkey	0.43	0.04		10.1002/jps.22124	Zhang 2010
Imipramine	equilibrium dialysis	final protein concentration of 0.76 mg/mL. final incubation concentration of 1 μM	0.76	rat	0.43	0.04		10.1002/jps.22124	Zhang 2010
Imipramine	equilibrium dialysis	microsomal protein concentration at 0.5 mg/ml	0.5		0.34			10.1124/dmd.31.5.606	Margolis 2003
Imipramine	equlibrium dialysis	0.5-1 mg/ml	0.5-1	human	0.38			10.1007/s11095-006-9663-4	Mohutsky 2006
Imipramine	HLM-beads	pre-soaked RED membranes	1	human	0.19	0.19		10.1124/dmd.121.000575	Wang 2021
Imipramine	HLM-beads	pre-soaked RED membranes	0.5	human	0.35	0.01		10.1124/dmd.121.000575	Wang 2021
Imipramine	HLM-beads	pre-soaked RED membranes	0.025	human	0.94	0.04		10.1124/dmd.121.000575	Wang 2021
Imipramine	ultracentrifugation		0.25	dog	0.65			10.1124/dmd.118.085936	Barr 2019
Imipramine	ultracentrifugation	1 mg/ml	1	human	0.75	0.08		10.1124/dmd.105.005033	Giuliano 2005
Imipramine	ultracentrifugation		0.25	human	0.77			10.1124/dmd.118.085936	Barr 2019
Imipramine	ultracentrifugation		0.25	monkey	0.82			10.1124/dmd.118.085936	Barr 2019
Imipramine	ultracentrifugation		0.25	mouse	0.53			10.1124/dmd.118.085936	Barr 2019
Imipramine	ultracentrifugation		0.25	rat	0.6			10.1124/dmd.118.085936	Barr 2019
Imipramine	ultrafiltration	1 mg/ml	1	human	0.5	0.05		10.1124/dmd.105.005033	Giuliano 2005
Imipramine		microsomal concentration 0.5 mg/ml	0.5	human	0.18	0.04		https://www.semanticscholar.org/paper/Prediction-of-human-clearance-of-twenty-nine-drugs-Obach/c1bded353d7f63823e4a4fa21a872f77f34d55d3	Obach 1999
Imipramine			1	rat	0.45			10.1124/dmd.107.015131	Hallifax 2007
Imipramine, N-oxide	equilibrium dialysis	Supplementary file2		human	0.732			10.1208/s12248-023-00800-x	Tess 2023
Inakalant	equilibrium dialysis	measured at 1 mg protein/ml	1	human	0.77			10.1021/acs.molpharmaceut.9b00525	Winiwarter 2019
Indapamide	equilibrium dialysis		1	human	0.96			10.1007/s11095-022-03205-1	Tess 2022
Indapamide	equilibrium dialysis	1 mg/ml	1	rat	0.96	0.03		10.1124/dmd.30.12.1497	Austin 2002
Indapamide	ultracentrifugation		0.25	dog	0.55			10.1124/dmd.118.085936	Barr 2019
Indapamide	ultracentrifugation		0.25	human	1			10.1124/dmd.118.085936	Barr 2019
Indapamide	ultracentrifugation		0.25	monkey	0.78			10.1124/dmd.118.085936	Barr 2019
Indapamide	ultracentrifugation		0.25	mouse	0.79			10.1124/dmd.118.085936	Barr 2019
Indapamide	ultracentrifugation		0.25	rat	0.53			10.1124/dmd.118.085936	Barr 2019
Indinavir	equilibrium dialysis	1.0 mg/ml	1	human	0.88			10.1124/dmd.107.018713	Gertz 2008
Indinavir	equilibrium dialysis	Supplementary file2		human	0.6			10.1208/s12248-023-00800-x	Tess 2023
Indinavir	ultrafiltration	HLM protein 0.5 mg/ml	0.5	human	0.95			10.1002/jps.22635	Beaumont 2011
Indinavir	ultrafiltration	HLM protein 0.71 mg/ml	0.71	human	1			10.1002/jps.22635	Beaumont 2011
Indisulam	equilibrium dialysis		1	human	0.187			10.1124/dmd.120.000131	Williamson 2020
Indomethacin	equilibrium dialysis	final protein concentration of 0.76 mg/mL. final incubation concentration of 1 μM	0.76	dog	0.82	0.04		10.1002/jps.22124	Zhang 2010
Indomethacin	equilibrium dialysis	final protein concentration of 0.76 mg/mL. final incubation concentration of 1 μM	0.76	human	0.91	0.07		10.1002/jps.22124	Zhang 2010
Indomethacin	equilibrium dialysis	1 μM; final protein concentration 0.76 mg/ml	0.76	human	0.91	0.02		10.1124/dmd.107.020131	Gao 2008
Indomethacin	equilibrium dialysis	Measured by equilibrium dialysis method as described by (Di et al., 2012).	1	human	0.77			10.1124/jpet.118.252049	Kimoto 2018
Indomethacin	equilibrium dialysis	Supplementary file2		human	0.744			10.1208/s12248-023-00800-x	Tess 2023
Indomethacin	equilibrium dialysis	final protein concentration of 0.76 mg/mL. final incubation concentration of 1 μM	0.76	monkey	0.9	0.04		10.1002/jps.22124	Zhang 2010
Indomethacin	equilibrium dialysis	final protein concentration of 0.76 mg/mL. final incubation concentration of 1 μM	0.76	rat	0.8	0.04		10.1002/jps.22124	Zhang 2010
Indomethacin	equilibrium dialysis	1 mg/ml	1	rat	0.81			10.1124/dmd.30.12.1497	Austin 2002
Indoprofen	equilibrium dialysis	Supplementary file2		human	1			10.1208/s12248-023-00800-x	Tess 2023
Iopamidol	equilibrium dialysis	Supplementary file2		human	0.757			10.1208/s12248-023-00800-x	Tess 2023
Irbesartan	equilibrium dialysis	Suppl Tab. 4	1	bama minipig	0.67			10.1080/00498254.2022.2132426	Gardner 2022
Irbesartan	equilibrium dialysis	Suppl Tab. 4	1	dog	0.91			10.1080/00498254.2022.2132426	Gardner 2022
Irbesartan	equilibrium dialysis	Suppl Tab. 4	1	gottingen minipig	0.69			10.1080/00498254.2022.2132426	Gardner 2022
Irbesartan	equilibrium dialysis	Tabl. 2	0.5	human	0.78			10.1080/00498254.2022.2132426	Gardner 2022
Irbesartan	equilibrium dialysis		ND	human	0.76			10.1124/dmd.118.085639	Riccardi 2019
Irbesartan	equilibrium dialysis	Supplementary file2		human	0.766			10.1208/s12248-023-00800-x	Tess 2023
Irbesartan	equilibrium dialysis	Suppl Tab. 4	1	monkey	0.75			10.1080/00498254.2022.2132426	Gardner 2022
Irbesartan	equilibrium dialysis	Suppl Tab. 4	1	mouse	0.82			10.1080/00498254.2022.2132426	Gardner 2022
Irbesartan	equilibrium dialysis			non-human primate	0.766			10.1007/s11095-022-03205-1	Tess 2022
Irbesartan	equilibrium dialysis	Suppl Tab. 4	1	rat	0.92			10.1080/00498254.2022.2132426	Gardner 2022
Irinotecan	equilibrium dialysis		1	human	0.713			10.1124/dmd.120.000131	Williamson 2020
Irinotecan	equilibrium dialysis	Supplementary file2		human	0.609			10.1208/s12248-023-00800-x	Tess 2023
Isavuconazole	equilibrium dialysis	Supplementary file2		human	0.278			10.1208/s12248-023-00800-x	Tess 2023
Isoxicam	equilibrium dialysis	Measured by equilibrium dialysis method as described by (Di et al., 2012).	1	human	0.81			10.1124/jpet.118.252049	Kimoto 2018
Isoxicam	equilibrium dialysis	Supplementary file2		human	0.869			10.1208/s12248-023-00800-x	Tess 2023
Isradipine	equilibrium dialysis		1	human	0.34			10.1007/s11095-022-03205-1	Tess 2022
Isradipine	equilibrium dialysis		0.25	human	0.72	0.04		10.1124/dmd.115.065292	Burns 2015
Isradipine	equilibrium dialysis	1 mg/ml	1	rat	0.34	0.04		10.1124/dmd.30.12.1497	Austin 2002
Isradipine	ultracentrifugation		0.25	dog	0.86			10.1124/dmd.118.085936	Barr 2019
Isradipine	ultracentrifugation		0.25	human	0.27			10.1124/dmd.118.085936	Barr 2019
Isradipine	ultracentrifugation		0.25	monkey	0.64			10.1124/dmd.118.085936	Barr 2019
Isradipine	ultracentrifugation		0.25	mouse	0.66			10.1124/dmd.118.085936	Barr 2019
Isradipine	ultracentrifugation		0.25	rat	0.71			10.1124/dmd.118.085936	Barr 2019
Itopride	equilibrium dialysis	HLM at a concentration of 1mg/ml and a final compound concentration of 1μM	1	human	1.05			10.1124/dmd.117.077396	Jones 2017
Itopride	equilibrium dialysis	HLM at a concentration of 1mg/ml and a final compound concentration of 1μM	1	human	1.05			10.1124/dmd.117.077396	Jones 2017
Itraconazole	equilibrium dialysis	final protein concentration of 0.76 mg/mL. final incubation concentration of 1 μM	0.76	dog	0.02	0.005		10.1002/jps.22124	Zhang 2010
Itraconazole	equilibrium dialysis	final protein concentration of 0.76 mg/mL. final incubation concentration of 1 μM	0.76	human	0.05	0.03		10.1002/jps.22124	Zhang 2010
Itraconazole	equilibrium dialysis	Tabl. 2	0.5	human	0.014			10.1080/00498254.2022.2132426	Gardner 2022
Itraconazole	equilibrium dialysis	1 mg/ml; 200 μM	1	human	0.02			10.1124/dmd.111.039354	McLure 2011
Itraconazole	equilibrium dialysis	1 mg/ml; 500 μM	1	human	0.02			10.1124/dmd.111.039354	McLure 2011
Itraconazole	equilibrium dialysis	1 mg/ml; 100 μM	1	human	0.03			10.1124/dmd.111.039354	McLure 2011
Itraconazole	equilibrium dialysis		1	human	0.025	0.001		10.1124/dmd.121.000575	Wang 2021
Itraconazole	equilibrium dialysis		0.5	human	0.036	0.005		10.1124/dmd.121.000575	Wang 2021
Itraconazole	equilibrium dialysis		0.025	human	0.29	0.07		10.1124/dmd.121.000575	Wang 2021
Itraconazole	equilibrium dialysis	Supplementary file2		human	0.0188			10.1208/s12248-023-00800-x	Tess 2023
Itraconazole	equilibrium dialysis	final protein concentration of 0.76 mg/mL. final incubation concentration of 1 μM	0.76	monkey	0.025	0.011		10.1002/jps.22124	Zhang 2010
Itraconazole	equilibrium dialysis	final protein concentration of 0.76 mg/mL. final incubation concentration of 1 μM	0.76	rat	0.027	0.019		10.1002/jps.22124	Zhang 2010
Itraconazole	HLM-beads		1	human	0.073	0.073		10.1124/dmd.121.000575	Wang 2021
Itraconazole	HLM-beads		0.5	human	0.1	0.01		10.1124/dmd.121.000575	Wang 2021
Itraconazole	HLM-beads		0.025	human	0.24	0.04		10.1124/dmd.121.000575	Wang 2021
JPC3210	ultracentrifugation	0.4 mg/ml	0.4	human	0.029	0.003		10.1186/s12936-019-3075-5	Charman 2020
KAE609	ultracentrifugation	0.4 mg/ml	0.4	human	0.019	0.001		10.1186/s12936-019-3075-5	Charman 2020
KAF156	ultracentrifugation	0.4 mg/ml	0.4	human	0.14	0.006		10.1186/s12936-019-3075-5	Charman 2020
Ketamine	equilibrium dialysis		1.49	human	1			10.1016/j.vascn.2005.10.002	Skaggs 2006
Ketamine	equilibrium dialysis	1 mg/ml	1	human	0.98	0.02		10.1124/dmd.111.039727	Uchaipichat 2011
Ketamine	equilibrium dialysis		1	human	0.97			10.1124/dmd.120.000131	Williamson 2020
Ketamine	equilibrium dialysis	Supplementary file2		human	0.81			10.1208/s12248-023-00800-x	Tess 2023
Ketamine		1 mg/mL microsome concentration	1	human	0.49			10.1021/ci600221h	Sykes 2006
Ketamine		microsomal concentration 1.0 mg/ml	1	human	0.49	0.02		https://www.semanticscholar.org/paper/Prediction-of-human-clearance-of-twenty-nine-drugs-Obach/c1bded353d7f63823e4a4fa21a872f77f34d55d3	Obach 1999
Ketoconazole	equilibrium dialysis	final protein concentration of 0.76 mg/mL. final incubation concentration of 1 μM	0.76	dog	0.26	0.02		10.1002/jps.22124	Zhang 2010
Ketoconazole	equilibrium dialysis	final protein concentration of 0.76 mg/mL. final incubation concentration of 1 μM	0.76	human	0.36	0.02		10.1002/jps.22124	Zhang 2010
Ketoconazole	equilibrium dialysis		1	human	0.13			10.1007/s11095-022-03205-1	Tess 2022
Ketoconazole	equilibrium dialysis	Tabl. 2	0.5	human	0.37			10.1080/00498254.2022.2132426	Gardner 2022
Ketoconazole	equilibrium dialysis	1 μM; final protein concentration 0.76 mg/ml	0.76	human	0.27	0.08		10.1124/dmd.107.020131	Gao 2008
Ketoconazole	equilibrium dialysis		0.5	human	0.33	0.06		10.1124/dmd.113.054932	Englund 2014
Ketoconazole	equilibrium dialysis	1 mg/ml; 2.5 to 250 μM	2.5	human	0.27	0.005		10.1124/jpet.110.167916	Raungrut 2010
Ketoconazole	equilibrium dialysis	microsomal protein concentration at 1 mg/ml	1	human	0.046	0.006		10.3109/00498254.2014.945196	Nirogi 2014
Ketoconazole	equilibrium dialysis	microsomal protein concentration at 0.5 mg/ml	0.5	human	0.098	0.02		10.3109/00498254.2014.945196	Nirogi 2014
Ketoconazole	equilibrium dialysis	final protein concentration of 0.76 mg/mL. final incubation concentration of 1 μM	0.76	rat	0.24	0.03		10.1002/jps.22124	Zhang 2010
Ketoconazole	equilibrium dialysis	fuinc determined at 0.5 mg/ml.	0.5	rat	0.23			10.1124/dmd.107.017095	Brown 2007
Ketoprofen	equilibrium dialysis	final protein concentration of 0.76 mg/mL. final incubation concentration of 1 μM	0.76	dog	0.93	0.04		10.1002/jps.22124	Zhang 2010
Ketoprofen	equilibrium dialysis	final protein concentration of 0.76 mg/mL. final incubation concentration of 1 μM	0.76	human	0.91	0.1		10.1002/jps.22124	Zhang 2010
Ketoprofen	equilibrium dialysis	Tabl. 2	0.5	human	1			10.1080/00498254.2022.2132426	Gardner 2022
Ketoprofen	equilibrium dialysis	1 μM; final protein concentration 0.76 mg/ml	0.76	human	0.92	0.06		10.1124/dmd.107.020131	Gao 2008
Ketoprofen	equilibrium dialysis	0.5-1 mg/ml	0.5-1	human	0.92			10.1124/dmd.108.023853	Kilford 2009
Ketoprofen	equilibrium dialysis	Measured by equilibrium dialysis method as described by (Di et al., 2012).	1	human	0.86			10.1124/jpet.118.252049	Kimoto 2018
Ketoprofen	equilibrium dialysis		2	human	0.91	0.15		10.1124/jpet.301.1.382	Soars 2002
Ketoprofen	equilibrium dialysis	Supplementary file2		human	0.894			10.1208/s12248-023-00800-x	Tess 2023
Ketoprofen	equilibrium dialysis	final protein concentration of 0.76 mg/mL. final incubation concentration of 1 μM	0.76	monkey	1.18	0.12		10.1002/jps.22124	Zhang 2010
Ketoprofen	equilibrium dialysis	final protein concentration of 0.76 mg/mL. final incubation concentration of 1 μM	0.76	rat	0.94	0.06		10.1002/jps.22124	Zhang 2010
Ketoprofen	equilibrium dialysis	0.5 mg/ml rat liver microsomal solution; 2 µM	0.5	rat	0.95			10.1124/dmd.119.087973	Holt 2019
Ketoprofen	equilibrium dialysis	1 mg/ml	1	rat	0.92			10.1124/dmd.30.12.1497	Austin 2002
Ketoprofen	equlibrium dialysis	0.5-1 mg/ml	0.5-1	human	1			10.1007/s11095-006-9663-4	Mohutsky 2006
Ketoprofen	ultracentrifugation		0.25	dog	0.63			10.1124/dmd.118.085936	Barr 2019
Ketoprofen	ultracentrifugation		0.25	human	0.74			10.1124/dmd.118.085936	Barr 2019
Ketoprofen	ultracentrifugation		0.25	monkey	0.67			10.1124/dmd.118.085936	Barr 2019
Ketoprofen	ultracentrifugation		0.25	mouse	0.59			10.1124/dmd.118.085936	Barr 2019
Ketoprofen	ultracentrifugation		0.25	rat	0.6			10.1124/dmd.118.085936	Barr 2019
Ketorolac	equilibrium dialysis	Supplementary file2		human	0.75			10.1208/s12248-023-00800-x	Tess 2023
Ketorolac	equilibrium dialysis			non-human primate	0.75			10.1007/s11095-022-03205-1	Tess 2022
L-778123	equilibrium dialysis	Supplementary file2		human	0.649			10.1208/s12248-023-00800-x	Tess 2023
Lamivudine	equilibrium dialysis	Supplementary file2		human	0.699			10.1208/s12248-023-00800-x	Tess 2023
Lanicemine	equilibrium dialysis	Supplementary file2		human	0.936			10.1208/s12248-023-00800-x	Tess 2023
Lansoprazole	equilibrium dialysis	Supplementary file2		human	0.832			10.1208/s12248-023-00800-x	Tess 2023
Laropiprant	equilibrium dialysis		1	human	0.412			10.1124/dmd.120.000131	Williamson 2020
Laropiprant	equilibrium dialysis	Supplementary file2		human	0.449			10.1208/s12248-023-00800-x	Tess 2023
Lesinurad	equilibrium dialysis		1	human	0.664			10.1124/dmd.120.000131	Williamson 2020
Levallorphan	equilibrium dialysis	1.0 mg/ml	1	human	0.84			10.1124/dmd.107.018713	Gertz 2008
Levetiracetam	equilibrium dialysis	Supplementary file2		human	0.846			10.1208/s12248-023-00800-x	Tess 2023
Levobupivacaine	equilibrium dialysis	Supplementary file2		human	0.757			10.1208/s12248-023-00800-x	Tess 2023
Levofloxacin	equilibrium dialysis	Tabl. 2	0.5	human	1			10.1080/00498254.2022.2132426	Gardner 2022
Levofloxacin	equilibrium dialysis	Supplementary file2		human	0.923			10.1208/s12248-023-00800-x	Tess 2023
Levofloxacin	ultracentrifugation		0.25	dog	0.3			10.1124/dmd.118.085936	Barr 2019
Levofloxacin	ultracentrifugation		0.25	human	0.29			10.1124/dmd.118.085936	Barr 2019
Levofloxacin	ultracentrifugation		0.25	monkey	0.31			10.1124/dmd.118.085936	Barr 2019
Levofloxacin	ultracentrifugation		0.25	mouse	0.26			10.1124/dmd.118.085936	Barr 2019
Levofloxacin	ultracentrifugation		0.25	rat	0.35			10.1124/dmd.118.085936	Barr 2019
Levomepromazine	equilibrium dialysis		1	human	0.089			10.1124/dmd.120.000131	Williamson 2020
Levomepromazine	equilibrium dialysis	Supplementary file2		human	0.174			10.1208/s12248-023-00800-x	Tess 2023
Levonorgestrel	equilibrium dialysis		1	human	0.498			10.1124/dmd.120.000131	Williamson 2020
Levoprotiline	equilibrium dialysis	Supplementary file2		human	0.257			10.1208/s12248-023-00800-x	Tess 2023
Levosimendan	equilibrium dialysis	Supplementary file2		human	0.914			10.1208/s12248-023-00800-x	Tess 2023
Licarbazepine	equilibrium dialysis	Supplementary file2		human	0.887			10.1208/s12248-023-00800-x	Tess 2023
Lidocaine	equilibrium dialysis	1 mg/ml; 200 μM	1	human	1.01	0.03		10.1124/dmd.111.039354	McLure 2011
Lidocaine	equilibrium dialysis	1 mg/ml; 500 μM	1	human	1.04	0.06		10.1124/dmd.111.039354	McLure 2011
Lidocaine	equilibrium dialysis	1 mg/ml; 100 μM	1	human	1.08	0.1		10.1124/dmd.111.039354	McLure 2011
Lidocaine	ultrafiltration	HLM protein 0.5 mg/ml	0.5	human	1			10.1002/jps.22635	Beaumont 2011
Lidocaine	ultrafiltration	HLM protein 0.71 mg/ml	0.71	human	1			10.1002/jps.22635	Beaumont 2011
Lincomycin	equilibrium dialysis	Supplementary file2		human	0.947			10.1208/s12248-023-00800-x	Tess 2023
Linezolid	equilibrium dialysis	Supplementary file2		human	0.843			10.1208/s12248-023-00800-x	Tess 2023
Lipoic acid, R(+)-α	equilibrium dialysis	Supplementary file2		human	0.82			10.1208/s12248-023-00800-x	Tess 2023
Lisinopril	equilibrium dialysis	Suppl Tab. 4	1	bama minipig	1			10.1080/00498254.2022.2132426	Gardner 2022
Lisinopril	equilibrium dialysis	Suppl Tab. 4	1	dog	0.79			10.1080/00498254.2022.2132426	Gardner 2022
Lisinopril	equilibrium dialysis	Suppl Tab. 4	1	gottingen minipig	0.74			10.1080/00498254.2022.2132426	Gardner 2022
Lisinopril	equilibrium dialysis	Tabl. 2	0.5	human	1			10.1080/00498254.2022.2132426	Gardner 2022
Lisinopril	equilibrium dialysis	Suppl Tab. 4	1	monkey	0.8			10.1080/00498254.2022.2132426	Gardner 2022
Lisinopril	equilibrium dialysis	Suppl Tab. 4	1	mouse	0.73			10.1080/00498254.2022.2132426	Gardner 2022
Lisinopril	equilibrium dialysis	Suppl Tab. 4	1	rat	0.88			10.1080/00498254.2022.2132426	Gardner 2022
Lomitapide	equilibrium dialysis	Supplementary file2		human	0.00978			10.1208/s12248-023-00800-x	Tess 2023
Loperamide	equilibrium dialysis		0.5	human	0.74	0.01		10.1124/dmd.113.054932	Englund 2014
Loratidine	equilibrium dialysis		0.25	human	0.44	0.06		10.1124/dmd.115.065292	Burns 2015
Lorazepam	equilibrium dialysis	1 mg/ml	1	human	0.72	0.01		10.1124/dmd.113.051656	Uchaipichat 2013
Lorcainide	equilibrium dialysis		0.81	human	0.555			10.1007/s11095-022-03205-1	Tess 2022
Lorcainide	equilibrium dialysis	Supplementary file2		human	0.518			10.1208/s12248-023-00800-x	Tess 2023
Lorcainide		1 mg/mL microsome concentration	1	human	0.52			10.1021/ci600221h	Sykes 2006
Lorcainide		microsomal concentration 1.0 mg/ml	1	human	0.52	0.03		https://www.semanticscholar.org/paper/Prediction-of-human-clearance-of-twenty-nine-drugs-Obach/c1bded353d7f63823e4a4fa21a872f77f34d55d3	Obach 1999
Lorlatinib	equilibrium dialysis	Supplementary file2		human	0.78			10.1208/s12248-023-00800-x	Tess 2023
Losartan	equilibrium dialysis	Tabl. 2	0.5	human	0.8			10.1080/00498254.2022.2132426	Gardner 2022
Losartan	equilibrium dialysis	1 mg/ml	1	rat	0.9			10.1124/dmd.30.12.1497	Austin 2002
Losmapimod	equilibrium dialysis	Supplementary file2		human	0.756			10.1208/s12248-023-00800-x	Tess 2023
Loxiglumide	equilibrium dialysis	Supplementary file2		human	0.817			10.1208/s12248-023-00800-x	Tess 2023
LY2090314	equilibrium dialysis	Supplementary file2		human	0.513			10.1208/s12248-023-00800-x	Tess 2023
M001	equilibrium dialysis		0.25	human	0.76			10.1016/j.vascn.2010.04.003	Deshmukh 2011
M5717	ultracentrifugation	0.4 mg/ml	0.4	human	0.5	0.041		10.1186/s12936-019-3075-5	Charman 2020
Maprotiline	equilibrium dialysis	Supplementary file2		human	0.142			10.1208/s12248-023-00800-x	Tess 2023
Maraviroc	equilibrium dialysis	Supplementary file2		human	0.591			10.1208/s12248-023-00800-x	Tess 2023
Maxipost	equilibrium dialysis	Supplementary file2		human	0.046			10.1208/s12248-023-00800-x	Tess 2023
Mazapertine	equilibrium dialysis	Supplementary file2		human	0.531			10.1208/s12248-023-00800-x	Tess 2023
Mebendazole	equilibrium dialysis		1	human	0.632			10.1124/dmd.120.000131	Williamson 2020
Mebendazole	equilibrium dialysis	Supplementary file2		human	0.615			10.1208/s12248-023-00800-x	Tess 2023
Mebendazole	equilibrium dialysis	1 mg/ml	1	rat	0.7			10.1124/dmd.30.12.1497	Austin 2002
Meclofenamic acid	equilibrium dialysis	1 mg/ml; 100 μM	1	human	0.58	0.03		10.1124/dmd.111.039354	McLure 2011
Meclofenamic acid	equilibrium dialysis	1 mg/ml; 200 μM	1	human	0.59	0.02		10.1124/dmd.111.039354	McLure 2011
Meclofenamic acid	equilibrium dialysis	1 mg/ml; 500 μM	1	human	0.69	0.08		10.1124/dmd.111.039354	McLure 2011
Medroxalol	equilibrium dialysis	Supplementary file2		human	0.48			10.1208/s12248-023-00800-x	Tess 2023
Mefloquine	ultracentrifugation	0.4 mg/ml	0.4	human	0.05	0.006		10.1186/s12936-019-3075-5	Charman 2020
Melagatran	equilibrium dialysis	Suppl Tab. 4	1	dog	0.94			10.1080/00498254.2022.2132426	Gardner 2022
Melagatran	equilibrium dialysis	Suppl Tab. 4	1	gottingen minipig	0.97			10.1080/00498254.2022.2132426	Gardner 2022
Melagatran	equilibrium dialysis	Tabl. 2	0.5	human	1			10.1080/00498254.2022.2132426	Gardner 2022
Melagatran	equilibrium dialysis	Suppl Tab. 4	1	monkey	0.96			10.1080/00498254.2022.2132426	Gardner 2022
Melagatran	equilibrium dialysis	Suppl Tab. 4	1	mouse	1			10.1080/00498254.2022.2132426	Gardner 2022
Melagatran	equilibrium dialysis	Suppl Tab. 4	1	rat	0.97			10.1080/00498254.2022.2132426	Gardner 2022
Melatonin	equilibrium dialysis		1	human	0.931			10.1124/dmd.120.000131	Williamson 2020
Melatonin	equilibrium dialysis	Supplementary file2		human	0.73			10.1208/s12248-023-00800-x	Tess 2023
Meloxicam	equilibrium dialysis		ND	human	0.92			10.1124/dmd.118.085639	Riccardi 2019
Meloxicam	equilibrium dialysis	Measured by equilibrium dialysis method as described by (Di et al., 2012).	1	human	0.92			10.1124/jpet.118.252049	Kimoto 2018
Meloxicam	equilibrium dialysis	Supplementary file2		human	0.92			10.1208/s12248-023-00800-x	Tess 2023
Meloxicam	ultrafiltration	HLM protein 0.71 mg/ml	0.71	human	0.84			10.1002/jps.22635	Beaumont 2011
Menogaril	equilibrium dialysis	Supplementary file2		human	0.644			10.1208/s12248-023-00800-x	Tess 2023
Mephenytoin	microfiltration	1 mg protein/ml	1	human	1			10.1124/dmd.106.011569	Brown 2006
Mepindolol	equilibrium dialysis	Supplementary file2		human	0.753			10.1208/s12248-023-00800-x	Tess 2023
Mepivacaine	equilibrium dialysis		1	human	0.958			10.1124/dmd.120.000131	Williamson 2020
Mepivacaine	equilibrium dialysis	Supplementary file2		human	0.817			10.1208/s12248-023-00800-x	Tess 2023
Metaproterenol	equilibrium dialysis	Supplementary file2		human	1			10.1208/s12248-023-00800-x	Tess 2023
Metergoline	equilibrium dialysis	Supplementary file2		human	0.113			10.1208/s12248-023-00800-x	Tess 2023
Methadone	equilibrium dialysis	1 mg/ml; 0.25 to 12 μM	0.25	human	0.72	0.039		10.1124/jpet.110.167916	Raungrut 2010
Methocarbamol	equilibrium dialysis	1 mg/ml	1	rat	0.84			10.1124/dmd.30.12.1497	Austin 2002
Methohexital		1 mg/mL microsome concentration	1	human	0.86			10.1021/ci600221h	Sykes 2006
Methohexital		microsomal concentration 1.0 mg/ml	1	human	0.86	0.13		https://www.semanticscholar.org/paper/Prediction-of-human-clearance-of-twenty-nine-drugs-Obach/c1bded353d7f63823e4a4fa21a872f77f34d55d3	Obach 1999
Methotrexate	ultracentrifugation		0.25	dog	0.028			10.1124/dmd.118.085936	Barr 2019
Methotrexate	ultracentrifugation		0.25	human	0.04			10.1124/dmd.118.085936	Barr 2019
Methotrexate	ultracentrifugation		0.25	monkey	0.01			10.1124/dmd.118.085936	Barr 2019
Methotrexate	ultracentrifugation		0.25	mouse	0.018			10.1124/dmd.118.085936	Barr 2019
Methotrexate	ultracentrifugation		0.25	rat	0.025			10.1124/dmd.118.085936	Barr 2019
Methoxsalen	equilibrium dialysis	Supplementary file2		human	0.983			10.1208/s12248-023-00800-x	Tess 2023
Methoxsalen		microsomal concentration 0.5 mg/ml	0.5	human	0.94	0.11		https://www.semanticscholar.org/paper/Prediction-of-human-clearance-of-twenty-nine-drugs-Obach/c1bded353d7f63823e4a4fa21a872f77f34d55d3	Obach 1999
Methylprednisolone	equilibrium dialysis	Supplementary file2		human	0.814			10.1208/s12248-023-00800-x	Tess 2023
Metipranolol	equilibrium dialysis	Supplementary file2		human	0.833			10.1208/s12248-023-00800-x	Tess 2023
Metoclopramide	equilibrium dialysis	Supplementary file2		human	0.895			10.1208/s12248-023-00800-x	Tess 2023
Metocurine	equilibrium dialysis	Supplementary file2		human	1			10.1208/s12248-023-00800-x	Tess 2023
Metolazone	equilibrium dialysis	Supplementary file2		human	0.971			10.1208/s12248-023-00800-x	Tess 2023
Metopimazine	equilibrium dialysis		1	human	1.011			10.1124/dmd.120.000131	Williamson 2020
Metopimazine	equilibrium dialysis	Supplementary file2		human	0.532			10.1208/s12248-023-00800-x	Tess 2023
Metoprolol	equilibrium dialysis		1.49	human	0.97			10.1016/j.vascn.2005.10.002	Skaggs 2006
Metoprolol	equilibrium dialysis	measured at 1 mg protein/ml	1	human	0.94			10.1021/acs.molpharmaceut.9b00525	Winiwarter 2019
Metoprolol	equilibrium dialysis	Tabl. 2	0.5	human	0.99			10.1080/00498254.2022.2132426	Gardner 2022
Metoprolol	equilibrium dialysis	Supplementary file2		human	0.844			10.1208/s12248-023-00800-x	Tess 2023
Metoprolol	equilibrium dialysis	0.5 mg/ml rat liver microsomal solution; 2 µM	0.5	rat	0.8			10.1124/dmd.119.087973	Holt 2019
Metoprolol	ultracentrifugation		0.25	dog	0.59			10.1124/dmd.118.085936	Barr 2019
Metoprolol	ultracentrifugation		0.25	human	0.66			10.1124/dmd.118.085936	Barr 2019
Metoprolol	ultracentrifugation		0.25	monkey	0.58			10.1124/dmd.118.085936	Barr 2019
Metoprolol	ultracentrifugation		0.25	mouse	0.61			10.1124/dmd.118.085936	Barr 2019
Metoprolol	ultracentrifugation		0.25	rat	0.54			10.1124/dmd.118.085936	Barr 2019
Metoprolol	ultrafiltration	HLM protein 0.5 mg/ml	0.5	human	1			10.1002/jps.22635	Beaumont 2011
Metoprolol	ultrafiltration	HLM protein 0.71 mg/ml	0.71	human	1			10.1002/jps.22635	Beaumont 2011
Metronidazole	equilibrium dialysis	Supplementary file2		human	0.899			10.1208/s12248-023-00800-x	Tess 2023
Metyrapone	equilibrium dialysis		1	human	0.99			10.1007/s11095-022-03205-1	Tess 2022
Metyrapone	equilibrium dialysis	1 mg/ml	1	rat	0.97	0.03		10.1124/dmd.30.12.1497	Austin 2002
Mexiletine	equilibrium dialysis	Supplementary file2		human	0.645			10.1208/s12248-023-00800-x	Tess 2023
Mianserine	equilibrium dialysis	1 mg/ml; 100 μM	1	human	0.29	0.11		10.1124/dmd.111.039354	McLure 2011
Mianserine	equilibrium dialysis	1 mg/ml; 200 μM	1	human	0.37	0.01		10.1124/dmd.111.039354	McLure 2011
Mianserine	equilibrium dialysis	1 mg/ml; 500 μM	1	human	0.37	0.08		10.1124/dmd.111.039354	McLure 2011
Mibefradil	equilibrium dialysis	1.0 mg/ml	1	human	0.03			10.1124/dmd.107.018713	Gertz 2008
Mibefradil	equilibrium dialysis		1	human	0.022			10.1124/dmd.120.000131	Williamson 2020
Mibefradil	equilibrium dialysis	0.5 mg/ml rat liver microsomal solution; 2 µM	0.5	rat	0.034			10.1124/dmd.119.087973	Holt 2019
Miconazole	equilibrium dialysis		1	human	0.03			10.1007/s11095-022-03205-1	Tess 2022
Miconazole	equilibrium dialysis	Tabl. 2	0.5	human	0.0086			10.1080/00498254.2022.2132426	Gardner 2022
Miconazole	equilibrium dialysis	fuinc determined at 0.5 mg/ml.	0.5	rat	0.06			10.1124/dmd.107.017095	Brown 2007
Midazolam	equilibrium dialysis	final protein concentration of 0.76 mg/mL. final incubation concentration of 1 μM	0.76	dog	0.53	0.01		10.1002/jps.22124	Zhang 2010
Midazolam	equilibrium dialysis	final protein concentration of 0.76 mg/mL. final incubation concentration of 1 μM	0.76	human	0.65	0.02		10.1002/jps.22124	Zhang 2010
Midazolam	equilibrium dialysis		1.49	human	0.336			10.1016/j.vascn.2005.10.002	Skaggs 2006
Midazolam	equilibrium dialysis		0.25	human	#N/A			10.1016/j.vascn.2010.04.003	Deshmukh 2011
Midazolam	equilibrium dialysis		0.5	human	0.735	0.031		10.1016/j.xphs.2020.09.012	Jones 2021
Midazolam	equilibrium dialysis		0.2	human	0.85	0.04		10.1080/00498254.2020.1738592	Morita 2020
Midazolam	equilibrium dialysis	Tabl. 2	0.5	human	0.6			10.1080/00498254.2022.2132426	Gardner 2022
Midazolam	equilibrium dialysis	1 mg/ml	1	human	0.65	0.08		10.1124/dmd.105.005033	Giuliano 2005
Midazolam	equilibrium dialysis	1.0 mg/ml	1	human	0.54			10.1124/dmd.107.018713	Gertz 2008
Midazolam	equilibrium dialysis	1 μM; final protein concentration 0.76 mg/ml	0.76	human	0.65	0.01		10.1124/dmd.107.020131	Gao 2008
Midazolam	equilibrium dialysis	0.5-1 mg/ml	0.5-1	human	0.54			10.1124/dmd.108.023853	Kilford 2009
Midazolam	equilibrium dialysis		0.5	human	0.3	0.02		10.1124/dmd.113.054932	Englund 2014
Midazolam	equilibrium dialysis		0.25	human	0.86	0.06		10.1124/dmd.115.065292	Burns 2015
Midazolam	equilibrium dialysis		1	human	0.617			10.1124/dmd.120.000131	Williamson 2020
Midazolam	equilibrium dialysis		1	human	0.52	0.08		10.1124/dmd.121.000575	Wang 2021
Midazolam	equilibrium dialysis		0.5	human	0.67	0.06		10.1124/dmd.121.000575	Wang 2021
Midazolam	equilibrium dialysis		0.025	human	0.98	0.14		10.1124/dmd.121.000575	Wang 2021
Midazolam	equilibrium dialysis	Supplementary file2		human	0.612			10.1208/s12248-023-00800-x	Tess 2023
Midazolam	equilibrium dialysis	final protein concentration of 0.76 mg/mL. final incubation concentration of 1 μM	0.76	monkey	0.54	0.04		10.1002/jps.22124	Zhang 2010
Midazolam	equilibrium dialysis	final protein concentration of 0.76 mg/mL. final incubation concentration of 1 μM	0.76	rat	0.54	0.05		10.1002/jps.22124	Zhang 2010
Midazolam	equilibrium dialysis	protein concentration at 1 mg/ml	1	rat	0.63			10.1124/dmd.104.000125	Jones 2004
Midazolam	equilibrium dialysis	0.5 mg/ml rat liver microsomal solution; 2 µM	0.5	rat	0.71			10.1124/dmd.119.087973	Holt 2019
Midazolam	equlibrium dialysis	0.5-1 mg/ml	0.5-1	human	0.69			10.1007/s11095-006-9663-4	Mohutsky 2006
Midazolam	HLM-beads		1	human	0.53	0.53		10.1124/dmd.121.000575	Wang 2021
Midazolam	HLM-beads		0.5	human	0.76	0.02		10.1124/dmd.121.000575	Wang 2021
Midazolam	HLM-beads		0.025	human	1.02	0.01		10.1124/dmd.121.000575	Wang 2021
Midazolam	ultracentrifugation		0.25	human	0.7			10.1016/j.vascn.2010.04.003	Deshmukh 2011
Midazolam	ultracentrifugation	1 mg/ml	1	human	0.75	0.08		10.1124/dmd.105.005033	Giuliano 2005
Midazolam	ultracentrifugation		0.05	human	1			10.1515/dmpt-2017-0024	Umehara 2017
Midazolam	ultrafiltration	HLM protein 0.5 mg/ml	0.5	human	0.65			10.1002/jps.22635	Beaumont 2011
Midazolam	ultrafiltration	HLM protein 0.71 mg/ml	0.71	human	0.88			10.1002/jps.22635	Beaumont 2011
Midazolam	ultrafiltration	1 mg/ml	1	human	0.6	0.08		10.1124/dmd.105.005033	Giuliano 2005
Midazolam		microsomal concentration 1.0 mg/ml	1	human	0.88	0.12		https://www.semanticscholar.org/paper/Prediction-of-human-clearance-of-twenty-nine-drugs-Obach/c1bded353d7f63823e4a4fa21a872f77f34d55d3	Obach 1999
Mifepristone	equilibrium dialysis	Supplementary file2		human	0.187			10.1208/s12248-023-00800-x	Tess 2023
Minoxidil	equilibrium dialysis	Supplementary file2		human	0.977			10.1208/s12248-023-00800-x	Tess 2023
Mirabegron	equilibrium dialysis		1	human	0.772			10.1124/dmd.120.000131	Williamson 2020
Mirabegron	equilibrium dialysis	Supplementary file2		human	0.705			10.1208/s12248-023-00800-x	Tess 2023
Mirtazapine	equilibrium dialysis		1	human	0.69			10.1124/dmd.120.000131	Williamson 2020
Mirtazapine	equilibrium dialysis	Supplementary file2		human	0.772			10.1208/s12248-023-00800-x	Tess 2023
Mizolastine	equilibrium dialysis		1	human	0.486			10.1124/dmd.120.000131	Williamson 2020
Mizolastine	equilibrium dialysis	Supplementary file2		human	0.503			10.1208/s12248-023-00800-x	Tess 2023
MMV048	ultracentrifugation	0.4 mg/ml	0.4	human	0.61	0.014		10.1186/s12936-019-3075-5	Charman 2020
MMV052	ultracentrifugation	0.4 mg/ml	0.4	human	0.001	0.0001		10.1186/s12936-019-3075-5	Charman 2020
MMV253	ultracentrifugation	0.4 mg/ml	0.4	human	0.11	0.017		10.1186/s12936-019-3075-5	Charman 2020
Moclobemide	equilibrium dialysis	HLM at a concentration of 1mg/ml and a final compound concentration of 1μM	1	human	0.98			10.1124/dmd.117.077396	Jones 2017
Moclobemide	equilibrium dialysis	Supplementary file2		human	0.929			10.1208/s12248-023-00800-x	Tess 2023
Modipafant	equilibrium dialysis		0.81	human	0.278			10.1007/s11095-022-03205-1	Tess 2022
Molsidomine	equilibrium dialysis	Supplementary file2		human	0.81			10.1208/s12248-023-00800-x	Tess 2023
Montelukast	equilibrium dialysis	measured at 1 mg protein/ml	1	human	0.01			10.1021/acs.molpharmaceut.9b00525	Winiwarter 2019
Montelukast	equilibrium dialysis		ND	human	0.00067			10.1124/dmd.118.085639	Riccardi 2019
Morinidazole	equilibrium dialysis	Supplementary file2		human	0.967			10.1208/s12248-023-00800-x	Tess 2023
Morphine	equilibrium dialysis		2	human	0.8	0.17		10.1124/jpet.301.1.382	Soars 2002
Moxonidine	equilibrium dialysis	Supplementary file2		human	0.998			10.1208/s12248-023-00800-x	Tess 2023
Mycophenolic acid	equilibrium dialysis	1 mg/ml HLM	1	human	0.95			10.1007/s11095-008-9823-9	Cubitt 2009
Mycophenolic acid	equilibrium dialysis	1.0 mg/ml	1	human	0.79			10.1124/dmd.107.018713	Gertz 2008
Mycophenolic acid	equilibrium dialysis	Supplementary file2		human	0.892			10.1208/s12248-023-00800-x	Tess 2023
N-3-Benzylnirvanol	equilibrium dialysis	microsomal protein concentration at 1 mg/ml	1	human	0.35	0.02		10.3109/00498254.2014.945196	Nirogi 2014
N-3-Benzylnirvanol	equilibrium dialysis	microsomal protein concentration at 0.5 mg/ml	0.5	human	0.44	0.04		10.3109/00498254.2014.945196	Nirogi 2014
Nafcillin	equilibrium dialysis	0.5 mg/ml rat liver microsomal solution; 2 µM	0.5	rat	0.94			10.1124/dmd.119.087973	Holt 2019
Naftopidil	equilibrium dialysis	Supplementary file2		human	0.144			10.1208/s12248-023-00800-x	Tess 2023
Nalbuphine	equilibrium dialysis	Supplementary file2		human	0.939			10.1208/s12248-023-00800-x	Tess 2023
Naloxone	dialysis / oil immersion	1 mg/ml	1	human	0.87			10.1124/dmd.108.020834	Kilford 2008
Naloxone	equilibrium dialysis	1 mg/ml HLM	1	human	0.87			10.1007/s11095-008-9823-9	Cubitt 2009
Naloxone	equilibrium dialysis		1	human	0.87			10.1007/s11095-022-03205-1	Tess 2022
Naloxone	equilibrium dialysis	Tabl. 2	0.5	human	0.98			10.1080/00498254.2022.2132426	Gardner 2022
Naloxone	equilibrium dialysis	1.0 mg/ml	1	human	0.87			10.1124/dmd.107.018713	Gertz 2008
Naloxone	equilibrium dialysis	0.5-1 mg/ml	0.5-1	human	0.87			10.1124/dmd.108.023853	Kilford 2009
Naloxone	equilibrium dialysis		2	human	0.81	0.21		10.1124/jpet.301.1.382	Soars 2002
Naloxone	equilibrium dialysis	Supplementary file2		human	0.925			10.1208/s12248-023-00800-x	Tess 2023
Naltrexone	ultracentrifugation		0.25	dog	0.73			10.1124/dmd.118.085936	Barr 2019
Naltrexone	ultracentrifugation		0.25	human	0.59			10.1124/dmd.118.085936	Barr 2019
Naltrexone	ultracentrifugation		0.25	monkey	0.81			10.1124/dmd.118.085936	Barr 2019
Naltrexone	ultracentrifugation		0.25	mouse	0.84			10.1124/dmd.118.085936	Barr 2019
Naltrexone	ultracentrifugation		0.25	rat	0.85			10.1124/dmd.118.085936	Barr 2019
Naphthoflavone, alpha-	dialysis / oil immersion	1 mg/ml	1	human	0.02			10.1124/dmd.108.020834	Kilford 2008
Naphthoflavone, alpha-	equilibrium dialysis	Suppl Tab. 4	1	dog	0.03			10.1080/00498254.2022.2132426	Gardner 2022
Naphthoflavone, alpha-	equilibrium dialysis		1	human	0.02			10.1007/s11095-022-03205-1	Tess 2022
Naphthoflavone, alpha-	equilibrium dialysis	Tabl. 2	0.5	human	0.073			10.1080/00498254.2022.2132426	Gardner 2022
Naphthoflavone, alpha-	equilibrium dialysis	1.0 mg/ml	1	human	0.07			10.1124/dmd.107.018713	Gertz 2008
Naphthoflavone, alpha-	equilibrium dialysis	microsomal protein concentration at 1 mg/ml	1	human	0.003	0.001		10.3109/00498254.2014.945196	Nirogi 2014
Naphthoflavone, alpha-	equilibrium dialysis	microsomal protein concentration at 0.5 mg/ml	0.5	human	0.023	0.009		10.3109/00498254.2014.945196	Nirogi 2014
Naphthoflavone, alpha-	equilibrium dialysis	Suppl Tab. 4	1	mouse	0.03			10.1080/00498254.2022.2132426	Gardner 2022
Naphthoflavone, alpha-	equilibrium dialysis	Suppl Tab. 4	1	rat	0.08			10.1080/00498254.2022.2132426	Gardner 2022
Naphthoflavone, alpha-	ultracentrifugation	0.82 mg/ml	0.82	human	0.02			10.1124/dmd.108.021279	Henshall 2008
Naphthoquine	ultracentrifugation	0.4 mg/ml	0.4	human	0.21	0.015		10.1186/s12936-019-3075-5	Charman 2020
Naphtidrofuryl	equilibrium dialysis	Supplementary file2		human	0.572			10.1208/s12248-023-00800-x	Tess 2023
Naproxen	equilibrium dialysis	1 mg/ml; concentration 20 μM	1	human	0.99			10.1046/j.1365-2125.2000.00193.x	McLure 2002
Naproxen	equilibrium dialysis	1 mg/ml; concentration 500 μM	1	human	1			10.1046/j.1365-2125.2000.00193.x	McLure 2002
Naproxen	equilibrium dialysis	Measured by equilibrium dialysis method as described by (Di et al., 2012).	1	human	1			10.1124/jpet.118.252049	Kimoto 2018
Naproxen	equilibrium dialysis		2	human	0.61	0.01		10.1124/jpet.301.1.382	Soars 2002
Naproxen	equilibrium dialysis	Supplementary file2		human	0.948			10.1208/s12248-023-00800-x	Tess 2023
Naproxen	equilibrium dialysis			non-human primate	0.948			10.1007/s11095-022-03205-1	Tess 2022
Naproxen	equilibrium dialysis			rat	0.948			10.1007/s11095-022-03205-1	Tess 2022
Naproxen	ultracentrifugation		0.25	dog	0.49			10.1124/dmd.118.085936	Barr 2019
Naproxen	ultracentrifugation		0.25	human	0.39			10.1124/dmd.118.085936	Barr 2019
Naproxen	ultracentrifugation		0.25	monkey	0.31			10.1124/dmd.118.085936	Barr 2019
Naproxen	ultracentrifugation		0.25	mouse	0.61			10.1124/dmd.118.085936	Barr 2019
Naproxen	ultracentrifugation		0.25	rat	0.77			10.1124/dmd.118.085936	Barr 2019
Naratriptan	equilibrium dialysis	Supplementary file2		human	0.967			10.1208/s12248-023-00800-x	Tess 2023
Nateglinide	equilibrium dialysis		1	human	0.852			10.1124/dmd.120.000131	Williamson 2020
Nateglinide	equilibrium dialysis	Measured by equilibrium dialysis method as described by (Di et al., 2012).	1	human	0.91			10.1124/jpet.118.252049	Kimoto 2018
Nateglinide	equilibrium dialysis	Supplementary file2		human	0.731			10.1208/s12248-023-00800-x	Tess 2023
Nebivolol	equilibrium dialysis		1	human	0.028			10.1124/dmd.120.000131	Williamson 2020
Nebivolol	equilibrium dialysis	Supplementary file2		human	0.0648			10.1208/s12248-023-00800-x	Tess 2023
Nefazodone	equilibrium dialysis	measured at 0.5 mg protein/ml	0.5	human	0.21			10.1021/acs.molpharmaceut.9b00525	Winiwarter 2019
Nefopam	equilibrium dialysis		1	human	0.803			10.1124/dmd.120.000131	Williamson 2020
Nefopam	equilibrium dialysis	Supplementary file2		human	0.775			10.1208/s12248-023-00800-x	Tess 2023
Nelfinavir	dialysis	Simcyp paper: 0.02	0.2	rat	0.6			10.1124/dmd.108.020917	Parker 2008
Nemorubicin	equilibrium dialysis	Supplementary file2		human	0.213			10.1208/s12248-023-00800-x	Tess 2023
Neostigmine	equilibrium dialysis	Supplementary file2		human	1			10.1208/s12248-023-00800-x	Tess 2023
Netupitant	equilibrium dialysis	Supplementary file2		human	0.0119			10.1208/s12248-023-00800-x	Tess 2023
Nevirapine	equilibrium dialysis	Supplementary file2		human	0.939			10.1208/s12248-023-00800-x	Tess 2023
Nicainoprol	equilibrium dialysis	Supplementary file2		human	0.824			10.1208/s12248-023-00800-x	Tess 2023
Nicardipine	equilibrium dialysis	Supplementary file2		human	0.1			10.1208/s12248-023-00800-x	Tess 2023
Nicardipine	equilibrium dialysis	0.5 mg/ml rat liver microsomal solution; 2 µM	0.5	rat	0.039			10.1124/dmd.119.087973	Holt 2019
Nicardipine	ultracentrifugation		0.25	dog	0.18			10.1124/dmd.118.085936	Barr 2019
Nicardipine	ultracentrifugation		0.25	human	0.13			10.1124/dmd.118.085936	Barr 2019
Nicardipine	ultracentrifugation		0.25	monkey	0.098			10.1124/dmd.118.085936	Barr 2019
Nicardipine	ultracentrifugation		0.25	mouse	0.067			10.1124/dmd.118.085936	Barr 2019
Nicardipine	ultracentrifugation		0.25	rat	0.12			10.1124/dmd.118.085936	Barr 2019
Nicardipine	ultrafiltration	HLM protein 0.5 mg/ml	0.5	human	0.006			10.1002/jps.22635	Beaumont 2011
Nicardipine	ultrafiltration	HLM protein 0.71 mg/ml	0.71	human	0.04			10.1002/jps.22635	Beaumont 2011
Nicardipine		1 mg/mL microsome concentration	1	human	0.04			10.1021/ci600221h	Sykes 2006
Nifedipine	equilibrium dialysis		0.2	human	0.79	0.03		10.1080/00498254.2020.1738592	Morita 2020
Nifedipine	equilibrium dialysis	1.0 mg/ml	1	human	0.7			10.1124/dmd.107.018713	Gertz 2008
Nifedipine	equilibrium dialysis		0.25	human	0.87	0.02		10.1124/dmd.115.065292	Burns 2015
Nifedipine	equilibrium dialysis	Supplementary file2		human	0.166			10.1208/s12248-023-00800-x	Tess 2023
Nilvadipine		Suppl Tab. 4	1	dog	0.15			10.1080/00498254.2022.2132426	Gardner 2022
Nilvadipine		Suppl Tab. 4	1	rat	0.15			10.1080/00498254.2022.2132426	Gardner 2022
Nimodipine	equilibrium dialysis	measured at 0.5 mg protein/ml	0.5	human	0.33			10.1021/acs.molpharmaceut.9b00525	Winiwarter 2019
Nimodipine	ultrafiltration	HLM protein 0.5 mg/ml	0.5	human	0.17			10.1002/jps.22635	Beaumont 2011
Nimodipine	ultrafiltration	HLM protein 0.71 mg/ml	0.71	human	0.19			10.1002/jps.22635	Beaumont 2011
Nintedanib	equilibrium dialysis		1	human	0.197			10.1124/dmd.120.000131	Williamson 2020
Nisoldipine	equilibrium dialysis	Supplementary file2		human	0.102			10.1208/s12248-023-00800-x	Tess 2023
Nizatidine	equilibrium dialysis	Supplementary file2		human	1			10.1208/s12248-023-00800-x	Tess 2023
NK 611	equilibrium dialysis	Supplementary file2		human	1			10.1208/s12248-023-00800-x	Tess 2023
Nomifensine	equilibrium dialysis	Supplementary file2		human	0.806			10.1208/s12248-023-00800-x	Tess 2023
Nortilidine	equilibrium dialysis		1	human	0.936			10.1124/dmd.120.000131	Williamson 2020
Nortriptyline	equilibrium dialysis	concentration 100 μM; extracted from Fig1	2	human	0.21			10.1046/j.1365-2125.2000.00193.x	McLure 2002
Nortriptyline	equilibrium dialysis	concentration 20 μM; extracted from Fig1	1	human	0.33			10.1046/j.1365-2125.2000.00193.x	McLure 2002
Nortriptyline	equilibrium dialysis	concentration 200 μM; extracted from Fig1	1	human	0.4	0.04		10.1046/j.1365-2125.2000.00193.x	McLure 2002
Nortriptyline	equilibrium dialysis	concentration 100 μM; extracted from Fig1	1	human	0.4	0.03		10.1046/j.1365-2125.2000.00193.x	McLure 2002
Nortriptyline	equilibrium dialysis	concentration 500 μM; extracted from Fig1	1	human	0.61	0.04		10.1046/j.1365-2125.2000.00193.x	McLure 2002
Nortriptyline	equilibrium dialysis	concentration 1000 μM; extracted from Fig1	1	human	0.7	0.03		10.1046/j.1365-2125.2000.00193.x	McLure 2002
Nortriptyline	equilibrium dialysis	concentration 100 μM; extracted from Fig1	0.25	human	0.7	0.04		10.1046/j.1365-2125.2000.00193.x	McLure 2002
Nortriptyline	equilibrium dialysis	Supplementary file2		human	0.19			10.1208/s12248-023-00800-x	Tess 2023
№0001	equilibrium dialysis		0.81	human	0.0498			10.1007/s11095-022-03205-1	Tess 2022
№0002	equilibrium dialysis		0.81	human	0.146			10.1007/s11095-022-03205-1	Tess 2022
№0003	equilibrium dialysis		0.81	human	0.752			10.1007/s11095-022-03205-1	Tess 2022
№0004	equilibrium dialysis			dog	0.856			10.1007/s11095-022-03205-1	Tess 2022
№0004	equilibrium dialysis		0.81	human	0.891			10.1007/s11095-022-03205-1	Tess 2022
№0005	equilibrium dialysis		0.81	human	0.235			10.1007/s11095-022-03205-1	Tess 2022
№0006	equilibrium dialysis		0.81	human	0.0315			10.1007/s11095-022-03205-1	Tess 2022
№0007	equilibrium dialysis		0.81	human	0.358			10.1007/s11095-022-03205-1	Tess 2022
№0008	equilibrium dialysis		0.81	human	0.12			10.1007/s11095-022-03205-1	Tess 2022
№0009	equilibrium dialysis		0.81	human	0.00477			10.1007/s11095-022-03205-1	Tess 2022
№0010	equilibrium dialysis		0.81	human	0.293			10.1007/s11095-022-03205-1	Tess 2022
№0011	equilibrium dialysis		0.81	human	0.00683			10.1007/s11095-022-03205-1	Tess 2022
№0012	equilibrium dialysis		0.81	human	0.0817			10.1007/s11095-022-03205-1	Tess 2022
№0013	equilibrium dialysis		0.81	human	0.363			10.1007/s11095-022-03205-1	Tess 2022
№0014	equilibrium dialysis			dog	0.863			10.1007/s11095-022-03205-1	Tess 2022
№0014	equilibrium dialysis		0.81	human	0.649			10.1007/s11095-022-03205-1	Tess 2022
[truncated: 1,303 more rows]

## Sheet: Recombinant CYPs
Compound	method	CYP	comments	concentration [uM]	concentration [pmol CYP/mL]	concentration [mg protein/mL]	system	fu mean	SD	REF	Author, year
[truncated: 61 more rows]
