# Supplementary material for: Data set of fraction unbound values in the in vitro incubations for metabolic studies for better prediction of human clearance
Source: Database (Oxford). 2024 Jul 24;2024:baae063. doi: 10.1093/database/baae063 (PMC11269425; doi:10.1093/database/baae063)
Supplement: baae063_Supp [file baae063_supp.zip › suppl_data/Krumpholz_et_al_fu_dataset_post_review.xlsx]

## Sheet: Plasma
Compound	method	comments	species	fu mean	SD	fu range	REF	Author, year	smiles	MW	XlogP	TPS	HBD	HBA
Abacavir	equilibrium dialysis	Supplementary file2	human	0.713			10.1208/s12248-023-00800-x	Tess 2023	C1CC1NC2=C3C(=NC(=N2)N)N(C=N3)C4CC(C=C4)CO	286.33	0.9	102	3	6
Abanoquil	equilibrium dialysis	Supplementary file2	human	0.183			10.1208/s12248-023-00800-x	Tess 2023	COC1=C(C=C2CN(CCC2=C1)C3=NC4=CC(=C(C=C4C(=C3)N)OC)OC)OC	395.5	3.4	79.1	1	7
Acecainide	equilibrium dialysis	Supplementary file2	human	0.872			10.1208/s12248-023-00800-x	Tess 2023	CCN(CC)CCNC(=O)C1=CC=C(C=C1)NC(=O)C	277.36	0.7	61.4	2	3
Acenocoumarol	equilibrium dialysis	Supplementary file2	human	0.0217			10.1208/s12248-023-00800-x	Tess 2023	CC(=O)CC(C1=CC=C(C=C1)[N+](=O)[O-])C2=C(C3=CC=CC=C3OC2=O)O	353.3	2.5	109	1	6
Acetaminophen	equilibrium dialysis		human	0.498			10.3109/00498254.2010.500407	Sohlenius-Sternbeck 2010	CC(=O)NC1=CC=C(C=C1)O	151.16	0.5	49.3	2	2
Acetaminophen	equilibrium dialysis	Supplementary file2	human	0.886			10.1208/s12248-023-00800-x	Tess 2023	CC(=O)NC1=CC=C(C=C1)O	151.16	0.5	49.3	2	2
Acetaminophen	equilibrium dialysis		human	0.89			10.3109/00498254.2012.669080	Sohlenius-Sternbeck 2010	CC(=O)NC1=CC=C(C=C1)O	151.16	0.5	49.3	2	2
Acyclovir	equilibrium dialysis	Supplementary file2	human	0.649			10.1208/s12248-023-00800-x	Tess 2023	C1=NC2=C(N1COCCO)N=C(NC2=O)N	225.2	-1.9	115	3	5
Adinazolam	equilibrium dialysis		human	0.352			10.1124/dmd.120.000131	Williamson 2020	CN(C)CC1=NN=C2N1C3=C(C=C(C=C3)Cl)C(=NC2)C4=CC=CC=C4	351.8	1.6	46.3	0	4
Adinazolam	equilibrium dialysis	Supplementary file2	human	0.389			10.1208/s12248-023-00800-x	Tess 2023	CN(C)CC1=NN=C2N1C3=C(C=C(C=C3)Cl)C(=NC2)C4=CC=CC=C4	351.8	1.6	46.3	0	4
AFN-1252	equilibrium dialysis	Supplementary file2	human	0.0175			10.1208/s12248-023-00800-x	Tess 2023	#N/A	#N/A	#N/A	#N/A	#N/A	#N/A
AFN-1252	equilibrium dialysis		human	0.047			10.1124/dmd.120.000131	Williamson 2020	#N/A	#N/A	#N/A	#N/A	#N/A	#N/A
AG-EE-388 ZW	equilibrium dialysis	Supplementary file2	human	0.141			10.1208/s12248-023-00800-x	Tess 2023	#N/A	#N/A	#N/A	#N/A	#N/A	#N/A
Ajmaline	equilibrium dialysis	Supplementary file2	human	0.419			10.1208/s12248-023-00800-x	Tess 2023	CCC1C2CC3C4C5(CC(C2C5O)N3C1O)C6=CC=CC=C6N4C	326.4	1.8	46.9	2	4
Albendazole	#N/A		human	0.3			Book: Goodman and Gilman's The Pharmacological Basis of Therapeutics	Brunton et al.	CCCSC1=CC2=C(C=C1)N=C(N2)NC(=O)OC	265.33	2.9	92.3	2	4
Aldosterone	equilibrium dialysis		human	0.36	0.03		10.1210/jcem-50-1-158	Zipser 1980	CC12CCC(=O)C=C1CCC3C2C(CC4(C3CCC4C(=O)CO)C=O)O	360.4	1.1	91.7	2	5
Alectinib	equilibrium dialysis	Supplementary file2	human	0.00968			10.1208/s12248-023-00800-x	Tess 2023	CCC1=CC2=C(C=C1N3CCC(CC3)N4CCOCC4)C(C5=C(C2=O)C6=C(N5)C=C(C=C6)C#N)(C)C	482.6	5.2	72.4	1	5
Alfentanil	equilibrium dialysis		rat	0.164			10.1124/dmd.106.014027	De Buck 2007	CCC(=O)N(C1=CC=CC=C1)C2(CCN(CC2)CCN3C(=O)N(N=N3)CC)COC	416.5	2.2	81	0	6
Alfentanil	ultrafiltration	lab 2	human	0.15			10.1002/jps.22635	Beaumont 2011	CCC(=O)N(C1=CC=CC=C1)C2(CCN(CC2)CCN3C(=O)N(N=N3)CC)COC	416.5	2.2	81	0	6
Alfentanil	ultrafiltration	1 μM	human	0.28			10.1002/jps.22635	Beaumont 2011	CCC(=O)N(C1=CC=CC=C1)C2(CCN(CC2)CCN3C(=O)N(N=N3)CC)COC	416.5	2.2	81	0	6
Alfentanil	#N/A		human	0.079			10.1124/dmd.107.015644	De Buck 2007a	CCC(=O)N(C1=CC=CC=C1)C2(CCN(CC2)CCN3C(=O)N(N=N3)CC)COC	416.5	2.2	81	0	6
Alfentanil	#N/A		rat	0.164			10.1124/dmd.107.015644	De Buck 2007a	CCC(=O)N(C1=CC=CC=C1)C2(CCN(CC2)CCN3C(=O)N(N=N3)CC)COC	416.5	2.2	81	0	6
Alfuzosin	equilibrium dialysis		human	0.292			10.1124/dmd.120.000131	Williamson 2020	CN(CCCNC(=O)C1CCCO1)C2=NC3=CC(=C(C=C3C(=N2)N)OC)OC	389.4	1.7	112	2	8
Alfuzosin	equilibrium dialysis	Supplementary file2	human	0.34			10.1208/s12248-023-00800-x	Tess 2023	CN(CCCNC(=O)C1CCCO1)C2=NC3=CC(=C(C=C3C(=N2)N)OC)OC	389.4	1.7	112	2	8
Almitrine	equilibrium dialysis	Supplementary file2	human	0.00789			10.1208/s12248-023-00800-x	Tess 2023	C=CCNC1=NC(=NC(=N1)N2CCN(CC2)C(C3=CC=C(C=C3)F)C4=CC=C(C=C4)F)NCC=C	477.6	5.6	69.2	2	9
Almokalant	equilibrium dialysis	Supplementary file2	human	0.821			10.1208/s12248-023-00800-x	Tess 2023	CCCS(=O)CCCN(CC)CC(COC1=CC=C(C=C1)C#N)O	352.5	1.7	92.8	1	6
Almorexant	equilibrium dialysis	Supplementary file2	human	0.00402			10.1208/s12248-023-00800-x	Tess 2023	CNC(=O)C(C1=CC=CC=C1)N2CCC3=CC(=C(C=C3C2CCC4=CC=C(C=C4)C(F)(F)F)OC)OC	512.6	6	50.8	1	7
Almotriptan	equilibrium dialysis	Supplementary file2	human	0.739			10.1208/s12248-023-00800-x	Tess 2023	CN(C)CCC1=CNC2=C1C=C(C=C2)CS(=O)(=O)N3CCCC3	335.5	1.6	64.8	1	4
Alosetron	equilibrium dialysis	Supplementary file2	human	0.35			10.1208/s12248-023-00800-x	Tess 2023	CC1=C(N=CN1)CN2CCC3=C(C2=O)C4=CC=CC=C4N3C	294.35	1.6	53.9	1	2
Alprazolam	equilibrium dialysis	Supplementary file2	human	0.2	0.09		10.1002/dta.2146	Noble 2016	CC1=NN=C2N1C3=C(C=C(C=C3)Cl)C(=NC2)C4=CC=CC=C4	308.8	2.1	43.1	0	3
Alprazolam	equilibrium dialysis	Supplementary file2	human	0.35			10.1208/s12248-023-00800-x	Tess 2023	CC1=NN=C2N1C3=C(C=C(C=C3)Cl)C(=NC2)C4=CC=CC=C4	308.8	2.1	43.1	0	3
Alprazolam	ultrafiltration	lab 2	human	0.14			10.1002/jps.22635	Beaumont 2011	CC1=NN=C2N1C3=C(C=C(C=C3)Cl)C(=NC2)C4=CC=CC=C4	308.8	2.1	43.1	0	3
Alprazolam	ultrafiltration	1 μM	human	0.35			10.1002/jps.22635	Beaumont 2011	CC1=NN=C2N1C3=C(C=C(C=C3)Cl)C(=NC2)C4=CC=CC=C4	308.8	2.1	43.1	0	3
Alprazolam	#N/A		human	0.29			10.1124/jpet.105.093229	Obach 2005	CC1=NN=C2N1C3=C(C=C(C=C3)Cl)C(=NC2)C4=CC=CC=C4	308.8	2.1	43.1	0	3
Alprazolam	#N/A		human	0.78			10.1124/dmd.106.011569	Brown 2006	CC1=NN=C2N1C3=C(C=C(C=C3)Cl)C(=NC2)C4=CC=CC=C4	308.8	2.1	43.1	0	3
Alprenolol	equilibrium dialysis		human	0.15			10.1124/dmd.120.000131	Williamson 2020	CC(C)NCC(COC1=CC=CC=C1CC=C)O	249.35	3.1	41.5	2	3
Alprenolol	equilibrium dialysis	Supplementary file2	human	0.409			10.1208/s12248-023-00800-x	Tess 2023	CC(C)NCC(COC1=CC=CC=C1CC=C)O	249.35	3.1	41.5	2	3
Aminocamptothecin, 9-	equilibrium dialysis	Supplementary file2	human	0.0437			10.1208/s12248-023-00800-x	Tess 2023	#N/A	#N/A	#N/A	#N/A	#N/A	#N/A
Amiodarone	equilibrium dialysis	Supplementary file2	human	0.0003			10.1208/s12248-023-00800-x	Tess 2023	CCCCC1=C(C2=CC=CC=C2O1)C(=O)C3=CC(=C(C(=C3)I)OCCN(CC)CC)I	645.3	7.6	42.7	0	4
Amiodarone	equilibrium dialysis		human	0.001			10.1097/FJC.0b013e3181d2ce39	Margulis 2010	CCCCC1=C(C2=CC=CC=C2O1)C(=O)C3=CC(=C(C(=C3)I)OCCN(CC)CC)I	645.3	7.6	42.7	0	4
Amiodarone	ultrafiltration		human	0.0002			10.1111/j.1365-2125.1988.tb05311.x	Veronese 1988	CCCCC1=C(C2=CC=CC=C2O1)C(=O)C3=CC(=C(C(=C3)I)OCCN(CC)CC)I	645.3	7.6	42.7	0	4
Amiodarone	#N/A		dog	0.0001			10.1007/s11095-022-03205-1	Tess 2022	CCCCC1=C(C2=CC=CC=C2O1)C(=O)C3=CC(=C(C(=C3)I)OCCN(CC)CC)I	645.3	7.6	42.7	0	4
Amiodarone	#N/A		rat	0.0001			10.1007/s11095-022-03205-1	Tess 2022	CCCCC1=C(C2=CC=CC=C2O1)C(=O)C3=CC(=C(C(=C3)I)OCCN(CC)CC)I	645.3	7.6	42.7	0	4
Amitriptyline	equilibrium dialysis		human	0.041			10.3109/00498254.2010.500407	Sohlenius-Sternbeck 2010	CN(C)CCC=C1C2=CC=CC=C2CCC3=CC=CC=C31	277.4	5	3.2	0	1
Amitriptyline	equilibrium dialysis		human	0.058			10.1016/j.vascn.2005.10.002	Skaggs 2006	CN(C)CCC=C1C2=CC=CC=C2CCC3=CC=CC=C31	277.4	5	3.2	0	1
Amitriptyline	equilibrium dialysis	Supplementary file2	human	0.0806			10.1208/s12248-023-00800-x	Tess 2023	CN(C)CCC=C1C2=CC=CC=C2CCC3=CC=CC=C31	277.4	5	3.2	0	1
Amitriptyline	equlibrium dialysis	5 μM	human	0.058			10.1016/j.vascn.2005.10.002	Skaggs 2006	CN(C)CCC=C1C2=CC=CC=C2CCC3=CC=CC=C31	277.4	5	3.2	0	1
Amitriptyline	ultracentrifugation	0.25 mg/mL protein	human	0.097			10.1016/j.vascn.2010.04.003	Deshmukh 2011	CN(C)CCC=C1C2=CC=CC=C2CCC3=CC=CC=C31	277.4	5	3.2	0	1
Amitriptyline	ultrafiltration	lab 2	human	0.015			10.1002/jps.22635	Beaumont 2011	CN(C)CCC=C1C2=CC=CC=C2CCC3=CC=CC=C31	277.4	5	3.2	0	1
Amitriptyline	ultrafiltration	1 μM	human	0.06			10.1002/jps.22635	Beaumont 2011	CN(C)CCC=C1C2=CC=CC=C2CCC3=CC=CC=C31	277.4	5	3.2	0	1
Amlodipine	equilibrium dialysis	Supplementary file2	human	0.091			10.1208/s12248-023-00800-x	Tess 2023	CCOC(=O)C1=C(NC(=C(C1C2=CC=CC=C2Cl)C(=O)OC)C)COCCN	408.9	3	99.9	2	7
Amlodipine	ultrafiltration	lab 2	human	0.032			10.1002/jps.22635	Beaumont 2011	CCOC(=O)C1=C(NC(=C(C1C2=CC=CC=C2Cl)C(=O)OC)C)COCCN	408.9	3	99.9	2	7
Amlodipine	ultrafiltration	1 μM	human	0.077			10.1002/jps.22635	Beaumont 2011	CCOC(=O)C1=C(NC(=C(C1C2=CC=CC=C2Cl)C(=O)OC)C)COCCN	408.9	3	99.9	2	7
Amlodipine	#N/A		rat	0.0463			10.1007/s11095-022-03205-1	Tess 2022	CCOC(=O)C1=C(NC(=C(C1C2=CC=CC=C2Cl)C(=O)OC)C)COCCN	408.9	3	99.9	2	7
Amodiaquine	ultracentrifugation		human	0.089	0.008		10.1186/s12936-019-3075-5	Charman 2020	CCN(CC)CC1=C(C=CC(=C1)NC2=C3C=CC(=CC3=NC=C2)Cl)O	355.9	2.6	48.4	2	4
Amonafide	equilibrium dialysis	Supplementary file2	human	0.58			10.1208/s12248-023-00800-x	Tess 2023	CN(C)CCN1C(=O)C2=CC=CC3=CC(=CC(=C32)C1=O)N	283.32	1.5	66.6	1	4
Amprenavir	equilibrium dialysis	10 μM; pH~8.7	human	0.105	0.008		10.1021/mp800004s	Kochansky 2008	CC(C)CN(CC(C(CC1=CC=CC=C1)NC(=O)OC2CCOC2)O)S(=O)(=O)C3=CC=C(C=C3)N	505.6	2.9	140	3	8
Amsacrine	equilibrium dialysis		human	0.007			10.1124/dmd.120.000131	Williamson 2020	COC1=C(C=CC(=C1)NS(=O)(=O)C)NC2=C3C=CC=CC3=NC4=CC=CC=C42	393.5	4	88.7	2	6
Amsacrine	equilibrium dialysis	Supplementary file2	human	0.123			10.1208/s12248-023-00800-x	Tess 2023	COC1=C(C=CC(=C1)NS(=O)(=O)C)NC2=C3C=CC=CC3=NC4=CC=CC=C42	393.5	4	88.7	2	6
Amsalog	equilibrium dialysis	Supplementary file2	human	0.00348			10.1208/s12248-023-00800-x	Tess 2023	CC1=C2C(=CC=C1)C(=C3C=CC=C(C3=N2)C(=O)NC)NC4=C(C=C(C=C4)NS(=O)(=O)C)OC.C(CS(=O)(=O)O)O	590.7	None	201	5	11
Androstenedione	equilibrium dialysis		human	0.227	0.012		10.1016/0039-128x(68)90025-1	Forest 1968	CC12CCC(=O)C=C1CCC3C2CCC4(C3CCC4=O)C	286.4	2.7	34.1	0	2
Antazoline	equilibrium dialysis	Supplementary file2	human	0.508			10.1208/s12248-023-00800-x	Tess 2023	C1CN=C(N1)CN(CC2=CC=CC=C2)C3=CC=CC=C3	265.35	2.6	27.6	1	2
Antazoline	equilibrium dialysis		human	0.562			10.1124/dmd.120.000131	Williamson 2020	C1CN=C(N1)CN(CC2=CC=CC=C2)C3=CC=CC=C3	265.35	2.6	27.6	1	2
Antipyrine	equilibrium dialysis	10 μM; pH~8.7	human	0.61	0.06		10.1021/mp800004s	Kochansky 2008	CC1=CC(=O)N(N1C)C2=CC=CC=C2	188.23	0.4	23.6	0	2
Antipyrine	ultrafiltration	lab 2	human	0.8			10.1002/jps.22635	Beaumont 2011	CC1=CC(=O)N(N1C)C2=CC=CC=C2	188.23	0.4	23.6	0	2
Antipyrine	ultrafiltration	1 μM	human	1			10.1002/jps.22635	Beaumont 2011	CC1=CC(=O)N(N1C)C2=CC=CC=C2	188.23	0.4	23.6	0	2
Antipyrine	#N/A		human	0.97			10.1124/dmd.106.011569	Brown 2006	CC1=CC(=O)N(N1C)C2=CC=CC=C2	188.23	0.4	23.6	0	2
Apicidin	equilibrium dialysis	0.4 ml	human	0.01042	0.00114		10.1080/15287390500181992	Soo Shin 2005	CCC(C)C1C(=O)N2CCCCC2C(=O)NC(C(=O)NC(C(=O)N1)CC3=CN(C4=CC=CC=C43)OC)CCCCCC(=O)CC	623.8	4.4	139	3	6
Apicidin	equilibrium dialysis	0.4 ml	mouse	0.00369	0.0034		10.1080/15287390500181992	Soo Shin 2005	CCC(C)C1C(=O)N2CCCCC2C(=O)NC(C(=O)NC(C(=O)N1)CC3=CN(C4=CC=CC=C43)OC)CCCCCC(=O)CC	623.8	4.4	139	3	6
Apicidin	equilibrium dialysis	0.4 ml	rat	0.00376	0.0059		10.1080/15287390500181992	Soo Shin 2005	CCC(C)C1C(=O)N2CCCCC2C(=O)NC(C(=O)NC(C(=O)N1)CC3=CN(C4=CC=CC=C43)OC)CCCCCC(=O)CC	623.8	4.4	139	3	6
Apixaban	equilibrium dialysis	Supplementary file2	human	0.142			10.1208/s12248-023-00800-x	Tess 2023	COC1=CC=C(C=C1)N2C3=C(CCN(C3=O)C4=CC=C(C=C4)N5CCCCC5=O)C(=N2)C(=O)N	459.5	2.2	111	1	5
Aplaviroc	equilibrium dialysis		human	0.013			10.1124/dmd.120.000131	Williamson 2020	CCCCN1C(=O)C(NC(=O)C12CCN(CC2)CC3=CC=C(C=C3)OC4=CC=C(C=C4)C(=O)O)C(C5CCCCC5)O	577.7	3.1	119	3	7
Apremilast	equilibrium dialysis	Supplementary file2	human	0.21			10.1208/s12248-023-00800-x	Tess 2023	CCOC1=C(C=CC(=C1)C(CS(=O)(=O)C)N2C(=O)C3=C(C2=O)C(=CC=C3)NC(=O)C)OC	460.5	1.8	128	1	7
Aprepitant	equilibrium dialysis	10 μM; pH~8.7	human	0.0026	0.0007		10.1021/mp800004s	Kochansky 2008	CC(C1=CC(=CC(=C1)C(F)(F)F)C(F)(F)F)OC2C(N(CCO2)CC3=NNC(=O)N3)C4=CC=C(C=C4)F	534.4	4.2	75.2	2	12
AQ-13	ultracentrifugation		human	0.43	0.022		10.1186/s12936-019-3075-5	Charman 2020	CCN(CC)CCCNC1=C2C=CC(=CC2=NC=C1)Cl.Cl.Cl	364.7	None	28.2	3	3
Aripiprazole	equilibrium dialysis	Supplementary file2	human	0.00835			10.1208/s12248-023-00800-x	Tess 2023	C1CC(=O)NC2=C1C=CC(=C2)OCCCCN3CCN(CC3)C4=C(C(=CC=C4)Cl)Cl	448.4	4.6	44.8	1	4
Artemether	equilibrium dialysis	RED device with diluted plasma correcting for the dilution factor; presaturation of device and 24 h dialysis	human	0.038	0.009		10.1186/s12936-019-3075-5	Charman 2020	CC1CCC2C(C(OC3C24C1CCC(O3)(OO4)C)OC)C	298.37	3.1	46.2	0	5
Artemisinin	equilibrium dialysis	10 μM; pH~8.7	human	0.21	0.02		10.1021/mp800004s	Kochansky 2008	CC1CCC2C(C(=O)OC3C24C1CCC(O3)(OO4)C)C	282.33	2.8	54	0	5
Artemisone	ultracentrifugation		human	0.12	0.006		10.1186/s12936-019-3075-5	Charman 2020	CC1CCC2C(C(OC3C24C1CCC(O3)(OO4)C)N5CCS(=O)(=O)CC5)C	401.5	2.4	82.7	0	7
Artesunate	equilibrium dialysis	Instability evident; where values are given they represent an estimate only	human	0.27	0.008		10.1186/s12936-019-3075-5	Charman 2020	CC1CCC2C(C(OC3C24C1CCC(O3)(OO4)C)OC(=O)CCC(=O)O)C	384.4	2.5	101	1	8
Astemizole	equilibrium dialysis		human	0.013			10.1097/FJC.0b013e3181d2ce39	Margulis 2010	COC1=CC=C(C=C1)CCN2CCC(CC2)NC3=NC4=CC=CC=C4N3CC5=CC=C(C=C5)F	458.6	6	42.3	1	5
Astemizole	equilibrium dialysis		rat	0.098			10.1124/dmd.106.014027	De Buck 2007	COC1=CC=C(C=C1)CCN2CCC(CC2)NC3=NC4=CC=CC=C4N3CC5=CC=C(C=C5)F	458.6	6	42.3	1	5
Atenolol	equilibrium dialysis		human	0.492			10.3109/00498254.2010.500407	Sohlenius-Sternbeck 2010	CC(C)NCC(COC1=CC=C(C=C1)CC(=O)N)O	266.34	0.2	84.6	3	4
Atenolol	equilibrium dialysis	Supplementary file2	human	0.93	0.14		10.1002/dta.2146	Noble 2016	CC(C)NCC(COC1=CC=C(C=C1)CC(=O)N)O	266.34	0.2	84.6	3	4
Atenolol	#N/A		human	1			10.1124/jpet.105.093229	Obach 2005	CC(C)NCC(COC1=CC=C(C=C1)CC(=O)N)O	266.34	0.2	84.6	3	4
Atipamezole	equilibrium dialysis	Supplementary file2	human	0.261			10.1208/s12248-023-00800-x	Tess 2023	CCC1(CC2=CC=CC=C2C1)C3=CN=CN3	212.29	3	28.7	1	1
Atomoxetine	equilibrium dialysis	Supplementary file2	human	0.146			10.1208/s12248-023-00800-x	Tess 2023	CC1=CC=CC=C1OC(CCNC)C2=CC=CC=C2	255.35	3.7	21.3	1	2
Atorvastatin	equilibrium dialysis	Supplementary file2	human	0.0478			10.1208/s12248-023-00800-x	Tess 2023	CC(C)C1=C(C(=C(N1CCC(CC(CC(=O)O)O)O)C2=CC=C(C=C2)F)C3=CC=CC=C3)C(=O)NC4=CC=CC=C4	558.6	5	112	4	6
Atorvastatin	equilibrium dialysis		human	0.048			10.1124/dmd.118.085639	Riccardi 2019	CC(C)C1=C(C(=C(N1CCC(CC(CC(=O)O)O)O)C2=CC=C(C=C2)F)C3=CC=CC=C3)C(=O)NC4=CC=CC=C4	558.6	5	112	4	6
Atorvastatin	#N/A		human	0.02			10.1124/jpet.105.093229	Obach 2005	CC(C)C1=C(C(=C(N1CCC(CC(CC(=O)O)O)O)C2=CC=C(C=C2)F)C3=CC=CC=C3)C(=O)NC4=CC=CC=C4	558.6	5	112	4	6
Atovaquone	equilibrium dialysis	RED device with diluted plasma correcting for the dilution factor; presaturation of device and 24 h dialysis	human	#N/A		<0.0001	10.1186/s12936-019-3075-5	Charman 2020	C1CC(CCC1C2=CC=C(C=C2)Cl)C3=C(C4=CC=CC=C4C(=O)C3=O)O	366.8	5.2	54.4	1	3
Atropine	equilibrium dialysis	Supplementary file2	human	0.837			10.1208/s12248-023-00800-x	Tess 2023	CN1C2CCC1CC(C2)OC(=O)C(CO)C3=CC=CC=C3	289.4	1.8	49.8	1	4
Avosentan	equilibrium dialysis	Supplementary file2	human	0.0107			10.1208/s12248-023-00800-x	Tess 2023	CC1=CN=C(C=C1)S(=O)(=O)NC2=C(C(=NC(=N2)C3=CC=NC=C3)OC)OC4=CC=CC=C4OC	479.5	3.1	134	1	10
Axitinib	equilibrium dialysis		human	0.003			10.1124/dmd.120.000131	Williamson 2020	CNC(=O)C1=CC=CC=C1SC2=CC3=C(C=C2)C(=NN3)C=CC4=CC=CC=N4	386.5	4.2	96	2	4
Axitinib	equilibrium dialysis	Supplementary file2	human	0.005			10.1208/s12248-023-00800-x	Tess 2023	CNC(=O)C1=CC=CC=C1SC2=CC3=C(C=C2)C(=NN3)C=CC4=CC=CC=N4	386.5	4.2	96	2	4
Axitinib	#N/A		human	0.004			10.1124/dmd.118.082966	Lombardo 2018	CNC(=O)C1=CC=CC=C1SC2=CC3=C(C=C2)C(=NN3)C=CC4=CC=CC=N4	386.5	4.2	96	2	4
Azelastine	equilibrium dialysis		human	0.145			10.1124/dmd.120.000131	Williamson 2020	CN1CCCC(CC1)N2C(=O)C3=CC=CC=C3C(=N2)CC4=CC=C(C=C4)Cl	381.9	4.4	35.9	0	3
Azelastine	equilibrium dialysis	Supplementary file2	human	0.155			10.1208/s12248-023-00800-x	Tess 2023	CN1CCCC(CC1)N2C(=O)C3=CC=CC=C3C(=N2)CC4=CC=C(C=C4)Cl	381.9	4.4	35.9	0	3
Azithromycin	equilibrium dialysis	RED device with diluted plasma correcting for the dilution factor with 6 h dialysis	human	0.35			10.1186/s12936-019-3075-5	Charman 2020	CCC1C(C(C(N(CC(CC(C(C(C(C(C(=O)O1)C)OC2CC(C(C(O2)C)O)(C)OC)C)OC3C(C(CC(O3)C)N(C)C)O)(C)O)C)C)C)O)(C)O	749	4	180	5	14
Azithromycin	equilibrium dialysis	10 μM; pH~8.7	human	0.58	0.1		10.1021/mp800004s	Kochansky 2008	CCC1C(C(C(N(CC(CC(C(C(C(C(C(=O)O1)C)OC2CC(C(C(O2)C)O)(C)OC)C)OC3C(C(CC(O3)C)N(C)C)O)(C)O)C)C)C)O)(C)O	749	4	180	5	14
Azithromycin	equilibrium dialysis	Supplementary file2	human	0.824			10.1208/s12248-023-00800-x	Tess 2023	CCC1C(C(C(N(CC(CC(C(C(C(C(C(=O)O1)C)OC2CC(C(C(O2)C)O)(C)OC)C)OC3C(C(CC(O3)C)N(C)C)O)(C)O)C)C)C)O)(C)O	749	4	180	5	14
Azithromycin	ultracentrifugation		human	0.34			10.1186/s12936-019-3075-5	Charman 2020	CCC1C(C(C(N(CC(CC(C(C(C(C(C(=O)O1)C)OC2CC(C(C(O2)C)O)(C)OC)C)OC3C(C(CC(O3)C)N(C)C)O)(C)O)C)C)C)O)(C)O	749	4	180	5	14
Azithromycin	#N/A		human	0.12			10.1124/jpet.105.093229	Obach 2005	CCC1C(C(C(N(CC(CC(C(C(C(C(C(=O)O1)C)OC2CC(C(C(O2)C)O)(C)OC)C)OC3C(C(CC(O3)C)N(C)C)O)(C)O)C)C)C)O)(C)O	749	4	180	5	14
Basimglurant	equilibrium dialysis		human	0.01			10.1124/dmd.120.000131	Williamson 2020	CC1=C(N=C(N1C2=CC=C(C=C2)F)C)C#CC3=CC(=NC=C3)Cl	325.8	4.5	30.7	0	3
Basimglurant	equilibrium dialysis	Supplementary file2	human	0.0188			10.1208/s12248-023-00800-x	Tess 2023	CC1=C(N=C(N1C2=CC=C(C=C2)F)C)C#CC3=CC(=NC=C3)Cl	325.8	4.5	30.7	0	3
Batanopride	equilibrium dialysis	Supplementary file2	human	0.707			10.1208/s12248-023-00800-x	Tess 2023	CCN(CC)CCNC(=O)C1=CC(=C(C=C1OC(C)C(=O)C)N)Cl	355.9	2.8	84.7	2	5
Bazedoxifene	equilibrium dialysis	Supplementary file2	human	0.00577			10.1208/s12248-023-00800-x	Tess 2023	CC1=C(N(C2=C1C=C(C=C2)O)CC3=CC=C(C=C3)OCCN4CCCCCC4)C5=CC=C(C=C5)O	470.6	6.1	57.9	2	4
Bendamustine	equilibrium dialysis		human	0.05			10.1124/dmd.120.000131	Williamson 2020	CN1C2=C(C=C(C=C2)N(CCCl)CCCl)N=C1CCCC(=O)O	358.3	2.9	58.4	1	4
Benperidol	equilibrium dialysis	Supplementary file2	human	0.213			10.1208/s12248-023-00800-x	Tess 2023	C1CN(CCC1N2C3=CC=CC=C3NC2=O)CCCC(=O)C4=CC=C(C=C4)F	381.4	3.7	52.6	1	4
Benperidol	equilibrium dialysis		human	0.219			10.1124/dmd.120.000131	Williamson 2020	C1CN(CCC1N2C3=CC=CC=C3NC2=O)CCCC(=O)C4=CC=C(C=C4)F	381.4	3.7	52.6	1	4
Benzydamine	equilibrium dialysis	Supplementary file2	human	0.104			10.1208/s12248-023-00800-x	Tess 2023	CN(C)CCCOC1=NN(C2=CC=CC=C21)CC3=CC=CC=C3	309.4	3.9	30.3	0	3
Benzydamine	#N/A		human	#N/A		>0.8	10.1124/dmd.118.082966	Lombardo 2018	CN(C)CCCOC1=NN(C2=CC=CC=C21)CC3=CC=CC=C3	309.4	3.9	30.3	0	3
Betamethasone	equilibrium dialysis	Supplementary file2	human	0.375			10.1208/s12248-023-00800-x	Tess 2023	CC1CC2C3CCC4=CC(=O)C=CC4(C3(C(CC2(C1(C(=O)CO)O)C)O)F)C	392.5	1.9	94.8	3	6
Betamipron	equilibrium dialysis	Supplementary file2	human	0.362			10.1208/s12248-023-00800-x	Tess 2023	C1=CC=C(C=C1)C(=O)NCCC(=O)O	193.2	0.5	66.4	2	3
Betaxolol	equilibrium dialysis	2 μM	human	0.5			10.1124/dmd.119.087973	Holt 2019	CC(C)NCC(COC1=CC=C(C=C1)CCOCC2CC2)O	307.4	2.8	50.7	2	4
Bevantolol	equilibrium dialysis		human	0.127			10.1124/dmd.120.000131	Williamson 2020	CC1=CC(=CC=C1)OCC(CNCCC2=CC(=C(C=C2)OC)OC)O	345.4	3	60	2	5
Bevantolol	equilibrium dialysis	Supplementary file2	human	0.131			10.1208/s12248-023-00800-x	Tess 2023	CC1=CC(=CC=C1)OCC(CNCCC2=CC(=C(C=C2)OC)OC)O	345.4	3	60	2	5
BI2536	equilibrium dialysis	Supplementary file2	human	0.0753			10.1208/s12248-023-00800-x	Tess 2023	#N/A	#N/A	#N/A	#N/A	#N/A	#N/A
Biperiden	equilibrium dialysis	10 μM; pH~8.7	human	0.026	0.01		10.1021/mp800004s	Kochansky 2008	C1CCN(CC1)CCC(C2CC3CC2C=C3)(C4=CC=CC=C4)O	311.5	4.3	23.5	1	2
Biperiden	equilibrium dialysis		human	0.1			10.1124/dmd.120.000131	Williamson 2020	C1CCN(CC1)CCC(C2CC3CC2C=C3)(C4=CC=CC=C4)O	311.5	4.3	23.5	1	2
Bortezomib	equilibrium dialysis		human	0.132			10.1124/dmd.120.000131	Williamson 2020	B(C(CC(C)C)NC(=O)C(CC1=CC=CC=C1)NC(=O)C2=NC=CN=C2)(O)O	384.2	None	124	4	6
Bosentan	equilibrium dialysis	10 μM; pH~8.7	human	0.018	0.002		10.1021/mp800004s	Kochansky 2008	CC(C)(C)C1=CC=C(C=C1)S(=O)(=O)NC2=C(C(=NC(=N2)C3=NC=CC=N3)OCCO)OC4=CC=CC=C4OC	551.6	3.8	154	2	11
Bosentan	equilibrium dialysis		human	0.018			10.3109/00498254.2010.500407	Sohlenius-Sternbeck 2010	CC(C)(C)C1=CC=C(C=C1)S(=O)(=O)NC2=C(C(=NC(=N2)C3=NC=CC=N3)OCCO)OC4=CC=CC=C4OC	551.6	3.8	154	2	11
Bosentan	equilibrium dialysis		human	0.028			10.1124/dmd.118.085639	Riccardi 2019	CC(C)(C)C1=CC=C(C=C1)S(=O)(=O)NC2=C(C(=NC(=N2)C3=NC=CC=N3)OCCO)OC4=CC=CC=C4OC	551.6	3.8	154	2	11
Bosentan	equilibrium dialysis	Supplementary file2	human	0.0284			10.1208/s12248-023-00800-x	Tess 2023	CC(C)(C)C1=CC=C(C=C1)S(=O)(=O)NC2=C(C(=NC(=N2)C3=NC=CC=N3)OCCO)OC4=CC=CC=C4OC	551.6	3.8	154	2	11
Bosentan	#N/A		non-human primate	0.0422			10.1007/s11095-022-03205-1	Tess 2022	CC(C)(C)C1=CC=C(C=C1)S(=O)(=O)NC2=C(C(=NC(=N2)C3=NC=CC=N3)OCCO)OC4=CC=CC=C4OC	551.6	3.8	154	2	11
Bosentan	#N/A		rat	0.0121			10.1007/s11095-022-03205-1	Tess 2022	CC(C)(C)C1=CC=C(C=C1)S(=O)(=O)NC2=C(C(=NC(=N2)C3=NC=CC=N3)OCCO)OC4=CC=CC=C4OC	551.6	3.8	154	2	11
Bosutinib	equilibrium dialysis	Supplementary file2	human	0.067			10.1208/s12248-023-00800-x	Tess 2023	CN1CCN(CC1)CCCOC2=C(C=C3C(=C2)N=CC(=C3NC4=CC(=C(C=C4Cl)Cl)OC)C#N)OC	530.4	5.4	82.9	1	8
Brexpiprazole	equilibrium dialysis	Supplementary file2	human	0.015			10.1208/s12248-023-00800-x	Tess 2023	C1CN(CCN1CCCCOC2=CC3=C(C=C2)C=CC(=O)N3)C4=C5C=CSC5=CC=C4	433.6	4.7	73	1	5
Bromfenac	equilibrium dialysis	Measured by equilibrium dialysis method as described by (Di et al., 2012).	human	0.002			10.1124/jpet.118.252049	Kimoto 2018	C1=CC(=C(C(=C1)C(=O)C2=CC=C(C=C2)Br)N)CC(=O)O	334.16	3.3	80.4	2	4
Bromfenac	equilibrium dialysis	Supplementary file2	human	0.00317			10.1208/s12248-023-00800-x	Tess 2023	C1=CC(=C(C(=C1)C(=O)C2=CC=C(C=C2)Br)N)CC(=O)O	334.16	3.3	80.4	2	4
Bromopride	equilibrium dialysis	Supplementary file2	human	0.797			10.1208/s12248-023-00800-x	Tess 2023	CCN(CC)CCNC(=O)C1=CC(=C(C=C1OC)N)Br	344.25	2.8	67.6	2	4
Buflomedil	equilibrium dialysis	Supplementary file2	human	0.805			10.1208/s12248-023-00800-x	Tess 2023	COC1=CC(=C(C(=C1)OC)C(=O)CCCN2CCCC2)OC	307.4	2.3	48	0	5
Bufuralol	equilibrium dialysis		human	0.19	0.06		10.1124/dmd.32.3.295	Foti 2004	CCC1=CC=CC2=C1OC(=C2)C(CNC(C)(C)C)O	261.36	3.5	45.4	2	3
Bufuralol	equilibrium dialysis	Supplementary file2	human	0.298			10.1208/s12248-023-00800-x	Tess 2023	CCC1=CC=CC2=C1OC(=C2)C(CNC(C)(C)C)O	261.36	3.5	45.4	2	3
Bufuralol	equilibrium dialysis			0.176			10.3109/00498254.2012.669080	Sohlenius-Sternbeck 2012	CCC1=CC=CC2=C1OC(=C2)C(CNC(C)(C)C)O	261.36	3.5	45.4	2	3
Bufuralol	#N/A		human	0.19			10.1124/dmd.106.011569	Brown 2006	CCC1=CC=CC2=C1OC(=C2)C(CNC(C)(C)C)O	261.36	3.5	45.4	2	3
Bumetanide	#N/A		human	0.031			10.1124/dmd.118.082966	Lombardo 2018	CCCCNC1=C(C(=CC(=C1)C(=O)O)S(=O)(=O)N)OC2=CC=CC=C2	364.4	2.8	127	3	7
Bunazosin	equilibrium dialysis		human	0.12			10.1124/dmd.120.000131	Williamson 2020	CCCC(=O)N1CCCN(CC1)C2=NC3=CC(=C(C=C3C(=N2)N)OC)OC	373.4	2.2	93.8	1	7
Bunazosin	equilibrium dialysis	Supplementary file2	human	0.162			10.1208/s12248-023-00800-x	Tess 2023	CCCC(=O)N1CCCN(CC1)C2=NC3=CC(=C(C=C3C(=N2)N)OC)OC	373.4	2.2	93.8	1	7
Bupivacaine	equilibrium dialysis		human	0.063	0.0068		10.1093/bja/46.6.435	Ghoneim 1974	CCCCN1CCCCC1C(=O)NC2=C(C=CC=C2C)C	288.4	3.4	32.3	1	2
Bupivacaine	equilibrium dialysis		human	0.148			10.1124/dmd.120.000131	Williamson 2020	CCCCN1CCCCC1C(=O)NC2=C(C=CC=C2C)C	288.4	3.4	32.3	1	2
Bupivacaine	equilibrium dialysis	Supplementary file2	human	0.255			10.1208/s12248-023-00800-x	Tess 2023	CCCCN1CCCCC1C(=O)NC2=C(C=CC=C2C)C	288.4	3.4	32.3	1	2
Buprenorphine	equlibrium dialysis	1 μM	human	0.15			10.1007/s11095-006-9663-4	Mohutsky 2006	CC(C)(C)C(C)(C1CC23CCC1(C4C25CCN(C3CC6=C5C(=C(C=C6)O)O4)CC7CC7)OC)O	467.6	5	62.2	2	5
Bupropion	equilibrium dialysis	10 μM; pH~8.7	human	0.16	0.03		10.1021/mp800004s	Kochansky 2008	CC(C(=O)C1=CC(=CC=C1)Cl)NC(C)(C)C	239.74	3.2	29.1	1	2
Buspirone	equilibrium dialysis	buffer 1, normal atmospheric conditions, postdialysis plasma ph 7,28	human	0.214	0.041		10.1124/dmd.110.036988	Curran 2010	C1CCC2(C1)CC(=O)N(C(=O)C2)CCCCN3CCN(CC3)C4=NC=CC=N4	385.5	2.6	69.6	0	6
Buspirone	equilibrium dialysis	1 μM	human	0.28			10.1002/jps.23013	Umland 2012	C1CCC2(C1)CC(=O)N(C(=O)C2)CCCCN3CCN(CC3)C4=NC=CC=N4	385.5	2.6	69.6	0	6
Buspirone	equilibrium dialysis	1 μM	human	0.29			10.1002/jps.23013	Umland 2012	C1CCC2(C1)CC(=O)N(C(=O)C2)CCCCN3CCN(CC3)C4=NC=CC=N4	385.5	2.6	69.6	0	6
Buspirone	equilibrium dialysis	buffer 2, normal atmospheric conditions, postdialysis plasma ph 7,28	human	0.333	0.022		10.1124/dmd.110.036988	Curran 2010	C1CCC2(C1)CC(=O)N(C(=O)C2)CCCCN3CCN(CC3)C4=NC=CC=N4	385.5	2.6	69.6	0	6
Buspirone	ultrafiltration	1 μM	human	0.05			10.1002/jps.22635	Beaumont 2011	C1CCC2(C1)CC(=O)N(C(=O)C2)CCCCN3CCN(CC3)C4=NC=CC=N4	385.5	2.6	69.6	0	6
Buspirone	ultrafiltration	lab 2	human	0.14			10.1002/jps.22635	Beaumont 2011	C1CCC2(C1)CC(=O)N(C(=O)C2)CCCCN3CCN(CC3)C4=NC=CC=N4	385.5	2.6	69.6	0	6
Buspirone	#N/A		human	0.05			10.1124/jpet.105.093229	Obach 2005	C1CCC2(C1)CC(=O)N(C(=O)C2)CCCCN3CCN(CC3)C4=NC=CC=N4	385.5	2.6	69.6	0	6
Caffeine	equilibrium dialysis			0.742			10.3109/00498254.2012.669080	Sohlenius-Sternbeck 2012	CN1C=NC2=C1C(=O)N(C(=O)N2C)C	194.19	-0.1	58.4	0	3
Caffeine	ultracentrifugation	0.25 mg/mL protein	human	0.91			10.1016/j.vascn.2010.04.003	Deshmukh 2011	CN1C=NC2=C1C(=O)N(C(=O)N2C)C	194.19	-0.1	58.4	0	3
Caffeine	ultrafiltration	1 μM	human	1			10.1002/jps.22635	Beaumont 2011	CN1C=NC2=C1C(=O)N(C(=O)N2C)C	194.19	-0.1	58.4	0	3
Caffeine	ultrafiltration	lab 2	human	1			10.1002/jps.22635	Beaumont 2011	CN1C=NC2=C1C(=O)N(C(=O)N2C)C	194.19	-0.1	58.4	0	3
Caffeine	#N/A		human	0.25	0.91		10.1016/j.vascn.2010.04.003	Deshmukh 2011	CN1C=NC2=C1C(=O)N(C(=O)N2C)C	194.19	-0.1	58.4	0	3
Caffeine	#N/A		human	0.64			10.1124/jpet.105.093229	Obach 2005	CN1C=NC2=C1C(=O)N(C(=O)N2C)C	194.19	-0.1	58.4	0	3
Caffeine	#N/A		human	0.7			10.1124/dmd.106.011569	Brown 2006	CN1C=NC2=C1C(=O)N(C(=O)N2C)C	194.19	-0.1	58.4	0	3
Canagliflozin	equilibrium dialysis		human	0.01			10.1124/dmd.120.000131	Williamson 2020	CC1=C(C=C(C=C1)C2C(C(C(C(O2)CO)O)O)O)CC3=CC=C(S3)C4=CC=C(C=C4)F	444.5	3.2	118	4	7
Canagliflozin	equilibrium dialysis	Supplementary file2	human	0.0223			10.1208/s12248-023-00800-x	Tess 2023	CC1=C(C=C(C=C1)C2C(C(C(C(O2)CO)O)O)O)CC3=CC=C(S3)C4=CC=C(C=C4)F	444.5	3.2	118	4	7
Canagliflozin	#N/A		human	0.02			10.1007/s40262-015-0264-4	Scheen 2015	CC1=C(C=C(C=C1)C2C(C(C(C(O2)CO)O)O)O)CC3=CC=C(S3)C4=CC=C(C=C4)F	444.5	3.2	118	4	7
Canagliflozin	#N/A		rat	0.0158			10.1007/s11095-022-03205-1	Tess 2022	CC1=C(C=C(C=C1)C2C(C(C(C(O2)CO)O)O)O)CC3=CC=C(S3)C4=CC=C(C=C4)F	444.5	3.2	118	4	7
Cannabidiol	#N/A		human	#N/A		<0.12	10.1002/jcph.1412	Taylor 2019	CCCCCC1=CC(=C(C(=C1)O)C2C=C(CCC2C(=C)C)C)O	314.5	6.5	40.5	2	2
Carbamazepine	equilibrium dialysis	10 μM; pH~8.7	human	0.215	0.017		10.1021/mp800004s	Kochansky 2008	C1=CC=C2C(=C1)C=CC3=CC=CC=C3N2C(=O)N	236.27	2.5	46.3	1	1
Carbamazepine	equilibrium dialysis	buffer 1, normal atmospheric conditions, postdialysis plasma ph 7,42	human	0.299	0.023		10.1124/dmd.110.036988	Curran 2010	C1=CC=C2C(=C1)C=CC3=CC=CC=C3N2C(=O)N	236.27	2.5	46.3	1	1
Carbamazepine	equilibrium dialysis	buffer 2, normal atmospheric conditions, postdialysis plasma ph 7,42	human	0.303	0.021		10.1124/dmd.110.036988	Curran 2010	C1=CC=C2C(=C1)C=CC3=CC=CC=C3N2C(=O)N	236.27	2.5	46.3	1	1
Carebastine	equilibrium dialysis	Supplementary file2	human	0.0624			10.1208/s12248-023-00800-x	Tess 2023	CC(C)(C1=CC=C(C=C1)C(=O)CCCN2CCC(CC2)OC(C3=CC=CC=C3)C4=CC=CC=C4)C(=O)O	499.6	3.6	66.8	1	5
Carprofen	equilibrium dialysis	Supplementary file2	human	0.00127			10.1208/s12248-023-00800-x	Tess 2023	CC(C1=CC2=C(C=C1)C3=C(N2)C=CC(=C3)Cl)C(=O)O	273.71	4	53.1	2	2
Carvedilol	equilibrium dialysis		human	0.019			10.1124/dmd.120.000131	Williamson 2020	COC1=CC=CC=C1OCCNCC(COC2=CC=CC3=C2C4=CC=CC=C4N3)O	406.5	4.2	75.7	3	5
Carvedilol	equilibrium dialysis			0.009			10.3109/00498254.2012.669080	Sohlenius-Sternbeck 2012	COC1=CC=CC=C1OCCNCC(COC2=CC=CC3=C2C4=CC=CC=C4N3)O	406.5	4.2	75.7	3	5
Cefamandole	equilibrium dialysis		human	0.221			10.1016/j.xphs.2017.04.043	Kimoto 2017	CN1C(=NN=N1)SCC2=C(N3C(C(C3=O)NC(=O)C(C4=CC=CC=C4)O)SC2)C(=O)O	462.5	-0.9	201	3	10
Cefazolin	equilibrium dialysis		human	0.21			10.1016/j.xphs.2017.04.043	Kimoto 2017	CC1=NN=C(S1)SCC2=C(N3C(C(C3=O)NC(=O)CN4C=NN=N4)SC2)C(=O)O	454.5	-0.4	235	2	12
Cefixime	equilibrium dialysis		human	0.253			10.1016/j.xphs.2017.04.043	Kimoto 2017	C=CC1=C(N2C(C(C2=O)NC(=O)C(=NOCC(=O)O)C3=CSC(=N3)N)SC1)C(=O)O	453.5	-0.7	238	4	12
Cefoperazone	equilibrium dialysis		human	0.28			10.1016/j.xphs.2017.04.043	Kimoto 2017	CCN1CCN(C(=O)C1=O)C(=O)NC(C2=CC=C(C=C2)O)C(=O)NC3C4N(C3=O)C(=C(CS4)CSC5=NN=NN5C)C(=O)O	645.7	-0.7	271	4	13
Cefotetan	equilibrium dialysis		human	0.175			10.1016/j.xphs.2017.04.043	Kimoto 2017	CN1C(=NN=N1)SCC2=C(N3C(C(C3=O)(NC(=O)C4SC(=C(C(=O)N)C(=O)O)S4)OC)SC2)C(=O)O	575.6	0.1	321	4	15
Cefpiramide	equilibrium dialysis		human	0.135			10.1016/j.xphs.2017.04.043	Kimoto 2017	CC1=CC(=O)C(=CN1)C(=O)NC(C2=CC=C(C=C2)O)C(=O)NC3C4N(C3=O)C(=C(CS4)CSC5=NN=NN5C)C(=O)O	612.6	-0.1	259	5	13
Ceftriaxone	equilibrium dialysis		human	0.13			10.1016/j.xphs.2017.04.043	Kimoto 2017	CN1C(=NC(=O)C(=O)N1)SCC2=C(N3C(C(C3=O)NC(=O)C(=NOC)C4=CSC(=N4)N)SC2)C(=O)O	554.6	-1.3	288	4	13
Cephalexin	equilibrium dialysis		human	0.35			10.1016/j.xphs.2017.04.043	Kimoto 2017	CC1=C(N2C(C(C2=O)NC(=O)C(C3=CC=CC=C3)N)SC1)C(=O)O	347.4	0.6	138	3	6
Cerivastatin	equilibrium dialysis	4 Celcius degrees, 24h	human	0.014	0.002		10.1002/bdd.2160	Ryu 2018	CC(C)C1=C(C(=C(C(=N1)C(C)C)COC)C2=CC=C(C=C2)F)C=CC(CC(CC(=O)O)O)O	459.5	3.6	99.9	3	7
Cerivastatin	equilibrium dialysis	Supplementary file2	human	0.0174			10.1208/s12248-023-00800-x	Tess 2023	CC(C)C1=C(C(=C(C(=N1)C(C)C)COC)C2=CC=C(C=C2)F)C=CC(CC(CC(=O)O)O)O	459.5	3.6	99.9	3	7
Cerivastatin	equilibrium dialysis		human	0.018			10.1124/dmd.118.085639	Riccardi 2019	CC(C)C1=C(C(=C(C(=N1)C(C)C)COC)C2=CC=C(C=C2)F)C=CC(CC(CC(=O)O)O)O	459.5	3.6	99.9	3	7
Cerivastatin	equilibrium dialysis	4 Celcius degrees, 18h	human	0.019	0.003		10.1002/bdd.2160	Ryu 2018	CC(C)C1=C(C(=C(C(=N1)C(C)C)COC)C2=CC=C(C=C2)F)C=CC(CC(CC(=O)O)O)O	459.5	3.6	99.9	3	7
Cerivastatin	equilibrium dialysis	37 Celcius degrees, 18h	human	0.023	0.007		10.1002/bdd.2160	Ryu 2018	CC(C)C1=C(C(=C(C(=N1)C(C)C)COC)C2=CC=C(C=C2)F)C=CC(CC(CC(=O)O)O)O	459.5	3.6	99.9	3	7
Cerivastatin	equilibrium dialysis	37 Celcius degrees, 6h	human	0.025	0.006		10.1002/bdd.2160	Ryu 2018	CC(C)C1=C(C(=C(C(=N1)C(C)C)COC)C2=CC=C(C=C2)F)C=CC(CC(CC(=O)O)O)O	459.5	3.6	99.9	3	7
Cerivastatin	#N/A		non-human primate	0.0153			10.1007/s11095-022-03205-1	Tess 2022	CC(C)C1=C(C(=C(C(=N1)C(C)C)COC)C2=CC=C(C=C2)F)C=CC(CC(CC(=O)O)O)O	459.5	3.6	99.9	3	7
Cerivastatin	#N/A		rat	0.0179			10.1007/s11095-022-03205-1	Tess 2022	CC(C)C1=C(C(=C(C(=N1)C(C)C)COC)C2=CC=C(C=C2)F)C=CC(CC(CC(=O)O)O)O	459.5	3.6	99.9	3	7
Chlorambucil	equilibrium dialysis		human	0.01			10.1124/dmd.120.000131	Williamson 2020	C1=CC(=CC=C1CCCC(=O)O)N(CCCl)CCCl	304.2	1.7	40.5	1	3
Chloramphenicol	equilibrium dialysis	Supplementary file2	human	0.537			10.1208/s12248-023-00800-x	Tess 2023	C1=CC(=CC=C1C(C(CO)NC(=O)C(Cl)Cl)O)[N+](=O)[O-]	323.13	1.1	115	3	5
Chlordiazepoxide	equilibrium dialysis		human	0.0534			10.1002/jps.2600681034	Johnson 1979	CN=C1CN(C(=C2C=C(C=CC2=N1)Cl)C3=CC=CC=C3)O	299.75	2.4	48.2	1	3
Chlordiazepoxide	ultrafiltration		rabbit	#N/A		0.06 - 0.12	10.1248/bpb1978.4.49	Kozaki 1981	CN=C1CN(C(=C2C=C(C=CC2=N1)Cl)C3=CC=CC=C3)O	299.75	2.4	48.2	1	3
Chlorophenylpiperazine, m-	equilibrium dialysis	Supplementary file2	human	0.368			10.1208/s12248-023-00800-x	Tess 2023	#N/A	#N/A	#N/A	#N/A	#N/A	#N/A
Chloroquine	equilibrium dialysis	Supplementary file2	human	0.593			10.1208/s12248-023-00800-x	Tess 2023	CCN(CC)CCCC(C)NC1=C2C=CC(=CC2=NC=C1)Cl	319.9	4.6	28.2	1	3
Chloroquine	ultracentrifugation		human	0.54	0.048		10.1186/s12936-019-3075-5	Charman 2020	CCN(CC)CCCC(C)NC1=C2C=CC(=CC2=NC=C1)Cl	319.9	4.6	28.2	1	3
Chlorpheniramine	equilibrium dialysis	Supplementary file2	human	0.494			10.1208/s12248-023-00800-x	Tess 2023	CN(C)CCC(C1=CC=C(C=C1)Cl)C2=CC=CC=N2	274.79	3.4	16.1	0	2
Chlorproguanil	ultracentrifugation		human	0.1	0.007		10.1186/s12936-019-3075-5	Charman 2020	CC(C)N=C(N)N=C(N)NC1=CC(=C(C=C1)Cl)Cl	288.17	3	88.8	3	1
Chlorpromazine	equilibrium dialysis	1 μM	human	0.019			10.1002/jps.23013	Umland 2012	CN(C)CCCN1C2=CC=CC=C2SC3=C1C=C(C=C3)Cl	318.9	5.2	31.8	0	3
Chlorpromazine	equilibrium dialysis	1 μM	human	0.023			10.1002/jps.23013	Umland 2012	CN(C)CCCN1C2=CC=CC=C2SC3=C1C=C(C=C3)Cl	318.9	5.2	31.8	0	3
Chlorpromazine	equilibrium dialysis		human	0.026			10.1124/dmd.120.000131	Williamson 2020	CN(C)CCCN1C2=CC=CC=C2SC3=C1C=C(C=C3)Cl	318.9	5.2	31.8	0	3
Chlorpromazine	equilibrium dialysis		human	0.029	0.001		10.1016/j.xphs.2020.09.012	Jones 2021	CN(C)CCCN1C2=CC=CC=C2SC3=C1C=C(C=C3)Cl	318.9	5.2	31.8	0	3
Chlorpromazine	equilibrium dialysis			0.016			10.3109/00498254.2012.669080	Sohlenius-Sternbeck 2012	CN(C)CCCN1C2=CC=CC=C2SC3=C1C=C(C=C3)Cl	318.9	5.2	31.8	0	3
Chlorpromazine	ultrafiltration	1 μM	human	0.03			10.1002/jps.22635	Beaumont 2011	CN(C)CCCN1C2=CC=CC=C2SC3=C1C=C(C=C3)Cl	318.9	5.2	31.8	0	3
Chlorpromazine	ultrafiltration	lab 2	human	#N/A		<0.01	10.1002/jps.22635	Beaumont 2011	CN(C)CCCN1C2=CC=CC=C2SC3=C1C=C(C=C3)Cl	318.9	5.2	31.8	0	3
Chlorpromazine	#N/A		human	0.05			10.1124/dmd.106.011569	Brown 2006	CN(C)CCCN1C2=CC=CC=C2SC3=C1C=C(C=C3)Cl	318.9	5.2	31.8	0	3
Chlorpromazine	#N/A		human	0.05			10.1002/bdd.1996	Ye 2016	CN(C)CCCN1C2=CC=CC=C2SC3=C1C=C(C=C3)Cl	318.9	5.2	31.8	0	3
Chlorprothixene	equilibrium dialysis	Supplementary file2	human	0.00725			10.1208/s12248-023-00800-x	Tess 2023	CN(C)CCC=C1C2=CC=CC=C2SC3=C1C=C(C=C3)Cl	315.9	5.2	28.5	0	2
Chlorthalidone	equilibrium dialysis	Supplementary file2	human	0.41			10.1208/s12248-023-00800-x	Tess 2023	C1=CC=C2C(=C1)C(=O)NC2(C3=CC(=C(C=C3)Cl)S(=O)(=O)N)O	338.8	0.9	118	3	5
Cibenzoline	equilibrium dialysis	Supplementary file2	human	0.52			10.1208/s12248-023-00800-x	Tess 2023	C1CN=C(N1)C2CC2(C3=CC=CC=C3)C4=CC=CC=C4	262.3	2.7	24.4	1	1
Cilomilast	equilibrium dialysis	Supplementary file2	human	0.0102			10.1208/s12248-023-00800-x	Tess 2023	COC1=C(C=C(C=C1)C2(CCC(CC2)C(=O)O)C#N)OC3CCCC3	343.4	3.4	79.6	1	5
Cilomilast	equilibrium dialysis		human	0.011			10.1124/dmd.120.000131	Williamson 2020	COC1=C(C=C(C=C1)C2(CCC(CC2)C(=O)O)C#N)OC3CCCC3	343.4	3.4	79.6	1	5
Cimetidine	equilibrium dialysis		human	0.52			10.3109/00498254.2010.500407	Sohlenius-Sternbeck 2010	CC1=C(N=CN1)CSCCNC(=NC)NC#N	252.34	0.4	114	3	4
Cimetidine	equilibrium dialysis	10 μM; pH~8.7	human	0.95	0.05		10.1021/mp800004s	Kochansky 2008	CC1=C(N=CN1)CSCCNC(=NC)NC#N	252.34	0.4	114	3	4
Cimetidine	equilibrium dialysis	Supplementary file2	human	0.988			10.1208/s12248-023-00800-x	Tess 2023	CC1=C(N=CN1)CSCCNC(=NC)NC#N	252.34	0.4	114	3	4
Cimetidine	#N/A		human	0.79			10.1124/jpet.105.093229	Obach 2005	CC1=C(N=CN1)CSCCNC(=NC)NC#N	252.34	0.4	114	3	4
Cinacalcet	equilibrium dialysis	"in-house data"		0.4			10.1177/0091270007304103	Nakashima 2007	CC(C1=CC=CC2=CC=CC=C21)NCCCC3=CC(=CC=C3)C(F)(F)F	357.4	6.1	12	1	4
Cinaciguat	equilibrium dialysis	Supplementary file2	human	0.00758			10.1208/s12248-023-00800-x	Tess 2023	C1=CC=C(C=C1)CCC2=CC=C(C=C2)COC3=CC=CC=C3CCN(CCCCC(=O)O)CC4=CC=C(C=C4)C(=O)O	565.7	4.9	87.1	2	6
Cinoxacin	equilibrium dialysis	buffer 2, normal atmospheric conditions, postdialysis plasma ph 7,24	human	0.251	0.104		10.1124/dmd.110.036988	Curran 2010	CCN1C2=CC3=C(C=C2C(=O)C(=N1)C(=O)O)OCO3	262.22	2.1	88.4	1	7
Cinoxacin	equilibrium dialysis	buffer 1, normal atmospheric conditions, postdialysis plasma ph 7,24	human	0.266	0.025		10.1124/dmd.110.036988	Curran 2010	CCN1C2=CC3=C(C=C2C(=O)C(=N1)C(=O)O)OCO3	262.22	2.1	88.4	1	7
Ciprofloxacin	equilibrium dialysis		human	0.484			10.1016/j.xphs.2017.04.043	Kimoto 2017	C1CC1N2C=C(C(=O)C3=CC(=C(C=C32)N4CCNCC4)F)C(=O)O	331.34	-1.1	72.9	2	7
Ciramadol	equilibrium dialysis	Supplementary file2	human	0.841			10.1208/s12248-023-00800-x	Tess 2023	CN(C)C(C1CCCCC1O)C2=CC(=CC=C2)O	249.35	2.5	43.7	2	3
Cisapride	equilibrium dialysis		human	0.039			10.1097/FJC.0b013e3181d2ce39	Margulis 2010	COC1CN(CCC1NC(=O)C2=CC(=C(C=C2OC)N)Cl)CCCOC3=CC=C(C=C3)F	465.9	3.4	86	2	7
Cisapride	equilibrium dialysis		rat	0.084			10.1124/dmd.106.014027	De Buck 2007	COC1CN(CCC1NC(=O)C2=CC(=C(C=C2OC)N)Cl)CCCOC3=CC=C(C=C3)F	465.9	3.4	86	2	7
Citalopram	equilibrium dialysis		human	0.411			10.1124/dmd.120.000131	Williamson 2020	CN(C)CCCC1(C2=C(CO1)C=C(C=C2)C#N)C3=CC=C(C=C3)F	324.4	3.2	36.3	0	4
Citalopram	equilibrium dialysis	Supplementary file2	human	0.663			10.1208/s12248-023-00800-x	Tess 2023	CN(C)CCCC1(C2=C(CO1)C=C(C=C2)C#N)C3=CC=C(C=C3)F	324.4	3.2	36.3	0	4
Citalopram	ultrafiltration	lab 2	human	0.25			10.1002/jps.22635	Beaumont 2011	CN(C)CCCC1(C2=C(CO1)C=C(C=C2)C#N)C3=CC=C(C=C3)F	324.4	3.2	36.3	0	4
Citalopram	ultrafiltration	1 μM	human	0.29			10.1002/jps.22635	Beaumont 2011	CN(C)CCCC1(C2=C(CO1)C=C(C=C2)C#N)C3=CC=C(C=C3)F	324.4	3.2	36.3	0	4
Citalopram	#N/A		human	0.2			10.1124/jpet.105.093229	Obach 2005	CN(C)CCCC1(C2=C(CO1)C=C(C=C2)C#N)C3=CC=C(C=C3)F	324.4	3.2	36.3	0	4
Cladribine	equilibrium dialysis	Supplementary file2	human	0.683			10.1208/s12248-023-00800-x	Tess 2023	C1C(C(OC1N2C=NC3=C(N=C(N=C32)Cl)N)CO)O	285.69	0.8	119	3	7
Clarithromycin	equilibrium dialysis	Supplementary file2	human	0.313			10.1208/s12248-023-00800-x	Tess 2023	CCC1C(C(C(C(=O)C(CC(C(C(C(C(C(=O)O1)C)OC2CC(C(C(O2)C)O)(C)OC)C)OC3C(C(CC(O3)C)N(C)C)O)(C)OC)C)C)O)(C)O	748	3.2	183	4	14
Clarithromycin	equilibrium dialysis		human	0.35			10.1124/dmd.120.000131	Williamson 2020	CCC1C(C(C(C(=O)C(CC(C(C(C(C(C(=O)O1)C)OC2CC(C(C(O2)C)O)(C)OC)C)OC3C(C(CC(O3)C)N(C)C)O)(C)OC)C)C)O)(C)O	748	3.2	183	4	14
Clarithromycin	equilibrium dialysis	10 μM; pH~8.7	human	0.44	0.07		10.1021/mp800004s	Kochansky 2008	CCC1C(C(C(C(=O)C(CC(C(C(C(C(C(=O)O1)C)OC2CC(C(C(O2)C)O)(C)OC)C)OC3C(C(CC(O3)C)N(C)C)O)(C)OC)C)C)O)(C)O	748	3.2	183	4	14
Clarithromycin	#N/A		human	0.3			10.1124/jpet.105.093229	Obach 2005	CCC1C(C(C(C(=O)C(CC(C(C(C(C(C(=O)O1)C)OC2CC(C(C(O2)C)O)(C)OC)C)OC3C(C(CC(O3)C)N(C)C)O)(C)OC)C)C)O)(C)O	748	3.2	183	4	14
Clemastine	equilibrium dialysis		human	0.011			10.1097/FJC.0b013e3181d2ce39	Margulis 2010	CC(C1=CC=CC=C1)(C2=CC=C(C=C2)Cl)OCCC3CCCN3C	343.9	5	12.5	0	2
Clinafloxacin	equilibrium dialysis	Measured by equilibrium dialysis method as described by (Di et al., 2012).	human	0.96			10.1124/jpet.118.252049	Kimoto 2018	C1CC1N2C=C(C(=O)C3=CC(=C(C(=C32)Cl)N4CCC(C4)N)F)C(=O)O	365.8	0.4	86.9	2	7
Clindamycin	equilibrium dialysis	10 μM; pH~8.7	human	0.087	0.003		10.1021/mp800004s	Kochansky 2008	CCCC1CC(N(C1)C)C(=O)NC(C2C(C(C(C(O2)SC)O)O)O)C(C)Cl	425	2.2	128	4	7
Clindamycin	equilibrium dialysis		human	0.286			10.1124/dmd.120.000131	Williamson 2020	CCCC1CC(N(C1)C)C(=O)NC(C2C(C(C(C(O2)SC)O)O)O)C(C)Cl	425	2.2	128	4	7
Clindamycin	equilibrium dialysis	Supplementary file2	human	0.325			10.1208/s12248-023-00800-x	Tess 2023	CCCC1CC(N(C1)C)C(=O)NC(C2C(C(C(C(O2)SC)O)O)O)C(C)Cl	425	2.2	128	4	7
Clindamycin	ultracentrifugation		human	0.19	0.011		10.1186/s12936-019-3075-5	Charman 2020	CCCC1CC(N(C1)C)C(=O)NC(C2C(C(C(C(O2)SC)O)O)O)C(C)Cl	425	2.2	128	4	7
Clobazam	#N/A			0.1			10.1111/epi.13802	Patsalos 2017	CN1C(=O)CC(=O)N(C2=C1C=CC(=C2)Cl)C3=CC=CC=C3	300.74	2.1	40.6	0	2
Clofarabine	equilibrium dialysis	Supplementary file2	human	0.629			10.1208/s12248-023-00800-x	Tess 2023	C1=NC2=C(N=C(N=C2N1C3C(C(C(O3)CO)O)F)Cl)N	303.68	0.9	119	3	8
Clomipramine	equilibrium dialysis		human	0.037			10.1124/dmd.120.000131	Williamson 2020	CN(C)CCCN1C2=CC=CC=C2CCC3=C1C=C(C=C3)Cl	314.9	5.2	6.5	0	2
Clomipramine	equilibrium dialysis	Supplementary file2	human	0.118			10.1208/s12248-023-00800-x	Tess 2023	CN(C)CCCN1C2=CC=CC=C2CCC3=C1C=C(C=C3)Cl	314.9	5.2	6.5	0	2
Clomipramine	erythrocyte versus buffer or diluted plasma partitioning method	1 ug/ml	rat	0.0651	0.0062		10.2174/187231211798472548	Kobuchi 2011	CN(C)CCCN1C2=CC=CC=C2CCC3=C1C=C(C=C3)Cl	314.9	5.2	6.5	0	2
Clomipramine	erythrocyte versus buffer or diluted plasma partitioning method	0.25 ug/ml	rat	0.0731	0.0035		10.2174/187231211798472548	Kobuchi 2011	CN(C)CCCN1C2=CC=CC=C2CCC3=C1C=C(C=C3)Cl	314.9	5.2	6.5	0	2
Clomipramine	erythrocyte versus buffer or diluted plasma partitioning method	0.1 ug/ml	rat	0.0759	0.0082		10.2174/187231211798472548	Kobuchi 2011	CN(C)CCCN1C2=CC=CC=C2CCC3=C1C=C(C=C3)Cl	314.9	5.2	6.5	0	2
Clomipramine	erythrocyte versus buffer or diluted plasma partitioning method	0.5 ug/ml	rat	0.0778	0.0071		10.2174/187231211798472548	Kobuchi 2011	CN(C)CCCN1C2=CC=CC=C2CCC3=C1C=C(C=C3)Cl	314.9	5.2	6.5	0	2
Clomipramine	erythrocyte versus buffer or diluted plasma partitioning method	5 ug/ml	rat	0.0779	0.0043		10.2174/187231211798472548	Kobuchi 2011	CN(C)CCCN1C2=CC=CC=C2CCC3=C1C=C(C=C3)Cl	314.9	5.2	6.5	0	2
Clomipramine	#N/A		human	0.029			10.1124/dmd.118.082966	Lombardo 2018	CN(C)CCCN1C2=CC=CC=C2CCC3=C1C=C(C=C3)Cl	314.9	5.2	6.5	0	2
Clonazepam	#N/A		human	0.15			10.1124/dmd.118.082966	Lombardo 2018	C1C(=O)NC2=C(C=C(C=C2)[N+](=O)[O-])C(=N1)C3=CC=CC=C3Cl	315.71	2.4	87.3	1	4
Clonidine	equilibrium dialysis	Supplementary file2	human	0.802			10.1208/s12248-023-00800-x	Tess 2023	C1CN=C(N1)NC2=C(C=CC=C2Cl)Cl	230.09	1.6	36.4	2	1
Clotrimazole	equilibrium dialysis	10 μM; pH~8.7	human	0.0026	0.0002		10.1021/mp800004s	Kochansky 2008	C1=CC=C(C=C1)C(C2=CC=CC=C2)(C3=CC=CC=C3Cl)N4C=CN=C4	344.8	5	17.8	0	1
Clozapine	equilibrium dialysis		human	0.03			10.3109/00498254.2010.500407	Sohlenius-Sternbeck 2010	CN1CCN(CC1)C2=NC3=C(C=CC(=C3)Cl)NC4=CC=CC=C42	326.8	3.1	30.9	1	3
Clozapine	equilibrium dialysis	buffer 1, normal atmospheric conditions, postdialysis plasma ph 7,29	human	0.042	0.009		10.1124/dmd.110.036988	Curran 2010	CN1CCN(CC1)C2=NC3=C(C=CC(=C3)Cl)NC4=CC=CC=C42	326.8	3.1	30.9	1	3
Clozapine	equilibrium dialysis	buffer 2, normal atmospheric conditions, postdialysis plasma ph 7,29	human	0.101	0.012		10.1124/dmd.110.036988	Curran 2010	CN1CCN(CC1)C2=NC3=C(C=CC(=C3)Cl)NC4=CC=CC=C42	326.8	3.1	30.9	1	3
Clozapine	equilibrium dialysis	Supplementary file2	human	0.186			10.1208/s12248-023-00800-x	Tess 2023	CN1CCN(CC1)C2=NC3=C(C=CC(=C3)Cl)NC4=CC=CC=C42	326.8	3.1	30.9	1	3
Clozapine	equilibrium dialysis			0.047			10.3109/00498254.2012.669080	Sohlenius-Sternbeck 2012	CN1CCN(CC1)C2=NC3=C(C=CC(=C3)Cl)NC4=CC=CC=C42	326.8	3.1	30.9	1	3
Clozapine	#N/A		human	0.055			10.1002/bdd.1996	Ye 2016	CN1CCN(CC1)C2=NC3=C(C=CC(=C3)Cl)NC4=CC=CC=C42	326.8	3.1	30.9	1	3
Cmp 1 Huang	ultracentrifugation	5 μM	rat	0.035			10.1124/dmd.109.029066	Huang 2009	#N/A	#N/A	#N/A	#N/A	#N/A	#N/A
Cmp 10 Huang	ultracentrifugation	5 μM	rat	0.001			10.1124/dmd.109.029066	Huang 2009	#N/A	#N/A	#N/A	#N/A	#N/A	#N/A
Cmp 11 Huang	ultracentrifugation	5 μM	rat	0.041			10.1124/dmd.109.029066	Huang 2009	#N/A	#N/A	#N/A	#N/A	#N/A	#N/A
Cmp 12 Huang	ultracentrifugation	5 μM	rat	0.02			10.1124/dmd.109.029066	Huang 2009	#N/A	#N/A	#N/A	#N/A	#N/A	#N/A
Cmp 13 Huang	ultracentrifugation	5 μM	rat	0.051			10.1124/dmd.109.029066	Huang 2009	#N/A	#N/A	#N/A	#N/A	#N/A	#N/A
Cmp 14 Huang	ultracentrifugation	5 μM	rat	0.002			10.1124/dmd.109.029066	Huang 2009	#N/A	#N/A	#N/A	#N/A	#N/A	#N/A
Cmp 15 Huang	ultracentrifugation	5 μM	rat	0.006			10.1124/dmd.109.029066	Huang 2009	#N/A	#N/A	#N/A	#N/A	#N/A	#N/A
Cmp 16 Huang	ultracentrifugation	5 μM	rat	0.002			10.1124/dmd.109.029066	Huang 2009	#N/A	#N/A	#N/A	#N/A	#N/A	#N/A
Cmp 17 Huang	ultracentrifugation	5 μM	rat	0.006			10.1124/dmd.109.029066	Huang 2009	#N/A	#N/A	#N/A	#N/A	#N/A	#N/A
Cmp 18 Huang	ultracentrifugation	5 μM	rat	0.008			10.1124/dmd.109.029066	Huang 2009	#N/A	#N/A	#N/A	#N/A	#N/A	#N/A
Cmp 19 Huang	ultracentrifugation	5 μM	rat	0.006			10.1124/dmd.109.029066	Huang 2009	#N/A	#N/A	#N/A	#N/A	#N/A	#N/A
Cmp 2 Huang	ultracentrifugation	5 μM	rat	0.042			10.1124/dmd.109.029066	Huang 2009	#N/A	#N/A	#N/A	#N/A	#N/A	#N/A
Cmp 20 Huang	ultracentrifugation	5 μM	rat	0.005			10.1124/dmd.109.029066	Huang 2009	#N/A	#N/A	#N/A	#N/A	#N/A	#N/A
Cmp 21 Huang	ultracentrifugation	5 μM	rat	0.012			10.1124/dmd.109.029066	Huang 2009	#N/A	#N/A	#N/A	#N/A	#N/A	#N/A
Cmp 22 Huang	ultracentrifugation	5 μM	rat	0.018			10.1124/dmd.109.029066	Huang 2009	#N/A	#N/A	#N/A	#N/A	#N/A	#N/A
Cmp 23 Huang	ultracentrifugation	5 μM	rat	0.001			10.1124/dmd.109.029066	Huang 2009	#N/A	#N/A	#N/A	#N/A	#N/A	#N/A
Cmp 24 Huang	ultracentrifugation	5 μM	rat	0.003			10.1124/dmd.109.029066	Huang 2009	#N/A	#N/A	#N/A	#N/A	#N/A	#N/A
Cmp 25 Huang	ultracentrifugation	5 μM	rat	0.004			10.1124/dmd.109.029066	Huang 2009	#N/A	#N/A	#N/A	#N/A	#N/A	#N/A
Cmp 26 Huang	equilibrium dialysis	5 μM	rat	0.008			10.1124/dmd.109.029066	Huang 2009	#N/A	#N/A	#N/A	#N/A	#N/A	#N/A
Cmp 27 Huang	ultracentrifugation	5 μM	rat	0.014			10.1124/dmd.109.029066	Huang 2009	#N/A	#N/A	#N/A	#N/A	#N/A	#N/A
Cmp 28 Huang	ultracentrifugation	5 μM	rat	0.004			10.1124/dmd.109.029066	Huang 2009	#N/A	#N/A	#N/A	#N/A	#N/A	#N/A
Cmp 29 Huang	ultracentrifugation	5 μM	rat	0.025			10.1124/dmd.109.029066	Huang 2009	#N/A	#N/A	#N/A	#N/A	#N/A	#N/A
Cmp 3 Huang	ultracentrifugation	5 μM	rat	0.001			10.1124/dmd.109.029066	Huang 2009	#N/A	#N/A	#N/A	#N/A	#N/A	#N/A
Cmp 30 Huang	ultracentrifugation	5 μM	rat	0.097			10.1124/dmd.109.029066	Huang 2009	#N/A	#N/A	#N/A	#N/A	#N/A	#N/A
Cmp 31 Huang	ultracentrifugation	5 μM	rat	0.013			10.1124/dmd.109.029066	Huang 2009	#N/A	#N/A	#N/A	#N/A	#N/A	#N/A
Cmp 32 Huang	ultracentrifugation	5 μM	rat	0.003			10.1124/dmd.109.029066	Huang 2009	#N/A	#N/A	#N/A	#N/A	#N/A	#N/A
Cmp 33 Huang	ultracentrifugation	5 μM	rat	0.019			10.1124/dmd.109.029066	Huang 2009	#N/A	#N/A	#N/A	#N/A	#N/A	#N/A
Cmp 34 Huang	ultracentrifugation	5 μM	rat	0.006			10.1124/dmd.109.029066	Huang 2009	#N/A	#N/A	#N/A	#N/A	#N/A	#N/A
Cmp 35 Huang	ultracentrifugation	5 μM	rat	0.017			10.1124/dmd.109.029066	Huang 2009	#N/A	#N/A	#N/A	#N/A	#N/A	#N/A
Cmp 36 Huang	ultracentrifugation	5 μM	rat	0.011			10.1124/dmd.109.029066	Huang 2009	#N/A	#N/A	#N/A	#N/A	#N/A	#N/A
Cmp 37 Huang	ultracentrifugation	5 μM	rat	0.002			10.1124/dmd.109.029066	Huang 2009	#N/A	#N/A	#N/A	#N/A	#N/A	#N/A
Cmp 38 Huang	ultracentrifugation	5 μM	rat	0.054			10.1124/dmd.109.029066	Huang 2009	#N/A	#N/A	#N/A	#N/A	#N/A	#N/A
Cmp 39 Huang	ultracentrifugation	5 μM	rat	0.015			10.1124/dmd.109.029066	Huang 2009	#N/A	#N/A	#N/A	#N/A	#N/A	#N/A
Cmp 4 Huang	ultracentrifugation	5 μM	rat	0.001			10.1124/dmd.109.029066	Huang 2009	#N/A	#N/A	#N/A	#N/A	#N/A	#N/A
Cmp 40 Huang	ultracentrifugation	5 μM	rat	0.008			10.1124/dmd.109.029066	Huang 2009	#N/A	#N/A	#N/A	#N/A	#N/A	#N/A
Cmp 41 Huang	ultracentrifugation	5 μM	rat	0.022			10.1124/dmd.109.029066	Huang 2009	#N/A	#N/A	#N/A	#N/A	#N/A	#N/A
Cmp 5 Huang	ultracentrifugation	5 μM	rat	0.011			10.1124/dmd.109.029066	Huang 2009	#N/A	#N/A	#N/A	#N/A	#N/A	#N/A
Cmp 6 Huang	ultracentrifugation	5 μM	rat	0.003			10.1124/dmd.109.029066	Huang 2009	#N/A	#N/A	#N/A	#N/A	#N/A	#N/A
Cmp 7 Huang	ultracentrifugation	5 μM	rat	0.003			10.1124/dmd.109.029066	Huang 2009	#N/A	#N/A	#N/A	#N/A	#N/A	#N/A
Cmp 8 Huang	ultracentrifugation	5 μM	rat	0.01			10.1124/dmd.109.029066	Huang 2009	#N/A	#N/A	#N/A	#N/A	#N/A	#N/A
Cmp 9 Huang	ultracentrifugation	5 μM	rat	0.009			10.1124/dmd.109.029066	Huang 2009	#N/A	#N/A	#N/A	#N/A	#N/A	#N/A
Cobimetinib	equilibrium dialysis	Supplementary file2	human	0.0485			10.1208/s12248-023-00800-x	Tess 2023	C1CCNC(C1)C2(CN(C2)C(=O)C3=C(C(=C(C=C3)F)F)NC4=C(C=C(C=C4)I)F)O	531.3	3.9	64.6	3	7
Codeine	equilibrium dialysis	2 mg/ml	human	0.93			10.1124/jpet.301.1.382	Soars 2002	CN1CCC23C4C1CC5=C2C(=C(C=C5)OC)OC3C(C=C4)O	299.4	1.1	41.9	1	4
Codeine	equilibrium dialysis		human	0.93			10.1124/jpet.301.1.382	Soars 2002	CN1CCC23C4C1CC5=C2C(=C(C=C5)OC)OC3C(C=C4)O	299.4	1.1	41.9	1	4
Codeine	#N/A		human	0.93			10.1124/dmd.106.011569	Brown 2006	CN1CCC23C4C1CC5=C2C(=C(C=C5)OC)OC3C(C=C4)O	299.4	1.1	41.9	1	4
Colchicine	#N/A		human	0.61			Book: Goodman and Gilman's The Pharmacological Basis of Therapeutics	Brunton et al.	CC(=O)NC1CCC2=CC(=C(C(=C2C3=CC=C(C(=O)C=C13)OC)OC)OC)OC	399.4	1	83.1	1	6
Conivaptan	equilibrium dialysis		human	0.01			10.1124/dmd.120.000131	Williamson 2020	CC1=NC2=C(N1)CCN(C3=CC=CC=C32)C(=O)C4=CC=C(C=C4)NC(=O)C5=CC=CC=C5C6=CC=CC=C6	498.6	5.7	78.1	2	3
Conivaptan	equilibrium dialysis	Supplementary file2	human	0.011			10.1208/s12248-023-00800-x	Tess 2023	CC1=NC2=C(N1)CCN(C3=CC=CC=C32)C(=O)C4=CC=C(C=C4)NC(=O)C5=CC=CC=C5C6=CC=CC=C6	498.6	5.7	78.1	2	3
Copanlisib	equilibrium dialysis	Supplementary file2	human	0.327			10.1208/s12248-023-00800-x	Tess 2023	COC1=C(C=CC2=C3NCCN3C(=NC(=O)C4=CN=C(N=C4)N)N=C21)OCCCN5CCOCC5	480.5	0.3	140	2	9
Hydrocortisone	ultrafiltration	fu	human	0.0435		0.032-0.055	10.1016/j.cccn.2005.03.044	Lewis 2005	CC12CCC(=O)C=C1CCC3C2C(CC4(C3CCC4(C(=O)CO)O)C)O	362.5	1.6	94.8	3	5
Cotinine	equilibrium dialysis	Supplementary file2	human	1			10.1208/s12248-023-00800-x	Tess 2023	CN1C(CCC1=O)C2=CN=CC=C2	176.21	-0.3	33.2	0	2
Crizotinib	equilibrium dialysis	Supplementary file2	human	0.058			10.1208/s12248-023-00800-x	Tess 2023	CC(C1=C(C=CC(=C1Cl)F)Cl)OC2=C(N=CC(=C2)C3=CN(N=C3)C4CCNCC4)N	450.3	3.7	78	2	6
CUDC-101	equilibrium dialysis	Supplementary file2	human	0.0189			10.1208/s12248-023-00800-x	Tess 2023	#N/A	#N/A	#N/A	#N/A	#N/A	#N/A
CUDC-101	equilibrium dialysis		human	0.021			10.1124/dmd.120.000131	Williamson 2020	#N/A	#N/A	#N/A	#N/A	#N/A	#N/A
Cyclizine	equilibrium dialysis	Supplementary file2	human	0.314			10.1208/s12248-023-00800-x	Tess 2023	CN1CCN(CC1)C(C2=CC=CC=C2)C3=CC=CC=C3	266.4	3.6	6.5	0	2
Cyclizine	equilibrium dialysis		human	0.339			10.1124/dmd.120.000131	Williamson 2020	CN1CCN(CC1)C(C2=CC=CC=C2)C3=CC=CC=C3	266.4	3.6	6.5	0	2
Cycloguanil	ultracentrifugation		human	0.75	0.04		10.1186/s12936-019-3075-5	Charman 2020	CC1(N=C(N=C(N1C2=CC=C(C=C2)Cl)N)N)C	251.71	1	80	2	1
Cyclophosphamide	equilibrium dialysis	Supplementary file2	human	0.769			10.1208/s12248-023-00800-x	Tess 2023	C1CNP(=O)(OC1)N(CCCl)CCCl	261.08	0.6	41.6	1	4
Cyclosporin	#N/A		human	0.07			10.1124/jpet.105.093229	Obach 2005	CCC1C(=O)N(CC(=O)N(C(C(=O)NC(C(=O)N(C(C(=O)NC(C(=O)NC(C(=O)N(C(C(=O)N(C(C(=O)N(C(C(=O)N(C(C(=O)N1)C(C(C)CC=CC)O)C)C(C)C)C)CC(C)C)C)CC(C)C)C)C)C)CC(C)C)C)C(C)C)CC(C)C)C)C	1202.6	7.5	279	5	12
Dabrafenib	equilibrium dialysis		human	0.011			10.1124/dmd.120.000131	Williamson 2020	CC(C)(C)C1=NC(=C(S1)C2=NC(=NC=C2)N)C3=C(C(=CC=C3)NS(=O)(=O)C4=C(C=CC=C4F)F)F	519.6	4.8	148	2	11
Dabrafenib	equilibrium dialysis	Supplementary file2	human	0.0132			10.1208/s12248-023-00800-x	Tess 2023	CC(C)(C)C1=NC(=C(S1)C2=NC(=NC=C2)N)C3=C(C(=CC=C3)NS(=O)(=O)C4=C(C=CC=C4F)F)F	519.6	4.8	148	2	11
Dabrafenib	equilibrium dialysis		mouse	0.003			10.1124/jpet.112.201475	Mittapalli 2013	CC(C)(C)C1=NC(=C(S1)C2=NC(=NC=C2)N)C3=C(C(=CC=C3)NS(=O)(=O)C4=C(C=CC=C4F)F)F	519.6	4.8	148	2	11
Dabrafenib	#N/A		human	0.003			10.1124/dmd.118.082966	Lombardo 2018	CC(C)(C)C1=NC(=C(S1)C2=NC(=NC=C2)N)C3=C(C(=CC=C3)NS(=O)(=O)C4=C(C=CC=C4F)F)F	519.6	4.8	148	2	11
Daclatasvir	equilibrium dialysis	Supplementary file2	human	0.047			10.1208/s12248-023-00800-x	Tess 2023	CC(C)C(C(=O)N1CCCC1C2=NC=C(N2)C3=CC=C(C=C3)C4=CC=C(C=C4)C5=CN=C(N5)C6CCCN6C(=O)C(C(C)C)NC(=O)OC)NC(=O)OC	738.9	5.1	175	4	8
Danicamtiv	equilibrium dialysis	0.1, 0.3, 1, 3, and 10 µM	dog	0.437	0.056		10.1080/00498254.2020.1839982	Grillo 2020	CC(C1CCN(CC1)C(=O)NC2=NOC=C2)(F)S(=O)(=O)C3=CN(N=C3C(F)F)C	435.4	1.2	119	1	9
Danicamtiv	equilibrium dialysis		dog	0.437	0.056		10.1080/00498254.2020.1839982	Grillo 2021	CC(C1CCN(CC1)C(=O)NC2=NOC=C2)(F)S(=O)(=O)C3=CN(N=C3C(F)F)C	435.4	1.2	119	1	9
Danicamtiv	equilibrium dialysis	0.1, 0.3, 1, 3, and 10 µM	human	0.165	0.012		10.1080/00498254.2020.1839982	Grillo 2020	CC(C1CCN(CC1)C(=O)NC2=NOC=C2)(F)S(=O)(=O)C3=CN(N=C3C(F)F)C	435.4	1.2	119	1	9
Danicamtiv	equilibrium dialysis		human	0.165	0.012		10.1080/00498254.2020.1839982	Grillo 2021	CC(C1CCN(CC1)C(=O)NC2=NOC=C2)(F)S(=O)(=O)C3=CN(N=C3C(F)F)C	435.4	1.2	119	1	9
Danicamtiv	equilibrium dialysis	0.1, 0.3, 1, 3, and 10 µM	monkey	0.298	0.024		10.1080/00498254.2020.1839982	Grillo 2020	CC(C1CCN(CC1)C(=O)NC2=NOC=C2)(F)S(=O)(=O)C3=CN(N=C3C(F)F)C	435.4	1.2	119	1	9
Danicamtiv	equilibrium dialysis		monkey	0.298	0.024		10.1080/00498254.2020.1839982	Grillo 2021	CC(C1CCN(CC1)C(=O)NC2=NOC=C2)(F)S(=O)(=O)C3=CN(N=C3C(F)F)C	435.4	1.2	119	1	9
Danicamtiv	equilibrium dialysis	0.1, 0.3, 1, 3, and 10 µM	mouse	0.309	0.024		10.1080/00498254.2020.1839982	Grillo 2020	CC(C1CCN(CC1)C(=O)NC2=NOC=C2)(F)S(=O)(=O)C3=CN(N=C3C(F)F)C	435.4	1.2	119	1	9
Danicamtiv	equilibrium dialysis		mouse	0.309	0.024		10.1080/00498254.2020.1839982	Grillo 2021	CC(C1CCN(CC1)C(=O)NC2=NOC=C2)(F)S(=O)(=O)C3=CN(N=C3C(F)F)C	435.4	1.2	119	1	9
Danicamtiv	equilibrium dialysis	0.1, 0.3, 1, 3, and 10 µM	rat	0.252	0.036		10.1080/00498254.2020.1839982	Grillo 2020	CC(C1CCN(CC1)C(=O)NC2=NOC=C2)(F)S(=O)(=O)C3=CN(N=C3C(F)F)C	435.4	1.2	119	1	9
Danicamtiv	equilibrium dialysis		rat	0.252	0.036		10.1080/00498254.2020.1839982	Grillo 2021	CC(C1CCN(CC1)C(=O)NC2=NOC=C2)(F)S(=O)(=O)C3=CN(N=C3C(F)F)C	435.4	1.2	119	1	9
Dantrolene	equilibrium dialysis	Supplementary file2	human	0.125			10.1208/s12248-023-00800-x	Tess 2023	C1C(=O)NC(=O)N1N=CC2=CC=C(O2)C3=CC=C(C=C3)[N+](=O)[O-]	314.25	1.7	121	1	6
Danusertib	equilibrium dialysis		human	0.337			10.1124/dmd.120.000131	Williamson 2020	CN1CCN(CC1)C2=CC=C(C=C2)C(=O)NC3=NNC4=C3CN(C4)C(=O)C(C5=CC=CC=C5)OC	474.6	1.8	93.8	2	6
Dapagliflozin	equilibrium dialysis	Supplementary file2	human	0.113			10.1208/s12248-023-00800-x	Tess 2023	CCOC1=CC=C(C=C1)CC2=C(C=CC(=C2)C3C(C(C(C(O3)CO)O)O)O)Cl	408.9	2.3	99.4	4	6
Dapagliflozin	#N/A		human	0.09	0.35		10.1007/s40262-015-0264-4	Scheen 2015	CCOC1=CC=C(C=C1)CC2=C(C=CC(=C2)C3C(C(C(C(O3)CO)O)O)O)Cl	408.9	2.3	99.4	4	6
Dapagliflozin	#N/A		rat	0.0731			10.1007/s11095-022-03205-1	Tess 2022	CCOC1=CC=C(C=C1)CC2=C(C=CC(=C2)C3C(C(C(C(O3)CO)O)O)O)Cl	408.9	2.3	99.4	4	6
Dapsone	equilibrium dialysis	Supplementary file2	human	0.337			10.1208/s12248-023-00800-x	Tess 2023	C1=CC(=CC=C1N)S(=O)(=O)C2=CC=C(C=C2)N	248.3	1	94.6	2	4
Dapsone	ultracentrifugation		human	0.27	0.019		10.1186/s12936-019-3075-5	Charman 2020	C1=CC(=CC=C1N)S(=O)(=O)C2=CC=C(C=C2)N	248.3	1	94.6	2	4
Darapladib	equilibrium dialysis	Supplementary file2	human	0.00156			10.1208/s12248-023-00800-x	Tess 2023	CCN(CC)CCN(CC1=CC=C(C=C1)C2=CC=C(C=C2)C(F)(F)F)C(=O)CN3C4=C(CCC4)C(=O)N=C3SCC5=CC=C(C=C5)F	666.8	7	81.5	0	8
Darifenacin	equilibrium dialysis	Supplementary file2	human	0.02			10.1208/s12248-023-00800-x	Tess 2023	C1CN(CC1C(C2=CC=CC=C2)(C3=CC=CC=C3)C(=O)N)CCC4=CC5=C(C=C4)OCC5	426.5	4.6	55.6	1	3
Darifenacin	#N/A		dog	0.03			10.1007/s11095-022-03205-1	Tess 2022	C1CN(CC1C(C2=CC=CC=C2)(C3=CC=CC=C3)C(=O)N)CCC4=CC5=C(C=C4)OCC5	426.5	4.6	55.6	1	3
Darunavir	equilibrium dialysis	Supplementary file2	human	0.223			10.1208/s12248-023-00800-x	Tess 2023	CC(C)CN(CC(C(CC1=CC=CC=C1)NC(=O)OC2COC3C2CCO3)O)S(=O)(=O)C4=CC=C(C=C4)N	547.7	2.9	149	3	9
Darunavir	#N/A		rat	0.108			10.1007/s11095-022-03205-1	Tess 2022	CC(C)CN(CC(C(CC1=CC=CC=C1)NC(=O)OC2COC3C2CCO3)O)S(=O)(=O)C4=CC=C(C=C4)N	547.7	2.9	149	3	9
Deferasirox	equilibrium dialysis		human	0.006			10.1124/dmd.120.000131	Williamson 2020	C1=CC=C(C(=C1)C2=NN(C(=N2)C3=CC=CC=C3O)C4=CC=C(C=C4)C(=O)O)O	373.4	3.8	109	3	6
Deferasirox	equilibrium dialysis	Supplementary file2	human	0.0128			10.1208/s12248-023-00800-x	Tess 2023	C1=CC=C(C(=C1)C2=NN(C(=N2)C3=CC=CC=C3O)C4=CC=C(C=C4)C(=O)O)O	373.4	3.8	109	3	6
Delavirdine	equilibrium dialysis	10 μM; pH~8.7	human	0.022	0.002		10.1021/mp800004s	Kochansky 2008	CC(C)NC1=C(N=CC=C1)N2CCN(CC2)C(=O)C3=CC4=C(N3)C=CC(=C4)NS(=O)(=O)C	456.6	2.4	119	3	7
Desethylamodiaquine	ultracentrifugation		human	0.17	0.002		10.1186/s12936-019-3075-5	Charman 2020	CCNCC1=C(C=CC(=C1)NC2=C3C=CC(=CC3=NC=C2)Cl)O	327.8	2.3	57.2	3	4
Desipramine	equilibrium dialysis		human	0.093			10.3109/00498254.2010.500407	Sohlenius-Sternbeck 2010	CNCCCN1C2=CC=CC=C2CCC3=CC=CC=C31	266.4	4.9	15.3	1	2
Desipramine	equilibrium dialysis	Supplementary file2	human	0.192			10.1208/s12248-023-00800-x	Tess 2023	CNCCCN1C2=CC=CC=C2CCC3=CC=CC=C31	266.4	4.9	15.3	1	2
Desipramine	equilibrium dialysis			0.16			10.3109/00498254.2012.669080	Sohlenius-Sternbeck 2012	CNCCCN1C2=CC=CC=C2CCC3=CC=CC=C31	266.4	4.9	15.3	1	2
Desipramine	equlibrium dialysis	1 μM	human	0.18			10.1007/s11095-006-9663-4	Mohutsky 2006	CNCCCN1C2=CC=CC=C2CCC3=CC=CC=C31	266.4	4.9	15.3	1	2
Desipramine	#N/A		human	0.18			10.1124/dmd.106.011569	Brown 2006	CNCCCN1C2=CC=CC=C2CCC3=CC=CC=C31	266.4	4.9	15.3	1	2
Desmethyldiazepam	equilibrium dialysis	Supplementary file2	human	0.101			10.1208/s12248-023-00800-x	Tess 2023	C1C(=O)NC2=C(C=C(C=C2)Cl)C(=N1)C3=CC=CC=C3	270.71	2.9	41.5	1	2
Desvenlafaxine	equilibrium dialysis	Supplementary file2	human	0.701			10.1208/s12248-023-00800-x	Tess 2023	CN(C)CC(C1=CC=C(C=C1)O)C2(CCCCC2)O	263.37	2.6	43.7	2	3
Dexamethasone	equilibrium dialysis	10 μM; pH~8.7	human	0.17	0.02		10.1021/mp800004s	Kochansky 2008	CC1CC2C3CCC4=CC(=O)C=CC4(C3(C(CC2(C1(C(=O)CO)O)C)O)F)C	392.5	1.9	94.8	3	6
Dexamethasone	equilibrium dialysis		human	0.198			10.3109/00498254.2010.500407	Sohlenius-Sternbeck 2010	CC1CC2C3CCC4=CC(=O)C=CC4(C3(C(CC2(C1(C(=O)CO)O)C)O)F)C	392.5	1.9	94.8	3	6
Dexamethasone	equilibrium dialysis		human	0.214			10.1016/j.vascn.2005.10.002	Skaggs 2006	CC1CC2C3CCC4=CC(=O)C=CC4(C3(C(CC2(C1(C(=O)CO)O)C)O)F)C	392.5	1.9	94.8	3	6
Dexamethasone	equilibrium dialysis	Supplementary file2	human	0.31			10.1208/s12248-023-00800-x	Tess 2023	CC1CC2C3CCC4=CC(=O)C=CC4(C3(C(CC2(C1(C(=O)CO)O)C)O)F)C	392.5	1.9	94.8	3	6
Dexamethasone	equlibrium dialysis	5 μM	human	0.214			10.1016/j.vascn.2005.10.002	Skaggs 2006	CC1CC2C3CCC4=CC(=O)C=CC4(C3(C(CC2(C1(C(=O)CO)O)C)O)F)C	392.5	1.9	94.8	3	6
Dexamethasone	#N/A		rat	0.08			10.1007/s11095-022-03205-1	Tess 2022	CC1CC2C3CCC4=CC(=O)C=CC4(C3(C(CC2(C1(C(=O)CO)O)C)O)F)C	392.5	1.9	94.8	3	6
Dexloxiglumide	equilibrium dialysis		human	0.016			10.1124/dmd.120.000131	Williamson 2020	CCCCCN(CCCOC)C(=O)C(CCC(=O)O)NC(=O)C1=CC(=C(C=C1)Cl)Cl	461.4	3.9	95.9	2	5
Dexloxiglumide	#N/A		non-human primate	0.00771			10.1007/s11095-022-03205-1	Tess 2022	CCCCCN(CCCOC)C(=O)C(CCC(=O)O)NC(=O)C1=CC(=C(C=C1)Cl)Cl	461.4	3.9	95.9	2	5
Dexmedetomidine	equilibrium dialysis		human	0.148			10.1124/dmd.120.000131	Williamson 2020	CC1=C(C(=CC=C1)C(C)C2=CN=CN2)C	200.28	3.1	28.7	1	1
Dextromethorphan	#N/A		rat	0.5			10.1124/dmd.106.011569	Brown 2006	CN1CCC23CCCCC2C1CC4=C3C=C(C=C4)OC	271.4	3.4	12.5	0	2
Dextropropoxyphene	equilibrium dialysis		human	0.24	0.02			Giacomini 1978	CCC(=O)OC(CC1=CC=CC=C1)(C2=CC=CC=C2)C(C)CN(C)C	339.5	4.2	29.5	0	3
Dezocine	equilibrium dialysis	Supplementary file2	human	0.739			10.1208/s12248-023-00800-x	Tess 2023	CC12CCCCCC(C1N)CC3=C2C=C(C=C3)O	245.36	3.7	46.2	2	2
Dehydroepiandrosterone-S	equilibrium dialysis		human	0.009			10.1248/cpb.40.2864	Sakai 1992	#N/A	#N/A	#N/A	#N/A	#N/A	#N/A
Diazepam	equilibrium dialysis		human	0.008			10.3109/00498254.2010.500407	Sohlenius-Sternbeck 2010	CN1C(=O)CN=C(C2=C1C=CC(=C2)Cl)C3=CC=CC=C3	284.74	3	32.7	0	2
Diazepam	equilibrium dialysis	2 μM	human	0.012			10.1124/dmd.119.087973	Holt 2019	CN1C(=O)CN=C(C2=C1C=CC(=C2)Cl)C3=CC=CC=C3	284.74	3	32.7	0	2
Diazepam	equilibrium dialysis	Supplementary file2	human	0.013	0.001		10.1002/dta.2146	Noble 2016	CN1C(=O)CN=C(C2=C1C=CC(=C2)Cl)C3=CC=CC=C3	284.74	3	32.7	0	2
Diazepam	equilibrium dialysis		human	0.016			10.1124/dmd.120.000131	Williamson 2020	CN1C(=O)CN=C(C2=C1C=CC(=C2)Cl)C3=CC=CC=C3	284.74	3	32.7	0	2
Diazepam	equilibrium dialysis		human	0.019	0.003		10.1016/j.xphs.2020.09.012	Jones 2021	CN1C(=O)CN=C(C2=C1C=CC(=C2)Cl)C3=CC=CC=C3	284.74	3	32.7	0	2
Diazepam	equilibrium dialysis	buffer 2, normal atmospheric conditions, postdialysis plasma ph 7,22	human	0.019	0.002		10.1124/dmd.110.036988	Curran 2010	CN1C(=O)CN=C(C2=C1C=CC(=C2)Cl)C3=CC=CC=C3	284.74	3	32.7	0	2
Diazepam	equilibrium dialysis	10 μM; pH~8.7	human	0.023	0.007		10.1021/mp800004s	Kochansky 2008	CN1C(=O)CN=C(C2=C1C=CC(=C2)Cl)C3=CC=CC=C3	284.74	3	32.7	0	2
Diazepam	equilibrium dialysis	buffer 1, normal atmospheric conditions, postdialysis plasma ph 7,22	human	0.023	0.001		10.1124/dmd.110.036988	Curran 2010	CN1C(=O)CN=C(C2=C1C=CC(=C2)Cl)C3=CC=CC=C3	284.74	3	32.7	0	2
Diazepam	equilibrium dialysis	Supplementary file2	human	0.0333			10.1208/s12248-023-00800-x	Tess 2023	CN1C(=O)CN=C(C2=C1C=CC(=C2)Cl)C3=CC=CC=C3	284.74	3	32.7	0	2
Diazepam	equilibrium dialysis		human	0.0446			10.1002/jps.2600681034	Johnson 1979	CN1C(=O)CN=C(C2=C1C=CC(=C2)Cl)C3=CC=CC=C3	284.74	3	32.7	0	2
Diazepam	equilibrium dialysis			0.013			10.3109/00498254.2012.669080	Sohlenius-Sternbeck 2012	CN1C(=O)CN=C(C2=C1C=CC(=C2)Cl)C3=CC=CC=C3	284.74	3	32.7	0	2
Diazepam	ultrafiltration	1 μM	human	0.03			10.1002/jps.22635	Beaumont 2011	CN1C(=O)CN=C(C2=C1C=CC(=C2)Cl)C3=CC=CC=C3	284.74	3	32.7	0	2
Diazepam	ultrafiltration	lab 2	human	#N/A		<0.01	10.1002/jps.22635	Beaumont 2011	CN1C(=O)CN=C(C2=C1C=CC(=C2)Cl)C3=CC=CC=C3	284.74	3	32.7	0	2
Diazepam	#N/A		human	0.02			10.1002/bdd.1996	Ye 2016	CN1C(=O)CN=C(C2=C1C=CC(=C2)Cl)C3=CC=CC=C3	284.74	3	32.7	0	2
Diazepam	#N/A		human	0.022			10.1124/dmd.106.011569	Brown 2006	CN1C(=O)CN=C(C2=C1C=CC(=C2)Cl)C3=CC=CC=C3	284.74	3	32.7	0	2
Diclofenac	equilibrium dialysis	2 μM	human	0.0014			10.1124/dmd.119.087973	Holt 2019	C1=CC=C(C(=C1)CC(=O)O)NC2=C(C=CC=C2Cl)Cl	296.1	4.4	49.3	2	3
Diclofenac	equilibrium dialysis	buffer 2, normal atmospheric conditions, postdialysis plasma ph 7,23	human	0.003	0.001		10.1124/dmd.110.036988	Curran 2010	C1=CC=C(C(=C1)CC(=O)O)NC2=C(C=CC=C2Cl)Cl	296.1	4.4	49.3	2	3
Diclofenac	equilibrium dialysis	10 μM; pH~8.7	human	0.0036	0.0004		10.1021/mp800004s	Kochansky 2008	C1=CC=C(C(=C1)CC(=O)O)NC2=C(C=CC=C2Cl)Cl	296.1	4.4	49.3	2	3
Diclofenac	equilibrium dialysis		human	0.0038			10.1124/dmd.118.085639	Riccardi 2019	C1=CC=C(C(=C1)CC(=O)O)NC2=C(C=CC=C2Cl)Cl	296.1	4.4	49.3	2	3
Diclofenac	equilibrium dialysis	Supplementary file2	human	0.00385			10.1208/s12248-023-00800-x	Tess 2023	C1=CC=C(C(=C1)CC(=O)O)NC2=C(C=CC=C2Cl)Cl	296.1	4.4	49.3	2	3
Diclofenac	equilibrium dialysis		human	0.004			10.1016/j.xphs.2017.04.043	Kimoto 2017	C1=CC=C(C(=C1)CC(=O)O)NC2=C(C=CC=C2Cl)Cl	296.1	4.4	49.3	2	3
Diclofenac	equilibrium dialysis	Measured by equilibrium dialysis method as described by (Di et al., 2012).	human	0.004			10.1124/jpet.118.252049	Kimoto 2018	C1=CC=C(C(=C1)CC(=O)O)NC2=C(C=CC=C2Cl)Cl	296.1	4.4	49.3	2	3
Diclofenac	equilibrium dialysis		human	0.004			10.1016/j.vascn.2005.10.002	Skaggs 2006	C1=CC=C(C(=C1)CC(=O)O)NC2=C(C=CC=C2Cl)Cl	296.1	4.4	49.3	2	3
Diclofenac	equilibrium dialysis	buffer 1, normal atmospheric conditions, postdialysis plasma ph 7,23	human	0.004	0.002		10.1124/dmd.110.036988	Curran 2010	C1=CC=C(C(=C1)CC(=O)O)NC2=C(C=CC=C2Cl)Cl	296.1	4.4	49.3	2	3
Diclofenac	equilibrium dialysis	37 Celcius degrees, 6h	human	0.0043	0.0007		10.1002/bdd.2160	Ryu 2018	C1=CC=C(C(=C1)CC(=O)O)NC2=C(C=CC=C2Cl)Cl	296.1	4.4	49.3	2	3
Diclofenac	equilibrium dialysis	37 Celcius degrees, 18h	human	0.0054	0.0002		10.1002/bdd.2160	Ryu 2018	C1=CC=C(C(=C1)CC(=O)O)NC2=C(C=CC=C2Cl)Cl	296.1	4.4	49.3	2	3
Diclofenac	equilibrium dialysis	4 Celcius degrees, 18h	human	0.0066	0.002		10.1002/bdd.2160	Ryu 2018	C1=CC=C(C(=C1)CC(=O)O)NC2=C(C=CC=C2Cl)Cl	296.1	4.4	49.3	2	3
Diclofenac	equilibrium dialysis		human	0.007	0.002		10.1016/j.xphs.2020.09.012	Jones 2021	C1=CC=C(C(=C1)CC(=O)O)NC2=C(C=CC=C2Cl)Cl	296.1	4.4	49.3	2	3
Diclofenac	equilibrium dialysis	4 Celcius degrees, 24h	human	0.0074	0.001		10.1002/bdd.2160	Ryu 2018	C1=CC=C(C(=C1)CC(=O)O)NC2=C(C=CC=C2Cl)Cl	296.1	4.4	49.3	2	3
Diclofenac	equilibrium dialysis			0.002			10.3109/00498254.2012.669080	Sohlenius-Sternbeck 2012	C1=CC=C(C(=C1)CC(=O)O)NC2=C(C=CC=C2Cl)Cl	296.1	4.4	49.3	2	3
Diclofenac	equlibrium dialysis	5 μM	human	0.004			10.1016/j.vascn.2005.10.002	Skaggs 2006	C1=CC=C(C(=C1)CC(=O)O)NC2=C(C=CC=C2Cl)Cl	296.1	4.4	49.3	2	3
Diclofenac	equlibrium dialysis	1 μM	human	0.01			10.1007/s11095-006-9663-4	Mohutsky 2006	C1=CC=C(C(=C1)CC(=O)O)NC2=C(C=CC=C2Cl)Cl	296.1	4.4	49.3	2	3
Diclofenac	ultracentrifugation	0.25 mg/mL protein	human	0.012			10.1016/j.vascn.2010.04.003	Deshmukh 2011	C1=CC=C(C(=C1)CC(=O)O)NC2=C(C=CC=C2Cl)Cl	296.1	4.4	49.3	2	3
Diclofenac	ultrafiltration	1 μM	human	#N/A		<0.01	10.1002/jps.22635	Beaumont 2011	C1=CC=C(C(=C1)CC(=O)O)NC2=C(C=CC=C2Cl)Cl	296.1	4.4	49.3	2	3
Diclofenac	ultrafiltration	lab 2	human	#N/A		<0.01	10.1002/jps.22635	Beaumont 2011	C1=CC=C(C(=C1)CC(=O)O)NC2=C(C=CC=C2Cl)Cl	296.1	4.4	49.3	2	3
Diclofenac	#N/A		human	0.0038			10.1002/bdd.1996	Ye 2016	C1=CC=C(C(=C1)CC(=O)O)NC2=C(C=CC=C2Cl)Cl	296.1	4.4	49.3	2	3
Diclofenac	#N/A		human	0.01			10.1124/dmd.106.011569	Brown 2006	C1=CC=C(C(=C1)CC(=O)O)NC2=C(C=CC=C2Cl)Cl	296.1	4.4	49.3	2	3
Diclofenac	#N/A		non-human primate	0.0047			10.1007/s11095-022-03205-1	Tess 2022	C1=CC=C(C(=C1)CC(=O)O)NC2=C(C=CC=C2Cl)Cl	296.1	4.4	49.3	2	3
Diclofenac	#N/A		rat	0.00598			10.1007/s11095-022-03205-1	Tess 2022	C1=CC=C(C(=C1)CC(=O)O)NC2=C(C=CC=C2Cl)Cl	296.1	4.4	49.3	2	3
Dienogest	equilibrium dialysis	Supplementary file2	human	0.0843			10.1208/s12248-023-00800-x	Tess 2023	CC12CCC3=C4CCC(=O)C=C4CCC3C1CCC2(CC#N)O	311.4	1.8	61.1	1	3
Diflunisal	equilibrium dialysis			0.001			10.3109/00498254.2012.669080	Sohlenius-Sternbeck 2012	C1=CC(=C(C=C1C2=C(C=C(C=C2)F)F)C(=O)O)O	250.2	4.4	57.5	2	5
Digoxin	equilibrium dialysis		human	0.7			10.1016/j.xphs.2017.04.043	Kimoto 2017	CC1C(C(CC(O1)OC2C(OC(CC2O)OC3C(OC(CC3O)OC4CCC5(C(C4)CCC6C5CC(C7(C6(CCC7C8=CC(=O)OC8)O)C)O)C)C)C)O)O	780.9	1.3	203	6	14
Digoxin	ultracentrifugation	0.25 mg/mL protein	human	0.81			10.1016/j.vascn.2010.04.003	Deshmukh 2011	CC1C(C(CC(O1)OC2C(OC(CC2O)OC3C(OC(CC3O)OC4CCC5(C(C4)CCC6C5CC(C7(C6(CCC7C8=CC(=O)OC8)O)C)O)C)C)C)O)O	780.9	1.3	203	6	14
Digoxin	#N/A		human	0.75			10.1124/jpet.105.093229	Obach 2005	CC1C(C(CC(O1)OC2C(OC(CC2O)OC3C(OC(CC3O)OC4CCC5(C(C4)CCC6C5CC(C7(C6(CCC7C8=CC(=O)OC8)O)C)O)C)C)C)O)O	780.9	1.3	203	6	14
Dihydroartemisinin	equilibrium dialysis	Instability evident; where values are given they represent an estimate only	human	0.21	0.01		10.1186/s12936-019-3075-5	Charman 2020	CC1CCC2C(C(OC3C24C1CCC(O3)(OO4)C)O)C	284.35	2.5	57.2	1	5
Dihydroergotamine	equilibrium dialysis	Supplementary file2	human	0.104			10.1208/s12248-023-00800-x	Tess 2023	CC1(C(=O)N2C(C(=O)N3CCCC3C2(O1)O)CC4=CC=CC=C4)NC(=O)C5CC6C(CC7=CNC8=CC=CC6=C78)N(C5)C	583.7	2.4	118	3	6
Dihydroquinidine	equilibrium dialysis	Supplementary file2	human	0.358			10.1208/s12248-023-00800-x	Tess 2023	CCC1CN2CCC1CC2C(C3=C4C=C(C=CC4=NC=C3)OC)O	326.4	3.1	45.6	1	4
Diltiazem	equilibrium dialysis	10 μM; pH~8.7	human	0.23	0.05		10.1021/mp800004s	Kochansky 2008	CC(=O)OC1C(SC2=CC=CC=C2N(C1=O)CCN(C)C)C3=CC=C(C=C3)OC	414.5	3.1	84.4	0	6
Diltiazem	equilibrium dialysis		human	0.244			10.3109/00498254.2010.500407	Sohlenius-Sternbeck 2010	CC(=O)OC1C(SC2=CC=CC=C2N(C1=O)CCN(C)C)C3=CC=C(C=C3)OC	414.5	3.1	84.4	0	6
Diltiazem	equilibrium dialysis	2 μM	human	0.26			10.1124/dmd.119.087973	Holt 2019	CC(=O)OC1C(SC2=CC=CC=C2N(C1=O)CCN(C)C)C3=CC=C(C=C3)OC	414.5	3.1	84.4	0	6
Diltiazem	equilibrium dialysis		human	0.265			10.1124/dmd.120.000131	Williamson 2020	CC(=O)OC1C(SC2=CC=CC=C2N(C1=O)CCN(C)C)C3=CC=C(C=C3)OC	414.5	3.1	84.4	0	6
Diltiazem	equilibrium dialysis	buffer 1, normal atmospheric conditions, postdialysis plasma ph 7,30	human	0.298	0.038		10.1124/dmd.110.036988	Curran 2010	CC(=O)OC1C(SC2=CC=CC=C2N(C1=O)CCN(C)C)C3=CC=C(C=C3)OC	414.5	3.1	84.4	0	6
Diltiazem	equilibrium dialysis	Supplementary file2	human	0.358			10.1208/s12248-023-00800-x	Tess 2023	CC(=O)OC1C(SC2=CC=CC=C2N(C1=O)CCN(C)C)C3=CC=C(C=C3)OC	414.5	3.1	84.4	0	6
Diltiazem	equilibrium dialysis	buffer 2, normal atmospheric conditions, postdialysis plasma ph 7,30	human	0.417	0.038		10.1124/dmd.110.036988	Curran 2010	CC(=O)OC1C(SC2=CC=CC=C2N(C1=O)CCN(C)C)C3=CC=C(C=C3)OC	414.5	3.1	84.4	0	6
Diltiazem	equilibrium dialysis	37 Celcius degrees, 6h	human	0.45	0.04		10.1002/bdd.2160	Ryu 2018	CC(=O)OC1C(SC2=CC=CC=C2N(C1=O)CCN(C)C)C3=CC=C(C=C3)OC	414.5	3.1	84.4	0	6
Diltiazem	equilibrium dialysis	37 Celcius degrees, 18h	human	0.5	0.02		10.1002/bdd.2160	Ryu 2018	CC(=O)OC1C(SC2=CC=CC=C2N(C1=O)CCN(C)C)C3=CC=C(C=C3)OC	414.5	3.1	84.4	0	6
Diltiazem	equilibrium dialysis	4 Celcius degrees, 18h	human	0.51	0.02		10.1002/bdd.2160	Ryu 2018	CC(=O)OC1C(SC2=CC=CC=C2N(C1=O)CCN(C)C)C3=CC=C(C=C3)OC	414.5	3.1	84.4	0	6
Diltiazem	equilibrium dialysis	4 Celcius degrees, 24h	human	0.54	0.01		10.1002/bdd.2160	Ryu 2018	CC(=O)OC1C(SC2=CC=CC=C2N(C1=O)CCN(C)C)C3=CC=C(C=C3)OC	414.5	3.1	84.4	0	6
Diltiazem	equilibrium dialysis			0.25			10.3109/00498254.2012.669080	Sohlenius-Sternbeck 2012	CC(=O)OC1C(SC2=CC=CC=C2N(C1=O)CCN(C)C)C3=CC=C(C=C3)OC	414.5	3.1	84.4	0	6
Diltiazem	ultrafiltration	lab 2	human	0.16			10.1002/jps.22635	Beaumont 2011	CC(=O)OC1C(SC2=CC=CC=C2N(C1=O)CCN(C)C)C3=CC=C(C=C3)OC	414.5	3.1	84.4	0	6
Diltiazem	ultrafiltration	1 μM	human	0.53			10.1002/jps.22635	Beaumont 2011	CC(=O)OC1C(SC2=CC=CC=C2N(C1=O)CCN(C)C)C3=CC=C(C=C3)OC	414.5	3.1	84.4	0	6
Diltiazem	#N/A		human	0.22			10.1124/dmd.106.011569	Brown 2006	CC(=O)OC1C(SC2=CC=CC=C2N(C1=O)CCN(C)C)C3=CC=C(C=C3)OC	414.5	3.1	84.4	0	6
Diltiazem	#N/A		human	0.22			10.1124/jpet.105.093229	Obach 2005	CC(=O)OC1C(SC2=CC=CC=C2N(C1=O)CCN(C)C)C3=CC=C(C=C3)OC	414.5	3.1	84.4	0	6
Dimetindene	equilibrium dialysis		human	0.294			10.1124/dmd.120.000131	Williamson 2020	CC(C1=CC=CC=N1)C2=C(CC3=CC=CC=C32)CCN(C)C	292.4	2.7	16.1	0	2
Dimetindene	equilibrium dialysis	Supplementary file2	human	0.297			10.1208/s12248-023-00800-x	Tess 2023	CC(C1=CC=CC=N1)C2=C(CC3=CC=CC=C32)CCN(C)C	292.4	2.7	16.1	0	2
Dinaciclib	equilibrium dialysis		human	0.142			10.1124/dmd.120.000131	Williamson 2020	CCC1=C2N=C(C=C(N2N=C1)NCC3=C[N+](=CC=C3)[O-])N4CCCCC4CCO	396.5	1.9	91.2	2	6
Dinaciclib	equilibrium dialysis	Supplementary file2	human	0.237			10.1208/s12248-023-00800-x	Tess 2023	CCC1=C2N=C(C=C(N2N=C1)NCC3=C[N+](=CC=C3)[O-])N4CCCCC4CCO	396.5	1.9	91.2	2	6
Diphenhydramine	equilibrium dialysis		human	0.258			10.3109/00498254.2010.500407	Sohlenius-Sternbeck 2010	CN(C)CCOC(C1=CC=CC=C1)C2=CC=CC=C2	255.35	3.3	12.5	0	2
Diphenhydramine	equilibrium dialysis	2 μM	human	0.44			10.1124/dmd.119.087973	Holt 2019	CN(C)CCOC(C1=CC=CC=C1)C2=CC=CC=C2	255.35	3.3	12.5	0	2
Diphenhydramine	equilibrium dialysis	Supplementary file2	human	0.506			10.1208/s12248-023-00800-x	Tess 2023	CN(C)CCOC(C1=CC=CC=C1)C2=CC=CC=C2	255.35	3.3	12.5	0	2
Diphenhydramine	ultrafiltration	lab 2	human	0.17			10.1002/jps.22635	Beaumont 2011	CN(C)CCOC(C1=CC=CC=C1)C2=CC=CC=C2	255.35	3.3	12.5	0	2
Diphenhydramine	ultrafiltration	1 μM	human	0.53			10.1002/jps.22635	Beaumont 2011	CN(C)CCOC(C1=CC=CC=C1)C2=CC=CC=C2	255.35	3.3	12.5	0	2
Diprophylline	equilibrium dialysis	Supplementary file2	human	0.783			10.1208/s12248-023-00800-x	Tess 2023	CN1C2=C(C(=O)N(C1=O)C)N(C=N2)CC(CO)O	254.24	-1.8	98.9	2	5
Dipyridamole	equilibrium dialysis	Supplementary file2	human	0.0339			10.1208/s12248-023-00800-x	Tess 2023	C1CCN(CC1)C2=NC(=NC3=C2N=C(N=C3N4CCCCC4)N(CCO)CCO)N(CCO)CCO	504.6	0.7	145	4	12
Dipyridamole	equilibrium dialysis		human	0.048			10.1124/dmd.120.000131	Williamson 2020	C1CCN(CC1)C2=NC(=NC3=C2N=C(N=C3N4CCCCC4)N(CCO)CCO)N(CCO)CCO	504.6	0.7	145	4	12
Disopyramide	equilibrium dialysis	Supplementary file2	human	0.355			10.1208/s12248-023-00800-x	Tess 2023	CC(C)N(CCC(C1=CC=CC=C1)(C2=CC=CC=N2)C(=O)N)C(C)C	339.5	3.2	59.2	1	3
Disopyramide	#N/A		human	0.16			10.1124/dmd.118.082966	Lombardo 2018	CC(C)N(CCC(C1=CC=CC=C1)(C2=CC=CC=N2)C(=O)N)C(C)C	339.5	3.2	59.2	1	3
Disulfiram	#N/A		human	0.04			10.1124/jpet.105.093229	Obach 2005	CCN(CC)C(=S)SSC(=S)N(CC)CC	296.5	3.9	121	0	4
Dixyrazine	equilibrium dialysis	Supplementary file2	human	0.0679			10.1208/s12248-023-00800-x	Tess 2023	CC(CN1CCN(CC1)CCOCCO)CN2C3=CC=CC=C3SC4=CC=CC=C42	427.6	3.7	64.5	1	6
Dofetilide	equilibrium dialysis		human	0.298			10.3109/00498254.2010.500407	Sohlenius-Sternbeck 2010	CN(CCC1=CC=C(C=C1)NS(=O)(=O)C)CCOC2=CC=C(C=C2)NS(=O)(=O)C	441.6	1.8	122	2	8
Dofetilide	equilibrium dialysis	Supplementary file2	human	0.36			10.1208/s12248-023-00800-x	Tess 2023	CN(CCC1=CC=C(C=C1)NS(=O)(=O)C)CCOC2=CC=C(C=C2)NS(=O)(=O)C	441.6	1.8	122	2	8
Dofetilide	equilibrium dialysis		human	0.371			10.1097/FJC.0b013e3181d2ce39	Margulis 2010	CN(CCC1=CC=C(C=C1)NS(=O)(=O)C)CCOC2=CC=C(C=C2)NS(=O)(=O)C	441.6	1.8	122	2	8
Dofetilide	equilibrium dialysis		human	0.49			10.1124/dmd.120.000131	Williamson 2020	CN(CCC1=CC=C(C=C1)NS(=O)(=O)C)CCOC2=CC=C(C=C2)NS(=O)(=O)C	441.6	1.8	122	2	8
Dofetilide	#N/A		dog	0.46			10.1007/s11095-022-03205-1	Tess 2022	CN(CCC1=CC=C(C=C1)NS(=O)(=O)C)CCOC2=CC=C(C=C2)NS(=O)(=O)C	441.6	1.8	122	2	8
Dofetilide	#N/A		rat	0.47			10.1007/s11095-022-03205-1	Tess 2022	CN(CCC1=CC=C(C=C1)NS(=O)(=O)C)CCOC2=CC=C(C=C2)NS(=O)(=O)C	441.6	1.8	122	2	8
Domperidone	equilibrium dialysis		human	0.034			10.1124/dmd.120.000131	Williamson 2020	C1CN(CCC1N2C3=C(C=C(C=C3)Cl)NC2=O)CCCN4C5=CC=CC=C5NC4=O	425.9	3.9	67.9	2	3
Domperidone	equilibrium dialysis	Supplementary file2	human	0.0617			10.1208/s12248-023-00800-x	Tess 2023	C1CN(CCC1N2C3=C(C=C(C=C3)Cl)NC2=O)CCCN4C5=CC=CC=C5NC4=O	425.9	3.9	67.9	2	3
Domperidone	equilibrium dialysis		rat	0.092			10.1124/dmd.106.014027	De Buck 2007	C1CN(CCC1N2C3=C(C=C(C=C3)Cl)NC2=O)CCCN4C5=CC=CC=C5NC4=O	425.9	3.9	67.9	2	3
Domperidone	#N/A		human	0.061			10.1124/dmd.107.015644	De Buck 2007a	C1CN(CCC1N2C3=C(C=C(C=C3)Cl)NC2=O)CCCN4C5=CC=CC=C5NC4=O	425.9	3.9	67.9	2	3
Domperidone	#N/A		rat	0.092			10.1124/dmd.107.015644	De Buck 2007a	C1CN(CCC1N2C3=C(C=C(C=C3)Cl)NC2=O)CCCN4C5=CC=CC=C5NC4=O	425.9	3.9	67.9	2	3
Doxapram	equilibrium dialysis	Supplementary file2	human	0.376			10.1208/s12248-023-00800-x	Tess 2023	CCN1CC(C(C1=O)(C2=CC=CC=C2)C3=CC=CC=C3)CCN4CCOCC4	378.5	3.3	32.8	0	3
Doxapram	equilibrium dialysis		human	0.44			10.1124/dmd.120.000131	Williamson 2020	CCN1CC(C(C1=O)(C2=CC=CC=C2)C3=CC=CC=C3)CCN4CCOCC4	378.5	3.3	32.8	0	3
Doxazosin	equilibrium dialysis	Supplementary file2	human	0.0403			10.1208/s12248-023-00800-x	Tess 2023	COC1=C(C=C2C(=C1)C(=NC(=N2)N3CCN(CC3)C(=O)C4COC5=CC=CC=C5O4)N)OC	451.5	2.5	112	1	9
Doxazosin	equilibrium dialysis		human	0.059			10.1124/dmd.120.000131	Williamson 2020	COC1=C(C=C2C(=C1)C(=NC(=N2)N3CCN(CC3)C(=O)C4COC5=CC=CC=C5O4)N)OC	451.5	2.5	112	1	9
Doxazosin	#N/A		dog	0.0781			10.1007/s11095-022-03205-1	Tess 2022	COC1=C(C=C2C(=C1)C(=NC(=N2)N3CCN(CC3)C(=O)C4COC5=CC=CC=C5O4)N)OC	451.5	2.5	112	1	9
Doxazosin	#N/A		rat	0.0579			10.1007/s11095-022-03205-1	Tess 2022	COC1=C(C=C2C(=C1)C(=NC(=N2)N3CCN(CC3)C(=O)C4COC5=CC=CC=C5O4)N)OC	451.5	2.5	112	1	9
Doxepin	equilibrium dialysis		human	0.221			10.1124/dmd.120.000131	Williamson 2020	CN(C)CCC=C1C2=CC=CC=C2COC3=CC=CC=C31	279.4	4.3	12.5	0	2
Doxepin	equilibrium dialysis	Supplementary file2	human	0.261			10.1208/s12248-023-00800-x	Tess 2023	CN(C)CCC=C1C2=CC=CC=C2COC3=CC=CC=C31	279.4	4.3	12.5	0	2
Doxepin	ultrafiltration	lab 2	human	0.04			10.1002/jps.22635	Beaumont 2011	CN(C)CCC=C1C2=CC=CC=C2COC3=CC=CC=C31	279.4	4.3	12.5	0	2
Doxepin	ultrafiltration	1 μM	human	0.26			10.1002/jps.22635	Beaumont 2011	CN(C)CCC=C1C2=CC=CC=C2COC3=CC=CC=C31	279.4	4.3	12.5	0	2
Doxofylline	equilibrium dialysis	Supplementary file2	human	0.957			10.1208/s12248-023-00800-x	Tess 2023	CN1C2=C(C(=O)N(C1=O)C)N(C=N2)CC3OCCO3	266.25	-0.9	76.9	0	5
Doxorubicin	equilibrium dialysis		human	0.34			10.1016/j.xphs.2017.04.043	Kimoto 2017	CC1C(C(CC(O1)OC2CC(CC3=C2C(=C4C(=C3O)C(=O)C5=C(C4=O)C(=CC=C5)OC)O)(C(=O)CO)O)N)O	543.5	1.3	206	6	12
Doxycycline	equilibrium dialysis	RED device with diluted plasma correcting for the dilution factor with 6 h dialysis	human	0.23	0.09		10.1186/s12936-019-3075-5	Charman 2020	CC1C2C(C3C(C(=O)C(=C(C3(C(=O)C2=C(C4=C1C=CC=C4O)O)O)O)C(=O)N)N(C)C)O	444.4	-0.7	182	6	9
Draflazine	equilibrium dialysis		rat	0.002			10.1124/dmd.106.014027	De Buck 2007	C1CN(C(CN1CCCCC(C2=CC=C(C=C2)F)C3=CC=C(C=C3)F)C(=O)N)CC(=O)NC4=C(C=C(C=C4Cl)N)Cl	604.5	5.4	105	3	7
Droperidol	equilibrium dialysis	Supplementary file2	human	0.107			10.1208/s12248-023-00800-x	Tess 2023	C1CN(CC=C1N2C3=CC=CC=C3NC2=O)CCCC(=O)C4=CC=C(C=C4)F	379.4	3.5	52.6	1	4
Drotaverine	equilibrium dialysis	Supplementary file2	human	0.00417			10.1208/s12248-023-00800-x	Tess 2023	CCOC1=C(C=C(C=C1)C=C2C3=CC(=C(C=C3CCN2)OCC)OCC)OCC	397.5	5.4	49	1	5
DSM265	equilibrium dialysis	RED device with diluted plasma correcting for the dilution factor; presaturation of device and 24 h dialysis	human	0.0018	0.0001		10.1186/s12936-019-3075-5	Charman 2020	#N/A	#N/A	#N/A	#N/A	#N/A	#N/A
DSM421	ultracentrifugation		human	0.039	0.007		10.1186/s12936-019-3075-5	Charman 2020	#N/A	#N/A	#N/A	#N/A	#N/A	#N/A
Duloxetine	equilibrium dialysis	Supplementary file2	human	0.0457			10.1208/s12248-023-00800-x	Tess 2023	CNCCC(C1=CC=CS1)OC2=CC=CC3=CC=CC=C32	297.4	4.3	49.5	1	3
Duloxetine	equilibrium dialysis		human	0.055			10.1124/dmd.120.000131	Williamson 2020	CNCCC(C1=CC=CS1)OC2=CC=CC3=CC=CC=C32	297.4	4.3	49.5	1	3
Edaravone	equilibrium dialysis		human	0.001			10.1124/dmd.120.000131	Williamson 2020	CC1=NN(C(=O)C1)C2=CC=CC=C2	174.2	1.3	32.7	0	2
Edoxaban	equilibrium dialysis	Supplementary file2	human	1			10.1208/s12248-023-00800-x	Tess 2023	CN1CCC2=C(C1)SC(=N2)C(=O)NC3CC(CCC3NC(=O)C(=O)NC4=NC=C(C=C4)Cl)C(=O)N(C)C	548.1	1.4	165	3	8
Efavirenz	equilibrium dialysis	10 μM; pH~8.7	human	0.0042	0.0006		10.1021/mp800004s	Kochansky 2008	C1CC1C#CC2(C3=C(C=CC(=C3)Cl)NC(=O)O2)C(F)(F)F	315.67	4	38.3	1	5
Elacridar	#N/A	Estimated plasma protein binding	dog	0.002			10.1124/jpet.104.068288	Ward 2004	COC1=CC=CC2=C1NC3=C(C2=O)C=CC=C3C(=O)NC4=CC=C(C=C4)CCN5CCC6=CC(=C(C=C6C5)OC)OC	563.6	5.6	89.1	2	7
Elacridar	#N/A	Estimated plasma protein binding	human	#N/A		<0.001	10.1124/jpet.104.068288	Ward 2004	COC1=CC=CC2=C1NC3=C(C2=O)C=CC=C3C(=O)NC4=CC=C(C=C4)CCN5CCC6=CC(=C(C=C6C5)OC)OC	563.6	5.6	89.1	2	7
Elacridar	#N/A	Estimated plasma protein binding	monkey	0.001			10.1124/jpet.104.068288	Ward 2004	COC1=CC=CC2=C1NC3=C(C2=O)C=CC=C3C(=O)NC4=CC=C(C=C4)CCN5CCC6=CC(=C(C=C6C5)OC)OC	563.6	5.6	89.1	2	7
Elacridar	#N/A	Estimated plasma protein binding	mouse	#N/A		<0.015	10.1124/jpet.104.068288	Ward 2004	COC1=CC=CC2=C1NC3=C(C2=O)C=CC=C3C(=O)NC4=CC=C(C=C4)CCN5CCC6=CC(=C(C=C6C5)OC)OC	563.6	5.6	89.1	2	7
Elacridar	#N/A	Estimated plasma protein binding	rat	0.01			10.1124/jpet.104.068288	Ward 2004	COC1=CC=CC2=C1NC3=C(C2=O)C=CC=C3C(=O)NC4=CC=C(C=C4)CCN5CCC6=CC(=C(C=C6C5)OC)OC	563.6	5.6	89.1	2	7
Eletriptan	equilibrium dialysis	Supplementary file2	human	0.24			10.1208/s12248-023-00800-x	Tess 2023	CN1CCCC1CC2=CNC3=C2C=C(C=C3)CCS(=O)(=O)C4=CC=CC=C4	382.5	4.1	61.6	1	3
Eletriptan	ultrafiltration	lab 2	human	0.15			10.1002/jps.22635	Beaumont 2011	CN1CCCC1CC2=CNC3=C2C=C(C=C3)CCS(=O)(=O)C4=CC=CC=C4	382.5	4.1	61.6	1	3
Eletriptan	ultrafiltration	1 μM	human	0.24			10.1002/jps.22635	Beaumont 2011	CN1CCCC1CC2=CNC3=C2C=C(C=C3)CCS(=O)(=O)C4=CC=CC=C4	382.5	4.1	61.6	1	3
ELQ300	equilibrium dialysis	RED device with diluted plasma correcting for the dilution factor; presaturation of device and 24 h dialysis	human	0.0001	1e-05		10.1186/s12936-019-3075-5	Charman 2020	#N/A	#N/A	#N/A	#N/A	#N/A	#N/A
Eltoprazine	equilibrium dialysis	Supplementary file2	human	0.716			10.1208/s12248-023-00800-x	Tess 2023	C1CN(CCN1)C2=C3C(=CC=C2)OCCO3	220.27	1.1	33.7	1	4
Encainide	equilibrium dialysis		human	0.572			10.1124/dmd.120.000131	Williamson 2020	CN1CCCCC1CCC2=CC=CC=C2NC(=O)C3=CC=C(C=C3)OC	352.5	4.3	41.6	1	3
Encainide	equilibrium dialysis	Supplementary file2	human	0.629			10.1208/s12248-023-00800-x	Tess 2023	CN1CCCCC1CCC2=CC=CC=C2NC(=O)C3=CC=C(C=C3)OC	352.5	4.3	41.6	1	3
Eniporide	equilibrium dialysis	Supplementary file2	human	0.561			10.1208/s12248-023-00800-x	Tess 2023	CC1=CC(=C(C=C1C(=O)N=C(N)N)S(=O)(=O)C)N2C=CC=C2	320.37	0.8	129	2	3
Enoximone	equilibrium dialysis		human	0.41			10.1124/dmd.120.000131	Williamson 2020	CC1=C(NC(=O)N1)C(=O)C2=CC=C(C=C2)SC	248.3	1.6	83.5	2	3
Entacapone	equilibrium dialysis	Supplementary file2	human	0.0171			10.1208/s12248-023-00800-x	Tess 2023	CCN(CC)C(=O)C(=CC1=CC(=C(C(=C1)O)O)[N+](=O)[O-])C#N	305.29	2.1	130	2	6
Entacapone	equilibrium dialysis	Measured by equilibrium dialysis method as described by (Di et al., 2012).	human	0.02			10.1124/jpet.118.252049	Kimoto 2018	CCN(CC)C(=O)C(=CC1=CC(=C(C(=C1)O)O)[N+](=O)[O-])C#N	305.29	2.1	130	2	6
Entacapone	#N/A		human	0.02			10.1124/dmd.118.082966	Lombardo 2018	CCN(CC)C(=O)C(=CC1=CC(=C(C(=C1)O)O)[N+](=O)[O-])C#N	305.29	2.1	130	2	6
Epristeride	equilibrium dialysis	Supplementary file2	human	0.0112			10.1208/s12248-023-00800-x	Tess 2023	CC12CCC3C(C1CCC2C(=O)NC(C)(C)C)CC=C4C3(CCC(=C4)C(=O)O)C	399.6	5.1	66.4	2	3
Epristeride	#N/A		non-human primate	0.00917			10.1007/s11095-022-03205-1	Tess 2022	CC12CCC3C(C1CCC2C(=O)NC(C)(C)C)CC=C4C3(CCC(=C4)C(=O)O)C	399.6	5.1	66.4	2	3
EPZ-5676	equilibrium dialysis		dog	0.234			10.1002/bdd.1889	Basavapathruni 2014	CC(C)N(CC1C(C(C(O1)N2C=NC3=C(N=CN=C32)N)O)O)C4CC(C4)CCC5=NC6=C(N5)C=C(C=C6)C(C)(C)C	562.7	4.3	151	4	9
EPZ-5676	equilibrium dialysis		human	0.125			10.1002/bdd.1889	Basavapathruni 2014	CC(C)N(CC1C(C(C(O1)N2C=NC3=C(N=CN=C32)N)O)O)C4CC(C4)CCC5=NC6=C(N5)C=C(C=C6)C(C)(C)C	562.7	4.3	151	4	9
EPZ-5676	equilibrium dialysis		mouse	0.138			10.1002/bdd.1889	Basavapathruni 2014	CC(C)N(CC1C(C(C(O1)N2C=NC3=C(N=CN=C32)N)O)O)C4CC(C4)CCC5=NC6=C(N5)C=C(C=C6)C(C)(C)C	562.7	4.3	151	4	9
EPZ-5676	equilibrium dialysis		rat	0.272			10.1002/bdd.1889	Basavapathruni 2014	CC(C)N(CC1C(C(C(O1)N2C=NC3=C(N=CN=C32)N)O)O)C4CC(C4)CCC5=NC6=C(N5)C=C(C=C6)C(C)(C)C	562.7	4.3	151	4	9
Erlotinib	equilibrium dialysis		human	0.052			10.1124/dmd.120.000131	Williamson 2020	COCCOC1=C(C=C2C(=C1)C(=NC=N2)NC3=CC=CC(=C3)C#C)OCCOC	393.4	3.3	74.7	1	7
Erlotinib	equilibrium dialysis	Supplementary file2	human	0.0867			10.1208/s12248-023-00800-x	Tess 2023	COCCOC1=C(C=C2C(=C1)C(=NC=N2)NC3=CC=CC(=C3)C#C)OCCOC	393.4	3.3	74.7	1	7
Erlotinib	#N/A		human	0.07			10.1016/j.ctrv.2009.08.004	Van Erp 2009	COCCOC1=C(C=C2C(=C1)C(=NC=N2)NC3=CC=CC(=C3)C#C)OCCOC	393.4	3.3	74.7	1	7
Ertugliflozin	equilibrium dialysis	Supplementary file2	human	0.064			10.1208/s12248-023-00800-x	Tess 2023	CCOC1=CC=C(C=C1)CC2=C(C=CC(=C2)C34C(C(C(C(O3)(CO4)CO)O)O)O)Cl	436.9	1.7	109	4	7
Erythromycin	equilibrium dialysis		human	0.35			10.1016/j.xphs.2017.04.043	Kimoto 2017	CCC1C(C(C(C(=O)C(CC(C(C(C(C(C(=O)O1)C)OC2CC(C(C(O2)C)O)(C)OC)C)OC3C(C(CC(O3)C)N(C)C)O)(C)O)C)C)O)(C)O	733.9	2.7	194	5	14
Erythromycin	equilibrium dialysis		human	0.353			10.1124/dmd.120.000131	Williamson 2020	CCC1C(C(C(C(=O)C(CC(C(C(C(C(C(=O)O1)C)OC2CC(C(C(O2)C)O)(C)OC)C)OC3C(C(CC(O3)C)N(C)C)O)(C)O)C)C)O)(C)O	733.9	2.7	194	5	14
Erythromycin	equilibrium dialysis	Supplementary file2	human	0.378			10.1208/s12248-023-00800-x	Tess 2023	CCC1C(C(C(C(=O)C(CC(C(C(C(C(C(=O)O1)C)OC2CC(C(C(O2)C)O)(C)OC)C)OC3C(C(CC(O3)C)N(C)C)O)(C)O)C)C)O)(C)O	733.9	2.7	194	5	14
Erythromycin	ultrafiltration	lab 2	human	0.34			10.1002/jps.22635	Beaumont 2011	CCC1C(C(C(C(=O)C(CC(C(C(C(C(C(=O)O1)C)OC2CC(C(C(O2)C)O)(C)OC)C)OC3C(C(CC(O3)C)N(C)C)O)(C)O)C)C)O)(C)O	733.9	2.7	194	5	14
Erythromycin	ultrafiltration	1 μM	human	0.57			10.1002/jps.22635	Beaumont 2011	CCC1C(C(C(C(=O)C(CC(C(C(C(C(C(=O)O1)C)OC2CC(C(C(O2)C)O)(C)OC)C)OC3C(C(CC(O3)C)N(C)C)O)(C)O)C)C)O)(C)O	733.9	2.7	194	5	14
Erythromycin	#N/A		human	0.16			10.1124/jpet.105.093229	Obach 2005	CCC1C(C(C(C(=O)C(CC(C(C(C(C(C(=O)O1)C)OC2CC(C(C(O2)C)O)(C)OC)C)OC3C(C(CC(O3)C)N(C)C)O)(C)O)C)C)O)(C)O	733.9	2.7	194	5	14
Esomeprazole	equilibrium dialysis	Supplementary file2	human	0.00778			10.1208/s12248-023-00800-x	Tess 2023	CC1=CN=C(C(=C1OC)C)CS(=O)C2=NC3=C(N2)C=C(C=C3)OC	345.4	2.2	96.3	1	6
Estradiol	#N/A		human	0.016			10.1124/dmd.118.082966	Lombardo 2018	CC12CCC3C(C1CCC2O)CCC4=C3C=CC(=C4)O	272.4	4	40.5	2	2
Ethenzamide	equilibrium dialysis		rat	0.407	0.0209		10.1016/j.xphs.2023.06.015	Bae 2023	CCOC1=CC=CC=C1C(=O)N	165.19	1.2	52.3	1	2
Ethenzamide	#N/A		rat	0.67			10.1007/bf01062546	Lin 1982	CCOC1=CC=CC=C1C(=O)N	165.19	1.2	52.3	1	2
Ethimizol	equilibrium dialysis	Supplementary file2	human	0.685			10.1208/s12248-023-00800-x	Tess 2023	CCN1C=NC(=C1C(=O)NC)C(=O)NC	210.23	-0.5	76	2	3
Ethinylestradiol	equilibrium dialysis	2 mg/ml	human	0.03			10.1124/jpet.301.1.382	Soars 2002	CC12CCC3C(C1CCC2(C#C)O)CCC4=C3C=CC(=C4)O	296.4	3.7	40.5	2	2
Ethinylestradiol	equilibrium dialysis		human	0.03			10.1124/jpet.301.1.382	Soars 2002	CC12CCC3C(C1CCC2(C#C)O)CCC4=C3C=CC(=C4)O	296.4	3.7	40.5	2	2
Ethinylestradiol	equilibrium dialysis	Supplementary file2	human	0.242			10.1208/s12248-023-00800-x	Tess 2023	CC12CCC3C(C1CCC2(C#C)O)CCC4=C3C=CC(=C4)O	296.4	3.7	40.5	2	2
Etilefrine	equilibrium dialysis	Supplementary file2	human	0.869			10.1208/s12248-023-00800-x	Tess 2023	CCNCC(C1=CC(=CC=C1)O)O	181.23	0.1	52.5	3	3
Etodolac	equilibrium dialysis			0.008			10.3109/00498254.2012.669080	Sohlenius-Sternbeck 2012	CCC1=C2C(=CC=C1)C3=C(N2)C(OCC3)(CC)CC(=O)O	287.35	2.8	62.3	2	3
Etomidate	equilibrium dialysis	Supplementary file2	human	0.223			10.1208/s12248-023-00800-x	Tess 2023	CCOC(=O)C1=CN=CN1C(C)C2=CC=CC=C2	244.29	3	44.1	0	3
Etonogestrel	equilibrium dialysis	Supplementary file2	human	0.0258			10.1208/s12248-023-00800-x	Tess 2023	CCC12CC(=C)C3C(C1CCC2(C#C)O)CCC4=CC(=O)CCC34	324.5	3.3	37.3	1	2
Etonogestrel	equilibrium dialysis		human	0.033			10.1124/dmd.120.000131	Williamson 2020	CCC12CC(=C)C3C(C1CCC2(C#C)O)CCC4=CC(=O)CCC34	324.5	3.3	37.3	1	2
Etoricoxib	equilibrium dialysis	Supplementary file2	human	0.16			10.1208/s12248-023-00800-x	Tess 2023	CC1=NC=C(C=C1)C2=C(C=C(C=N2)Cl)C3=CC=C(C=C3)S(=O)(=O)C	358.8	3.3	68.3	0	4
Ezlopitant	#N/A		human	0.03	0.001		10.1002/1099-081x(199912)20:9<429::aid-bdd209>3.0.co;2-d	Reed-Hagen 1999	CC(C)C1=CC(=C(C=C1)OC)CNC2C3CCN(C2C(C4=CC=CC=C4)C5=CC=CC=C5)CC3	454.6	6.5	24.5	1	3
Felbamate	equilibrium dialysis	10 μM; pH~8.7	human	0.384	0.016		10.1021/mp800004s	Kochansky 2008	C1=CC=C(C=C1)C(COC(=O)N)COC(=O)N	238.24	0.6	105	2	4
Felodipine	equilibrium dialysis	2 μM	human	0.0017			10.1124/dmd.119.087973	Holt 2019	CCOC(=O)C1=C(NC(=C(C1C2=C(C(=CC=C2)Cl)Cl)C(=O)OC)C)C	384.2	3.9	64.6	1	5
Felodipine	equilibrium dialysis	10 μM; pH~8.7	human	0.0032	0.0003		10.1021/mp800004s	Kochansky 2008	CCOC(=O)C1=C(NC(=C(C1C2=C(C(=CC=C2)Cl)Cl)C(=O)OC)C)C	384.2	3.9	64.6	1	5
Felodipine	equilibrium dialysis	Supplementary file2	human	0.0136			10.1208/s12248-023-00800-x	Tess 2023	CCOC(=O)C1=C(NC(=C(C1C2=C(C(=CC=C2)Cl)Cl)C(=O)OC)C)C	384.2	3.9	64.6	1	5
Felodipine	ultrafiltration	1 μM	human	#N/A		<0.01	10.1002/jps.22635	Beaumont 2011	CCOC(=O)C1=C(NC(=C(C1C2=C(C(=CC=C2)Cl)Cl)C(=O)OC)C)C	384.2	3.9	64.6	1	5
Felodipine	ultrafiltration	lab 2	human	#N/A		<0.01	10.1002/jps.22635	Beaumont 2011	CCOC(=O)C1=C(NC(=C(C1C2=C(C(=CC=C2)Cl)Cl)C(=O)OC)C)C	384.2	3.9	64.6	1	5
Felodipine	#N/A		human	0.0048			10.1002/bdd.1996	Ye 2016	CCOC(=O)C1=C(NC(=C(C1C2=C(C(=CC=C2)Cl)Cl)C(=O)OC)C)C	384.2	3.9	64.6	1	5
Fenofibrate	equilibrium dialysis	10 μM; pH~8.7	human	0.008	0.002		10.1021/mp800004s	Kochansky 2008	CC(C)OC(=O)C(C)(C)OC1=CC=C(C=C1)C(=O)C2=CC=C(C=C2)Cl	360.8	5.2	52.6	0	4
Fenoprofen	equilibrium dialysis	Measured by equilibrium dialysis method as described by (Di et al., 2012).	human	0.005			10.1124/jpet.118.252049	Kimoto 2018	CC(C1=CC(=CC=C1)OC2=CC=CC=C2)C(=O)O	242.27	3.3	46.5	1	3
Fenoprofen	equilibrium dialysis	Supplementary file2	human	0.00654			10.1208/s12248-023-00800-x	Tess 2023	CC(C1=CC(=CC=C1)OC2=CC=CC=C2)C(=O)O	242.27	3.3	46.5	1	3
Fenoprofen	equilibrium dialysis			0.002			10.3109/00498254.2012.669080	Sohlenius-Sternbeck 2012	CC(C1=CC(=CC=C1)OC2=CC=CC=C2)C(=O)O	242.27	3.3	46.5	1	3
Fenoprofen	#N/A		human	0.01			10.1002/bdd.1996	Ye 2016	CC(C1=CC(=CC=C1)OC2=CC=CC=C2)C(=O)O	242.27	3.3	46.5	1	3
Fenspiride	equilibrium dialysis	Supplementary file2	human	0.763			10.1208/s12248-023-00800-x	Tess 2023	C1CN(CCC12CNC(=O)O2)CCC3=CC=CC=C3	260.33	2.1	41.6	1	3
Fentanyl	equilibrium dialysis		rat	0.166			10.1124/dmd.106.014027	De Buck 2007	CCC(=O)N(C1CCN(CC1)CCC2=CC=CC=C2)C3=CC=CC=C3	336.5	4	23.6	0	2
Ferroquine	equilibrium dialysis	RED device with diluted plasma correcting for the dilution factor; presaturation of device and 24 h dialysis	human	0.041	0.001		10.1186/s12936-019-3075-5	Charman 2020	CN(C)CC1=CC=C[C-]1CNC2=C3C=CC(=CC3=NC=C2)Cl.[CH-]1C=CC=C1.[Fe+2]	433.8	None	28.2	1	5
Fexofenadine	equilibrium dialysis		human	0.33			10.1016/j.xphs.2017.04.043	Kimoto 2017	CC(C)(C1=CC=C(C=C1)C(CCCN2CCC(CC2)C(C3=CC=CC=C3)(C4=CC=CC=C4)O)O)C(=O)O	501.7	3	81	3	5
Fimasartan	equilibrium dialysis		human	0.023			10.1124/dmd.120.000131	Williamson 2020	CCCCC1=NC(=C(C(=O)N1CC2=CC=C(C=C2)C3=CC=CC=C3C4=NNN=N4)CC(=S)N(C)C)C	501.6	3.5	123	1	6
Fimasartan	#N/A		non-human primate	0.0177			10.1007/s11095-022-03205-1	Tess 2022	CCCCC1=NC(=C(C(=O)N1CC2=CC=C(C=C2)C3=CC=CC=C3C4=NNN=N4)CC(=S)N(C)C)C	501.6	3.5	123	1	6
Finasteride	equilibrium dialysis	Supplementary file2	human	0.0966			10.1208/s12248-023-00800-x	Tess 2023	CC12CCC3C(C1CCC2C(=O)NC(C)(C)C)CCC4C3(C=CC(=O)N4)C	372.5	3	58.2	2	2
Finasteride	equilibrium dialysis		human	0.139			10.1124/dmd.120.000131	Williamson 2020	CC12CCC3C(C1CCC2C(=O)NC(C)(C)C)CCC4C3(C=CC(=O)N4)C	372.5	3	58.2	2	2
Flavopiridol	equilibrium dialysis		human	0.09			10.1124/dmd.120.000131	Williamson 2020	CN1CCC(C(C1)O)C2=C(C=C(C3=C2OC(=CC3=O)C4=CC=CC=C4Cl)O)O	401.8	3.3	90.2	3	6
Flavopiridol	equilibrium dialysis	Supplementary file2	human	0.235			10.1208/s12248-023-00800-x	Tess 2023	CN1CCC(C(C1)O)C2=C(C=C(C3=C2OC(=CC3=O)C4=CC=CC=C4Cl)O)O	401.8	3.3	90.2	3	6
Flecainide	equilibrium dialysis	Supplementary file2	human	0.843			10.1208/s12248-023-00800-x	Tess 2023	C1CCNC(C1)CNC(=O)C2=C(C=CC(=C2)OCC(F)(F)F)OCC(F)(F)F	414.34	3.8	59.6	2	10
Fleroxacin	equilibrium dialysis	Supplementary file2	human	0.736			10.1208/s12248-023-00800-x	Tess 2023	CN1CCN(CC1)C2=C(C=C3C(=C2F)N(C=C(C3=O)C(=O)O)CCF)F	369.34	-0.1	64.1	1	9
Flubromazolam	equilibrium dialysis	Supplementary file2	human	0.11	0.01		10.1002/dta.2146	Noble 2016	CC1=NN=C2N1C3=C(C=C(C=C3)Br)C(=NC2)C4=CC=CC=C4F	371.2	2	43.1	0	4
Fluconazole	equilibrium dialysis	10 μM; pH~8.7	human	0.84	0.07		10.1021/mp800004s	Kochansky 2008	C1=CC(=C(C=C1F)F)C(CN2C=NC=N2)(CN3C=NC=N3)O	306.27	0.4	81.6	1	7
Fluconazole	equilibrium dialysis	Supplementary file2	human	0.921			10.1208/s12248-023-00800-x	Tess 2023	C1=CC(=C(C=C1F)F)C(CN2C=NC=N2)(CN3C=NC=N3)O	306.27	0.4	81.6	1	7
Fluconazole	equilibrium dialysis	2 μM	human	0.93			10.1124/dmd.119.087973	Holt 2019	C1=CC(=C(C=C1F)F)C(CN2C=NC=N2)(CN3C=NC=N3)O	306.27	0.4	81.6	1	7
Fluconazole	#N/A		human	0.89			10.1124/jpet.105.093229	Obach 2005	C1=CC(=C(C=C1F)F)C(CN2C=NC=N2)(CN3C=NC=N3)O	306.27	0.4	81.6	1	7
Flufenamic acid	#N/A		human	0.01			10.1016/S0099-5428(08)60268-3	Abignente 1982	C1=CC=C(C(=C1)C(=O)O)NC2=CC=CC(=C2)C(F)(F)F	281.23	5.2	49.3	2	6
Flumazenil	equilibrium dialysis	Supplementary file2	human	0.585			10.1208/s12248-023-00800-x	Tess 2023	CCOC(=O)C1=C2CN(C(=O)C3=C(N2C=N1)C=CC(=C3)F)C	303.29	1	64.4	0	5
Flunitrazepam	#N/A		human	0.17			10.1124/dmd.118.082966	Lombardo 2018	CN1C(=O)CN=C(C2=C1C=CC(=C2)[N+](=O)[O-])C3=CC=CC=C3F	313.28	2.1	78.5	0	5
Flunitrazepam	#N/A		human	0.22			10.1124/dmd.106.011569	Brown 2006	CN1C(=O)CN=C(C2=C1C=CC(=C2)[N+](=O)[O-])C3=CC=CC=C3F	313.28	2.1	78.5	0	5
Fluorescein	equilibrium dialysis	Measured by equilibrium dialysis method as described by (Di et al., 2012).	human	0.11			10.1124/jpet.118.252049	Kimoto 2018	C1=CC=C2C(=C1)C(=O)OC23C4=C(C=C(C=C4)O)OC5=C3C=CC(=C5)O	332.3	3.4	76	2	5
Fluoxetine	equilibrium dialysis	10 μM; pH~8.7	human	0.021	0.001		10.1021/mp800004s	Kochansky 2008	CNCCC(C1=CC=CC=C1)OC2=CC=C(C=C2)C(F)(F)F	309.33	4	21.3	1	5
Fluoxetine	equilibrium dialysis	buffer 1, normal atmospheric conditions, postdialysis plasma ph 7,41	human	0.04	0.013		10.1124/dmd.110.036988	Curran 2010	CNCCC(C1=CC=CC=C1)OC2=CC=C(C=C2)C(F)(F)F	309.33	4	21.3	1	5
Fluoxetine	equilibrium dialysis	buffer 2, normal atmospheric conditions, postdialysis plasma ph 7,42	human	0.079	0.015		10.1124/dmd.110.036988	Curran 2010	CNCCC(C1=CC=CC=C1)OC2=CC=C(C=C2)C(F)(F)F	309.33	4	21.3	1	5
Fluoxetine	#N/A		human	0.05			10.1124/jpet.105.093229	Obach 2005	CNCCC(C1=CC=CC=C1)OC2=CC=C(C=C2)C(F)(F)F	309.33	4	21.3	1	5
Flupentixol	equilibrium dialysis	Supplementary file2	human	0.00581			10.1208/s12248-023-00800-x	Tess 2023	C1CN(CCN1CCC=C2C3=CC=CC=C3SC4=C2C=C(C=C4)C(F)(F)F)CCO	434.5	4.5	52	1	7
Flupentixol	equilibrium dialysis		human	0.016			10.1124/dmd.120.000131	Williamson 2020	C1CN(CCN1CCC=C2C3=CC=CC=C3SC4=C2C=C(C=C4)C(F)(F)F)CCO	434.5	4.5	52	1	7
Fluphenazine	equilibrium dialysis	Supplementary file2	human	0.0156			10.1208/s12248-023-00800-x	Tess 2023	C1CN(CCN1CCCN2C3=CC=CC=C3SC4=C2C=C(C=C4)C(F)(F)F)CCO	437.5	4.4	55.2	1	8
Fluphenazine	equilibrium dialysis		human	0.035			10.1124/dmd.120.000131	Williamson 2020	C1CN(CCN1CCCN2C3=CC=CC=C3SC4=C2C=C(C=C4)C(F)(F)F)CCO	437.5	4.4	55.2	1	8
Fluphenazine	#N/A		human	0.012			10.1002/bdd.1996	Ye 2016	C1CN(CCN1CCCN2C3=CC=CC=C3SC4=C2C=C(C=C4)C(F)(F)F)CCO	437.5	4.4	55.2	1	8
Flupirtine	equilibrium dialysis	Supplementary file2	human	0.187			10.1208/s12248-023-00800-x	Tess 2023	CCOC(=O)NC1=C(N=C(C=C1)NCC2=CC=C(C=C2)F)N	304.32	2.4	89.3	3	6
Fluvastatin	equilibrium dialysis	Supplementary file2	human	0.00849			10.1208/s12248-023-00800-x	Tess 2023	CC(C)N1C2=CC=CC=C2C(=C1C=CC(CC(CC(=O)O)O)O)C3=CC=C(C=C3)F	411.5	3.5	82.7	3	5
Fluvastatin	equilibrium dialysis		human	0.0092			10.1124/dmd.118.085639	Riccardi 2019	CC(C)N1C2=CC=CC=C2C(=C1C=CC(CC(CC(=O)O)O)O)C3=CC=C(C=C3)F	411.5	3.5	82.7	3	5
Fluvastatin	ultrafiltration	25 ng/ml	human	0.0026	0.0024		10.1002/jps.2600820914	Tse 1993	CC(C)N1C2=CC=CC=C2C(=C1C=CC(CC(CC(=O)O)O)O)C3=CC=C(C=C3)F	411.5	3.5	82.7	3	5
Fluvastatin	ultrafiltration	50 ng/ml	human	0.0054	0.0017		10.1002/jps.2600820914	Tse 1993	CC(C)N1C2=CC=CC=C2C(=C1C=CC(CC(CC(=O)O)O)O)C3=CC=C(C=C3)F	411.5	3.5	82.7	3	5
Fluvastatin	ultrafiltration	100 ng/ml	human	0.0074	0.0005		10.1002/jps.2600820914	Tse 1993	CC(C)N1C2=CC=CC=C2C(=C1C=CC(CC(CC(=O)O)O)O)C3=CC=C(C=C3)F	411.5	3.5	82.7	3	5
Fluvastatin	ultrafiltration	500 ng/ml	human	0.0084	0.0008		10.1002/jps.2600820914	Tse 1993	CC(C)N1C2=CC=CC=C2C(=C1C=CC(CC(CC(=O)O)O)O)C3=CC=C(C=C3)F	411.5	3.5	82.7	3	5
Fluvastatin	ultrafiltration	5000 ng/ml	human	0.0097	0.0011		10.1002/jps.2600820914	Tse 1993	CC(C)N1C2=CC=CC=C2C(=C1C=CC(CC(CC(=O)O)O)O)C3=CC=C(C=C3)F	411.5	3.5	82.7	3	5
Fluvastatin	ultrafiltration	25000 ng/ml	human	0.0097	0.0003		10.1002/jps.2600820914	Tse 1993	CC(C)N1C2=CC=CC=C2C(=C1C=CC(CC(CC(=O)O)O)O)C3=CC=C(C=C3)F	411.5	3.5	82.7	3	5
Fluvastatin	ultrafiltration	50000 ng/ml	human	0.01	0.0016		10.1002/jps.2600820914	Tse 1993	CC(C)N1C2=CC=CC=C2C(=C1C=CC(CC(CC(=O)O)O)O)C3=CC=C(C=C3)F	411.5	3.5	82.7	3	5
Fluvastatin	ultrafiltration	1000 ng/ml	human	0.0101	0.0004		10.1002/jps.2600820914	Tse 1993	CC(C)N1C2=CC=CC=C2C(=C1C=CC(CC(CC(=O)O)O)O)C3=CC=C(C=C3)F	411.5	3.5	82.7	3	5
Fluvoxamine	equilibrium dialysis	10 μM; pH~8.7	human	0.138	0.014		10.1021/mp800004s	Kochansky 2008	COCCCCC(=NOCCN)C1=CC=C(C=C1)C(F)(F)F	318.33	2.6	56.8	1	7
Fluvoxamine	equilibrium dialysis		human	0.247			10.1097/FJC.0b013e3181d2ce39	Margulis 2010	COCCCCC(=NOCCN)C1=CC=C(C=C1)C(F)(F)F	318.33	2.6	56.8	1	7
Fluvoxamine	#N/A		human	0.23			10.1124/jpet.105.093229	Obach 2005	COCCCCC(=NOCCN)C1=CC=C(C=C1)C(F)(F)F	318.33	2.6	56.8	1	7
Furosemide	equilibrium dialysis		human	0.017			10.3109/00498254.2010.500407	Sohlenius-Sternbeck 2010	C1=COC(=C1)CNC2=CC(=C(C=C2C(=O)O)S(=O)(=O)N)Cl	330.74	2	131	3	7
Furosemide	equilibrium dialysis	2 mg/ml	human	0.03			10.1124/jpet.301.1.382	Soars 2002	C1=COC(=C1)CNC2=CC(=C(C=C2C(=O)O)S(=O)(=O)N)Cl	330.74	2	131	3	7
Furosemide	equilibrium dialysis		human	0.03			10.1124/jpet.301.1.382	Soars 2002	C1=COC(=C1)CNC2=CC(=C(C=C2C(=O)O)S(=O)(=O)N)Cl	330.74	2	131	3	7
Furosemide	#N/A		human	0.012			10.1124/dmd.106.011569	Brown 2006	C1=COC(=C1)CNC2=CC(=C(C=C2C(=O)O)S(=O)(=O)N)Cl	330.74	2	131	3	7
Fusidate sodium	equilibrium dialysis	Supplementary file2	human	0.00976			10.1208/s12248-023-00800-x	Tess 2023	CC1C2CCC3(C(C2(CCC1O)C)C(CC4C3(CC(C4=C(CCC=C(C)C)C(=O)[O-])OC(=O)C)C)O)C.[Na+]	538.7	None	107	2	6
GAL-021	equilibrium dialysis	Supplementary file2	human	0.203			10.1208/s12248-023-00800-x	Tess 2023	#N/A	#N/A	#N/A	#N/A	#N/A	#N/A
Galantamine	equilibrium dialysis	Supplementary file2	human	0.865			10.1208/s12248-023-00800-x	Tess 2023	CN1CCC23C=CC(CC2OC4=C(C=CC(=C34)C1)OC)O	287.35	1.8	41.9	1	4
Galantamine	equilibrium dialysis		rat	0.755			10.1124/dmd.106.014027	De Buck 2007	CN1CCC23C=CC(CC2OC4=C(C=CC(=C34)C1)OC)O	287.35	1.8	41.9	1	4
Galantamine	#N/A		human	0.822			10.1124/dmd.107.015644	De Buck 2007a	CN1CCC23C=CC(CC2OC4=C(C=CC(=C34)C1)OC)O	287.35	1.8	41.9	1	4
Galantamine	#N/A		rat	0.755			10.1124/dmd.107.015644	De Buck 2007a	CN1CCC23C=CC(CC2OC4=C(C=CC(=C34)C1)OC)O	287.35	1.8	41.9	1	4
Ganciclovir	equilibrium dialysis	Supplementary file2	human	0.696			10.1208/s12248-023-00800-x	Tess 2023	C1=NC2=C(N1COC(CO)CO)N=C(NC2=O)N	255.23	-2.5	135	4	6
Gatifloxacin	#N/A		human	0.8			10.1124/jpet.105.093229	Obach 2005	CC1CN(CCN1)C2=C(C=C3C(=C2OC)N(C=C(C3=O)C(=O)O)C4CC4)F	375.4	-0.7	82.1	2	8
Gavestinel	#N/A		human	0.002			10.1124/dmd.118.082966	Lombardo 2018	C1=CC=C(C=C1)NC(=O)C=CC2=C(NC3=C2C(=CC(=C3)Cl)Cl)C(=O)O	375.2	4.4	82.2	3	3
Gefitinib	equilibrium dialysis		human	0.035			10.1124/dmd.120.000131	Williamson 2020	COC1=C(C=C2C(=C1)N=CN=C2NC3=CC(=C(C=C3)F)Cl)OCCCN4CCOCC4	446.9	4.1	68.7	1	8
Gefitinib	equilibrium dialysis	Supplementary file2	human	0.0565			10.1208/s12248-023-00800-x	Tess 2023	COC1=C(C=C2C(=C1)N=CN=C2NC3=CC(=C(C=C3)F)Cl)OCCCN4CCOCC4	446.9	4.1	68.7	1	8
Gefitinib	#N/A		human	0.089			10.1016/j.ctrv.2009.08.004	Van Erp 2009	COC1=C(C=C2C(=C1)N=CN=C2NC3=CC(=C(C=C3)F)Cl)OCCCN4CCOCC4	446.9	4.1	68.7	1	8
Gemfibrozil	equilibrium dialysis		human	0.002			10.3109/00498254.2010.500407	Sohlenius-Sternbeck 2010	CC1=CC(=C(C=C1)C)OCCCC(C)(C)C(=O)O	250.33	3.8	46.5	1	3
Gemfibrozil	equilibrium dialysis	Supplementary file2	human	0.00211			10.1208/s12248-023-00800-x	Tess 2023	CC1=CC(=C(C=C1)C)OCCCC(C)(C)C(=O)O	250.33	3.8	46.5	1	3
Gemfibrozil	equilibrium dialysis	2 mg/ml	human	0.03			10.1124/jpet.301.1.382	Soars 2002	CC1=CC(=C(C=C1)C)OCCCC(C)(C)C(=O)O	250.33	3.8	46.5	1	3
Gemfibrozil	equilibrium dialysis		human	0.03			10.1124/jpet.301.1.382	Soars 2002	CC1=CC(=C(C=C1)C)OCCCC(C)(C)C(=O)O	250.33	3.8	46.5	1	3
Gemfibrozil	equilibrium dialysis			0.002			10.3109/00498254.2012.669080	Sohlenius-Sternbeck 2012	CC1=CC(=C(C=C1)C)OCCCC(C)(C)C(=O)O	250.33	3.8	46.5	1	3
Gemfibrozil	#N/A		human	0.03			10.1124/dmd.106.011569	Brown 2006	CC1=CC(=C(C=C1)C)OCCCC(C)(C)C(=O)O	250.33	3.8	46.5	1	3
Gemfibrozil	#N/A		human	0.03			10.1124/jpet.105.093229	Obach 2005	CC1=CC(=C(C=C1)C)OCCCC(C)(C)C(=O)O	250.33	3.8	46.5	1	3
Gestodene	equilibrium dialysis		human	0.057			10.1124/dmd.120.000131	Williamson 2020	CCC12CCC3C(C1C=CC2(C#C)O)CCC4=CC(=O)CCC34	310.4	2.9	37.3	1	2
Gisadenafil	equilibrium dialysis	Supplementary file2	human	0.334			10.1208/s12248-023-00800-x	Tess 2023	CCC1=C2C(=NN1CCOC)C(=O)NC(=N2)C3=C(N=CC(=C3)S(=O)(=O)N4CCN(CC4)CC)OCC	519.6	0.5	140	1	10
Gisadenafil	equilibrium dialysis		human	0.552			10.1124/dmd.120.000131	Williamson 2020	CCC1=C2C(=NN1CCOC)C(=O)NC(=N2)C3=C(N=CC(=C3)S(=O)(=O)N4CCN(CC4)CC)OCC	519.6	0.5	140	1	10
Gisadenafil	#N/A		dog	0.561			10.1007/s11095-022-03205-1	Tess 2022	CCC1=C2C(=NN1CCOC)C(=O)NC(=N2)C3=C(N=CC(=C3)S(=O)(=O)N4CCN(CC4)CC)OCC	519.6	0.5	140	1	10
Glasdegib	equilibrium dialysis	Supplementary file2	human	0.0772			10.1208/s12248-023-00800-x	Tess 2023	CN1CCC(CC1C2=NC3=CC=CC=C3N2)NC(=O)NC4=CC=C(C=C4)C#N	374.4	2.4	96.8	3	4
Glibornuride	equilibrium dialysis	Supplementary file2	human	0.0803			10.1208/s12248-023-00800-x	Tess 2023	CC1=CC=C(C=C1)S(=O)(=O)NC(=O)NC2C3CCC(C2O)(C3(C)C)C	366.5	3.2	104	3	4
Gliclazide	equilibrium dialysis	Measured by equilibrium dialysis method as described by (Di et al., 2012).	human	0.05			10.1124/jpet.118.252049	Kimoto 2018	CC1=CC=C(C=C1)S(=O)(=O)NC(=O)NN2CC3CCCC3C2	323.4	1.5	86.9	2	4
Gliclazide	equilibrium dialysis	Supplementary file2	human	0.0771			10.1208/s12248-023-00800-x	Tess 2023	CC1=CC=C(C=C1)S(=O)(=O)NC(=O)NN2CC3CCCC3C2	323.4	1.5	86.9	2	4
Glimepiride	equilibrium dialysis	Supplementary file2	human	0.00103			10.1208/s12248-023-00800-x	Tess 2023	CCC1=C(CN(C1=O)C(=O)NCCC2=CC=C(C=C2)S(=O)(=O)NC(=O)NC3CCC(CC3)C)C	490.6	3.9	133	3	5
Glipizide	equilibrium dialysis	Supplementary file2	human	0.032			10.1208/s12248-023-00800-x	Tess 2023	CC1=CN=C(C=N1)C(=O)NCCC2=CC=C(C=C2)S(=O)(=O)NC(=O)NC3CCCCC3	445.5	1.9	139	3	6
Glipizide	equilibrium dialysis		human	0.04			10.1124/dmd.118.085639	Riccardi 2019	CC1=CN=C(C=N1)C(=O)NCCC2=CC=C(C=C2)S(=O)(=O)NC(=O)NC3CCCCC3	445.5	1.9	139	3	6
Glipizide	equilibrium dialysis			0.014			10.3109/00498254.2012.669080	Sohlenius-Sternbeck 2012	CC1=CN=C(C=N1)C(=O)NCCC2=CC=C(C=C2)S(=O)(=O)NC(=O)NC3CCCCC3	445.5	1.9	139	3	6
Glipizide	#N/A		human	0.02			10.1002/bdd.1996	Ye 2016	CC1=CN=C(C=N1)C(=O)NCCC2=CC=C(C=C2)S(=O)(=O)NC(=O)NC3CCCCC3	445.5	1.9	139	3	6
Glyburide	equilibrium dialysis	2 μM	human	0.0012			10.1124/dmd.119.087973	Holt 2019	COC1=C(C=C(C=C1)Cl)C(=O)NCCC2=CC=C(C=C2)S(=O)(=O)NC(=O)NC3CCCCC3	494	4.8	122	3	5
Glyburide	equilibrium dialysis	37 Celcius degrees, 6h	human	0.0013	0.0001		10.1002/bdd.2160	Ryu 2018	COC1=C(C=C(C=C1)Cl)C(=O)NCCC2=CC=C(C=C2)S(=O)(=O)NC(=O)NC3CCCCC3	494	4.8	122	3	5
Glyburide	equilibrium dialysis	4 Celcius degrees, 18h	human	0.0016	0.0002		10.1002/bdd.2160	Ryu 2018	COC1=C(C=C(C=C1)Cl)C(=O)NCCC2=CC=C(C=C2)S(=O)(=O)NC(=O)NC3CCCCC3	494	4.8	122	3	5
Glyburide	equilibrium dialysis	37 Celcius degrees, 18h	human	0.0016	0.0001		10.1002/bdd.2160	Ryu 2018	COC1=C(C=C(C=C1)Cl)C(=O)NCCC2=CC=C(C=C2)S(=O)(=O)NC(=O)NC3CCCCC3	494	4.8	122	3	5
Glyburide	equilibrium dialysis	4 Celcius degrees, 24h	human	0.0017	0.0001		10.1002/bdd.2160	Ryu 2018	COC1=C(C=C(C=C1)Cl)C(=O)NCCC2=CC=C(C=C2)S(=O)(=O)NC(=O)NC3CCCCC3	494	4.8	122	3	5
Glyburide	equilibrium dialysis	Supplementary file2	human	0.00221			10.1208/s12248-023-00800-x	Tess 2023	COC1=C(C=C(C=C1)Cl)C(=O)NCCC2=CC=C(C=C2)S(=O)(=O)NC(=O)NC3CCCCC3	494	4.8	122	3	5
Glyburide	equilibrium dialysis		human	0.0024			10.1124/dmd.118.085639	Riccardi 2019	COC1=C(C=C(C=C1)Cl)C(=O)NCCC2=CC=C(C=C2)S(=O)(=O)NC(=O)NC3CCCCC3	494	4.8	122	3	5
Glyburide	#N/A		non-human primate	0.00179			10.1007/s11095-022-03205-1	Tess 2022	COC1=C(C=C(C=C1)Cl)C(=O)NCCC2=CC=C(C=C2)S(=O)(=O)NC(=O)NC3CCCCC3	494	4.8	122	3	5
Glycopyrrolate bromide	equilibrium dialysis	Supplementary file2	human	0.61			10.1208/s12248-023-00800-x	Tess 2023	C[N+]1(CCC(C1)OC(=O)C(C2CCCC2)(C3=CC=CC=C3)O)C.[Br-]	398.3	None	46.5	1	4
Granisetron	equilibrium dialysis		human	0.607			10.1124/dmd.120.000131	Williamson 2020	CN1C2CCCC1CC(C2)NC(=O)C3=NN(C4=CC=CC=C43)C	312.4	2.8	50.2	1	3
Granisetron	equilibrium dialysis			0.722			10.3109/00498254.2012.669080	Sohlenius-Sternbeck 2012	CN1C2CCCC1CC(C2)NC(=O)C3=NN(C4=CC=CC=C43)C	312.4	2.8	50.2	1	3
Grepafloxacin	equilibrium dialysis	Supplementary file2	human	0.49			10.1208/s12248-023-00800-x	Tess 2023	CC1CN(CCN1)C2=C(C(=C3C(=C2)N(C=C(C3=O)C(=O)O)C4CC4)C)F	359.4	-0.2	72.9	2	7
Griseofulvin	equilibrium dialysis	10 μM; pH~8.7	human	0.135	0.005		10.1021/mp800004s	Kochansky 2008	CC1CC(=O)C=C(C12C(=O)C3=C(O2)C(=C(C=C3OC)OC)Cl)OC	352.8	2.2	71.1	0	6
GSK269984A	equilibrium dialysis		human	0.0024			10.1124/dmd.118.085639	Riccardi 2019	#N/A	#N/A	#N/A	#N/A	#N/A	#N/A
GSK269984A	equilibrium dialysis	Supplementary file2	human	0.0028			10.1208/s12248-023-00800-x	Tess 2023	#N/A	#N/A	#N/A	#N/A	#N/A	#N/A
GSK269984A	#N/A		non-human primate	0.00288			10.1007/s11095-022-03205-1	Tess 2022	#N/A	#N/A	#N/A	#N/A	#N/A	#N/A
GSK461364	equilibrium dialysis	Supplementary file2	human	0.0936			10.1208/s12248-023-00800-x	Tess 2023	#N/A	#N/A	#N/A	#N/A	#N/A	#N/A
Guanfacine	equilibrium dialysis	Supplementary file2	human	0.386			10.1208/s12248-023-00800-x	Tess 2023	C1=CC(=C(C(=C1)Cl)CC(=O)N=C(N)N)Cl	246.09	2	81.5	2	1
Halofantrine	equilibrium dialysis	RED device with diluted plasma correcting for the dilution factor; presaturation of device and 24 h dialysis	human	#N/A		<0.0001	10.1186/s12936-019-3075-5	Charman 2020	CCCCN(CCCC)CCC(C1=C2C=CC(=CC2=C3C=C(C=C(C3=C1)Cl)Cl)C(F)(F)F)O	500.4	8.6	23.5	1	5
Halofantrine	erythrocyte versus buffer or diluted plasma partitioning method	hyperlipidemic plasma	rat	7e-05	3.9e-05		10.1002/jps.10182	Brocks 2002	CCCCN(CCCC)CCC(C1=C2C=CC(=CC2=C3C=C(C=C(C3=C1)Cl)Cl)C(F)(F)F)O	500.4	8.6	23.5	1	5
Halofantrine	erythrocyte versus buffer or diluted plasma partitioning method	hyperlipidemic plasma	rat	7.7e-05	4.3e-05		10.1002/jps.10182	Brocks 2002	CCCCN(CCCC)CCC(C1=C2C=CC(=CC2=C3C=C(C=C(C3=C1)Cl)Cl)C(F)(F)F)O	500.4	8.6	23.5	1	5
Halofantrine	erythrocyte versus buffer or diluted plasma partitioning method	normolipidemic plasma	rat	0.00062	8e-05		10.1002/jps.10182	Brocks 2002	CCCCN(CCCC)CCC(C1=C2C=CC(=CC2=C3C=C(C=C(C3=C1)Cl)Cl)C(F)(F)F)O	500.4	8.6	23.5	1	5
Halofantrine	erythrocyte versus buffer or diluted plasma partitioning method	normolipidemic plasma	rat	0.00064	8.6e-05		10.1002/jps.10182	Brocks 2002	CCCCN(CCCC)CCC(C1=C2C=CC(=CC2=C3C=C(C=C(C3=C1)Cl)Cl)C(F)(F)F)O	500.4	8.6	23.5	1	5
Haloperidol	equilibrium dialysis	buffer 1, normal atmospheric conditions, postdialysis plasma ph 7,33	human	0.124	0.014		10.1124/dmd.110.036988	Curran 2010	C1CN(CCC1(C2=CC=C(C=C2)Cl)O)CCCC(=O)C3=CC=C(C=C3)F	375.9	3.2	40.5	1	4
Haloperidol	equilibrium dialysis	Supplementary file2	human	0.157			10.1208/s12248-023-00800-x	Tess 2023	C1CN(CCC1(C2=CC=C(C=C2)Cl)O)CCCC(=O)C3=CC=C(C=C3)F	375.9	3.2	40.5	1	4
Haloperidol	equilibrium dialysis	buffer 2, normal atmospheric conditions, postdialysis plasma ph 7,33	human	0.223	0.032		10.1124/dmd.110.036988	Curran 2010	C1CN(CCC1(C2=CC=C(C=C2)Cl)O)CCCC(=O)C3=CC=C(C=C3)F	375.9	3.2	40.5	1	4
Haloperidol	ultrafiltration	lab 2	human	0.03			10.1002/jps.22635	Beaumont 2011	C1CN(CCC1(C2=CC=C(C=C2)Cl)O)CCCC(=O)C3=CC=C(C=C3)F	375.9	3.2	40.5	1	4
Haloperidol	ultrafiltration	1 μM	human	0.08			10.1002/jps.22635	Beaumont 2011	C1CN(CCC1(C2=CC=C(C=C2)Cl)O)CCCC(=O)C3=CC=C(C=C3)F	375.9	3.2	40.5	1	4
Haloperidol	#N/A		human	0.08			10.1002/bdd.1996	Ye 2016	C1CN(CCC1(C2=CC=C(C=C2)Cl)O)CCCC(=O)C3=CC=C(C=C3)F	375.9	3.2	40.5	1	4
Hexobarbital	#N/A		human	0.53			10.1124/dmd.118.082966	Lombardo 2018	CC1(C(=O)NC(=O)N(C1=O)C)C2=CCCCC2	236.27	1.5	66.5	1	3
Homoharringtonine	equilibrium dialysis	Supplementary file2	human	0.793			10.1208/s12248-023-00800-x	Tess 2023	CC(C)(CCCC(CC(=O)OC)(C(=O)OC1C2C3=CC4=C(C=C3CCN5C2(CCC5)C=C1OC)OCO4)O)O	545.6	0.8	124	2	10
Hydrocortisone	equilibrium dialysis		human	0.38			10.1124/dmd.120.000131	Williamson 2020	CC12CCC(=O)C=C1CCC3C2C(CC4(C3CCC4(C(=O)CO)O)C)O	362.5	1.6	94.8	3	5
Hydrocortisone	equilibrium dialysis	Supplementary file2	human	0.423			10.1208/s12248-023-00800-x	Tess 2023	CC12CCC(=O)C=C1CCC3C2C(CC4(C3CCC4(C(=O)CO)O)C)O	362.5	1.6	94.8	3	5
Hydroxycamptothecin, 10-	equilibrium dialysis	Supplementary file2	human	0.0592			10.1208/s12248-023-00800-x	Tess 2023	#N/A	#N/A	#N/A	#N/A	#N/A	#N/A
Hydroxychloroquine	equilibrium dialysis	Supplementary file2	human	0.699			10.1208/s12248-023-00800-x	Tess 2023	CCN(CCCC(C)NC1=C2C=CC(=CC2=NC=C1)Cl)CCO	335.9	3.6	48.4	2	4
Hydroxyimipramine, 2-	equilibrium dialysis	Supplementary file2	human	0.337			10.1208/s12248-023-00800-x	Tess 2023	#N/A	#N/A	#N/A	#N/A	#N/A	#N/A
Hydroxymidazolam, 1-	equilibrium dialysis	Supplementary file2	human	0.129			10.1208/s12248-023-00800-x	Tess 2023	#N/A	#N/A	#N/A	#N/A	#N/A	#N/A
Hydroxymidazolam, 1-	equilibrium dialysis		human	0.098			10.1124/dmd.120.000131	Williamson 2020	#N/A	#N/A	#N/A	#N/A	#N/A	#N/A
Hydroxytetrahydrocannabinol, 11-	equilibrium dialysis		human	0.03			10.1111/j.2042-7158.1974.tb09207.x	Widman 1974	#N/A	#N/A	#N/A	#N/A	#N/A	#N/A
Ibrolipim	equilibrium dialysis	10 μM; pH~8.7	human	0.043	0.001		10.1021/mp800004s	Kochansky 2008	CCOP(=O)(CC1=CC=C(C=C1)C(=O)NC2=C(C=C(C=C2)Br)C#N)OCC	451.2	3.5	88.4	1	5
Ibrutinib	#N/A		human	0.03			10.1124/dmd.118.082966	Lombardo 2018	C=CC(=O)N1CCCC(C1)N2C3=NC=NC(=C3C(=N2)C4=CC=C(C=C4)OC5=CC=CC=C5)N	440.5	3.6	99.2	1	6
Ibuprofen	equilibrium dialysis	Supplementary file2	human	0.00693			10.1208/s12248-023-00800-x	Tess 2023	CC(C)CC1=CC=C(C=C1)C(C)C(=O)O	206.28	3.5	37.3	1	2
Ibuprofen	equilibrium dialysis	Measured by equilibrium dialysis method as described by (Di et al., 2012).	human	0.012			10.1124/jpet.118.252049	Kimoto 2018	CC(C)CC1=CC=C(C=C1)C(C)C(=O)O	206.28	3.5	37.3	1	2
Ibuprofen	equilibrium dialysis		human	0.012			10.1124/dmd.118.085639	Riccardi 2019	CC(C)CC1=CC=C(C=C1)C(C)C(=O)O	206.28	3.5	37.3	1	2
Ibuprofen	equilibrium dialysis			0.003			10.3109/00498254.2012.669080	Sohlenius-Sternbeck 2012	CC(C)CC1=CC=C(C=C1)C(C)C(=O)O	206.28	3.5	37.3	1	2
Ibuprofen	#N/A		human	0.01			10.1124/dmd.106.011569	Brown 2006	CC(C)CC1=CC=C(C=C1)C(C)C(=O)O	206.28	3.5	37.3	1	2
Ibuprofen	#N/A		human	0.015			10.1002/bdd.1996	Ye 2016	CC(C)CC1=CC=C(C=C1)C(C)C(=O)O	206.28	3.5	37.3	1	2
Ibuprofen	#N/A		non-human primate	0.00784			10.1007/s11095-022-03205-1	Tess 2022	CC(C)CC1=CC=C(C=C1)C(C)C(=O)O	206.28	3.5	37.3	1	2
Ibuprofen	#N/A		rat	0.0104			10.1007/s11095-022-03205-1	Tess 2022	CC(C)CC1=CC=C(C=C1)C(C)C(=O)O	206.28	3.5	37.3	1	2
Idarubicin	equilibrium dialysis	Supplementary file2	human	0.0704			10.1208/s12248-023-00800-x	Tess 2023	CC1C(C(CC(O1)OC2CC(CC3=C2C(=C4C(=C3O)C(=O)C5=CC=CC=C5C4=O)O)(C(=O)C)O)N)O	497.5	1.9	177	5	10
Idazoxan	equilibrium dialysis	Supplementary file2	human	0.799			10.1208/s12248-023-00800-x	Tess 2023	C1CN=C(N1)C2COC3=CC=CC=C3O2	204.22	0.7	42.8	1	3
Idrocilamide	equilibrium dialysis		human	0.036			10.1124/dmd.120.000131	Williamson 2020	C1=CC=C(C=C1)C=CC(=O)NCCO	191.23	0.9	49.3	2	2
Idrocilamide	equilibrium dialysis	Supplementary file2	human	0.677			10.1208/s12248-023-00800-x	Tess 2023	C1=CC=C(C=C1)C=CC(=O)NCCO	191.23	0.9	49.3	2	2
Ifosfamide	equilibrium dialysis	Supplementary file2	human	0.916			10.1208/s12248-023-00800-x	Tess 2023	C1CN(P(=O)(OC1)NCCCl)CCCl	261.08	0.9	41.6	1	4
Imatinib	equilibrium dialysis		human	0.085			10.1124/dmd.120.000131	Williamson 2020	CC1=C(C=C(C=C1)NC(=O)C2=CC=C(C=C2)CN3CCN(CC3)C)NC4=NC=CC(=N4)C5=CN=CC=C5	493.6	3.5	86.3	2	7
Imatinib	equilibrium dialysis	Supplementary file2	human	0.111			10.1208/s12248-023-00800-x	Tess 2023	CC1=C(C=C(C=C1)NC(=O)C2=CC=C(C=C2)CN3CCN(CC3)C)NC4=NC=CC(=N4)C5=CN=CC=C5	493.6	3.5	86.3	2	7
Imatinib	#N/A		human	0.05			10.1016/j.ctrv.2009.08.004	Van Erp 2009	CC1=C(C=C(C=C1)NC(=O)C2=CC=C(C=C2)CN3CCN(CC3)C)NC4=NC=CC(=N4)C5=CN=CC=C5	493.6	3.5	86.3	2	7
Imatinib	#N/A		rat	0.0343			10.1007/s11095-022-03205-1	Tess 2022	CC1=C(C=C(C=C1)NC(=O)C2=CC=C(C=C2)CN3CCN(CC3)C)NC4=NC=CC(=N4)C5=CN=CC=C5	493.6	3.5	86.3	2	7
Imidafenacin	equilibrium dialysis	Supplementary file2	human	0.4			10.1208/s12248-023-00800-x	Tess 2023	CC1=NC=CN1CCC(C2=CC=CC=C2)(C3=CC=CC=C3)C(=O)N	319.4	2.7	60.9	1	2
Imipramine	equilibrium dialysis		human	0.062			10.3109/00498254.2010.500407	Sohlenius-Sternbeck 2010	CN(C)CCCN1C2=CC=CC=C2CCC3=CC=CC=C31	280.4	4.8	6.5	0	2
Imipramine	equilibrium dialysis	buffer 1, normal atmospheric conditions, postdialysis plasma ph 7,38	human	0.105	0.034		10.1124/dmd.110.036988	Curran 2010	CN(C)CCCN1C2=CC=CC=C2CCC3=CC=CC=C31	280.4	4.8	6.5	0	2
Imipramine	equilibrium dialysis	2 mg/ml	human	0.11			10.1124/jpet.301.1.382	Soars 2002	CN(C)CCCN1C2=CC=CC=C2CCC3=CC=CC=C31	280.4	4.8	6.5	0	2
Imipramine	equilibrium dialysis		human	0.11			10.1124/jpet.301.1.382	Soars 2002	CN(C)CCCN1C2=CC=CC=C2CCC3=CC=CC=C31	280.4	4.8	6.5	0	2
Imipramine	equilibrium dialysis	4 Celcius degrees, 18h	human	0.19	0.01		10.1002/bdd.2160	Ryu 2018	CN(C)CCCN1C2=CC=CC=C2CCC3=CC=CC=C31	280.4	4.8	6.5	0	2
Imipramine	equilibrium dialysis	Supplementary file2	human	0.191			10.1208/s12248-023-00800-x	Tess 2023	CN(C)CCCN1C2=CC=CC=C2CCC3=CC=CC=C31	280.4	4.8	6.5	0	2
Imipramine	equilibrium dialysis	buffer 2, normal atmospheric conditions, postdialysis plasma ph 7,38	human	0.22	0.016		10.1124/dmd.110.036988	Curran 2010	CN(C)CCCN1C2=CC=CC=C2CCC3=CC=CC=C31	280.4	4.8	6.5	0	2
Imipramine	equilibrium dialysis		human	0.237	0.041		10.1016/j.xphs.2020.09.012	Jones 2021	CN(C)CCCN1C2=CC=CC=C2CCC3=CC=CC=C31	280.4	4.8	6.5	0	2
Imipramine	equilibrium dialysis	37 Celcius degrees, 6h	human	0.24	0.03		10.1002/bdd.2160	Ryu 2018	CN(C)CCCN1C2=CC=CC=C2CCC3=CC=CC=C31	280.4	4.8	6.5	0	2
Imipramine	equilibrium dialysis	37 Celcius degrees, 18h	human	0.24	0.01		10.1002/bdd.2160	Ryu 2018	CN(C)CCCN1C2=CC=CC=C2CCC3=CC=CC=C31	280.4	4.8	6.5	0	2
Imipramine	equilibrium dialysis	4 Celcius degrees, 24h	human	0.27	0.02		10.1002/bdd.2160	Ryu 2018	CN(C)CCCN1C2=CC=CC=C2CCC3=CC=CC=C31	280.4	4.8	6.5	0	2
Imipramine	equilibrium dialysis			0.125			10.3109/00498254.2012.669080	Sohlenius-Sternbeck 2012	CN(C)CCCN1C2=CC=CC=C2CCC3=CC=CC=C31	280.4	4.8	6.5	0	2
Imipramine	equlibrium dialysis	1 μM	human	0.15			10.1007/s11095-006-9663-4	Mohutsky 2006	CN(C)CCCN1C2=CC=CC=C2CCC3=CC=CC=C31	280.4	4.8	6.5	0	2
Imipramine	#N/A		human	0.1			10.1124/dmd.106.011569	Brown 2006	CN(C)CCCN1C2=CC=CC=C2CCC3=CC=CC=C31	280.4	4.8	6.5	0	2
Imipraminoxide	equilibrium dialysis	Supplementary file2	human	0.453			10.1208/s12248-023-00800-x	Tess 2023	C[N+](C)(CCCN1C2=CC=CC=C2CCC3=CC=CC=C31)[O-]	296.4	4.8	21.3	0	2
Indapamide	equilibrium dialysis		human	0.21	0.014		10.1185/03007997709110219	Campbell 1977	CC1CC2=CC=CC=C2N1NC(=O)C3=CC(=C(C=C3)Cl)S(=O)(=O)N	365.8	2.9	101	2	5
Indinavir	equilibrium dialysis	Supplementary file2	human	0.503			10.1208/s12248-023-00800-x	Tess 2023	CC(C)(C)NC(=O)C1CN(CCN1CC(CC(CC2=CC=CC=C2)C(=O)NC3C(CC4=CC=CC=C34)O)O)CC5=CN=CC=C5	613.8	2.8	118	4	7
Indinavir	ultrafiltration	lab 2	human	0.46			10.1002/jps.22635	Beaumont 2011	CC(C)(C)NC(=O)C1CN(CCN1CC(CC(CC2=CC=CC=C2)C(=O)NC3C(CC4=CC=CC=C34)O)O)CC5=CN=CC=C5	613.8	2.8	118	4	7
Indinavir	ultrafiltration	1 μM	human	0.81			10.1002/jps.22635	Beaumont 2011	CC(C)(C)NC(=O)C1CN(CCN1CC(CC(CC2=CC=CC=C2)C(=O)NC3C(CC4=CC=CC=C34)O)O)CC5=CN=CC=C5	613.8	2.8	118	4	7
Indisulam	equilibrium dialysis		human	0.003			10.1124/dmd.120.000131	Williamson 2020	C1=CC2=C(C(=C1)NS(=O)(=O)C3=CC=C(C=C3)S(=O)(=O)N)NC=C2Cl	385.8	1.8	139	3	6
Indomethacin	equilibrium dialysis	4 Celcius degrees, 24h	human	0.003	0.0005		10.1002/bdd.2160	Ryu 2018	CC1=C(C2=C(N1C(=O)C3=CC=C(C=C3)Cl)C=CC(=C2)OC)CC(=O)O	357.8	4.3	68.5	1	4
Indomethacin	equilibrium dialysis	4 Celcius degrees, 18h	human	0.004	0.002		10.1002/bdd.2160	Ryu 2018	CC1=C(C2=C(N1C(=O)C3=CC=C(C=C3)Cl)C=CC(=C2)OC)CC(=O)O	357.8	4.3	68.5	1	4
Indomethacin	equilibrium dialysis	37 Celcius degrees, 6h	human	0.0073	0.0008*		10.1002/bdd.2160	Ryu 2018	CC1=C(C2=C(N1C(=O)C3=CC=C(C=C3)Cl)C=CC(=C2)OC)CC(=O)O	357.8	4.3	68.5	1	4
Indomethacin	equilibrium dialysis	Supplementary file2	human	0.01			10.1208/s12248-023-00800-x	Tess 2023	CC1=C(C2=C(N1C(=O)C3=CC=C(C=C3)Cl)C=CC(=C2)OC)CC(=O)O	357.8	4.3	68.5	1	4
Indomethacin	equilibrium dialysis	Measured by equilibrium dialysis method as described by (Di et al., 2012).	human	0.012			10.1124/jpet.118.252049	Kimoto 2018	CC1=C(C2=C(N1C(=O)C3=CC=C(C=C3)Cl)C=CC(=C2)OC)CC(=O)O	357.8	4.3	68.5	1	4
Indomethacin	equilibrium dialysis	37 Celcius degrees, 18h	human	0.032	0.005*		10.1002/bdd.2160	Ryu 2018	CC1=C(C2=C(N1C(=O)C3=CC=C(C=C3)Cl)C=CC(=C2)OC)CC(=O)O	357.8	4.3	68.5	1	4
Indoprofen	equilibrium dialysis	Supplementary file2	human	0.0179			10.1208/s12248-023-00800-x	Tess 2023	CC(C1=CC=C(C=C1)N2CC3=CC=CC=C3C2=O)C(=O)O	281.3	2.8	57.6	1	3
Iopamidol	equilibrium dialysis	Supplementary file2	human	0.717			10.1208/s12248-023-00800-x	Tess 2023	CC(C(=O)NC1=C(C(=C(C(=C1I)C(=O)NC(CO)CO)I)C(=O)NC(CO)CO)I)O	777.1	-2.4	188	8	8
Irbesartan	equilibrium dialysis		human	0.016			10.1124/dmd.118.085639	Riccardi 2019	CCCCC1=NC2(CCCC2)C(=O)N1CC3=CC=C(C=C3)C4=CC=CC=C4C5=NNN=N5	428.5	4.1	87.1	1	5
Irbesartan	equilibrium dialysis	Supplementary file2	human	0.0161			10.1208/s12248-023-00800-x	Tess 2023	CCCCC1=NC2(CCCC2)C(=O)N1CC3=CC=C(C=C3)C4=CC=CC=C4C5=NNN=N5	428.5	4.1	87.1	1	5
Irbesartan	equilibrium dialysis			0.023			10.3109/00498254.2012.669080	Sohlenius-Sternbeck 2012	CCCCC1=NC2(CCCC2)C(=O)N1CC3=CC=C(C=C3)C4=CC=CC=C4C5=NNN=N5	428.5	4.1	87.1	1	5
Irbesartan	#N/A		non-human primate	0.0126			10.1007/s11095-022-03205-1	Tess 2022	CCCCC1=NC2(CCCC2)C(=O)N1CC3=CC=C(C=C3)C4=CC=CC=C4C5=NNN=N5	428.5	4.1	87.1	1	5
Irinotecan	equilibrium dialysis	Supplementary file2	human	0.234			10.1208/s12248-023-00800-x	Tess 2023	CCC1=C2CN3C(=CC4=C(C3=O)COC(=O)C4(CC)O)C2=NC5=C1C=C(C=C5)OC(=O)N6CCC(CC6)N7CCCCC7	586.7	3	113	1	8
Irinotecan	equilibrium dialysis		human	0.397			10.1124/dmd.120.000131	Williamson 2020	CCC1=C2CN3C(=CC4=C(C3=O)COC(=O)C4(CC)O)C2=NC5=C1C=C(C=C5)OC(=O)N6CCC(CC6)N7CCCCC7	586.7	3	113	1	8
Irinotecan	equilibrium dialysis		human	0.51			10.1016/j.xphs.2017.04.043	Kimoto 2017	CCC1=C2CN3C(=CC4=C(C3=O)COC(=O)C4(CC)O)C2=NC5=C1C=C(C=C5)OC(=O)N6CCC(CC6)N7CCCCC7	586.7	3	113	1	8
Isavuconazole	equilibrium dialysis	Supplementary file2	human	0.012			10.1208/s12248-023-00800-x	Tess 2023	CC(C1=NC(=CS1)C2=CC=C(C=C2)C#N)C(CN3C=NC=N3)(C4=C(C=CC(=C4)F)F)O	437.5	3.5	116	1	8
Isoxicam	equilibrium dialysis	Measured by equilibrium dialysis method as described by (Di et al., 2012).	human	0.035			10.1124/jpet.118.252049	Kimoto 2018	CC1=CC(=NO1)NC(=O)C2=C(C3=CC=CC=C3S(=O)(=O)N2C)O	335.34	3	121	2	7
Isoxicam	equilibrium dialysis	Supplementary file2	human	0.0406			10.1208/s12248-023-00800-x	Tess 2023	CC1=CC(=NO1)NC(=O)C2=C(C3=CC=CC=C3S(=O)(=O)N2C)O	335.34	3	121	2	7
Isoxicam	#N/A		human	0.02			10.1002/bdd.1996	Ye 2016	CC1=CC(=NO1)NC(=O)C2=C(C3=CC=CC=C3S(=O)(=O)N2C)O	335.34	3	121	2	7
Isradipine	#N/A		human	0.04			10.1124/dmd.118.082966	Lombardo 2018	CC1=C(C(C(=C(N1)C)C(=O)OC(C)C)C2=CC=CC3=NON=C32)C(=O)OC	371.4	4.3	104	1	8
Itopride	#N/A		human	0.04			https://www.medicine.abbott/content/dam/bss/divisionalsites/epd/eg-en/documents/products-docs/Ganaton-English.pdf	Ganaton - drug's leaflet	CN(C)CCOC1=CC=C(C=C1)CNC(=O)C2=CC(=C(C=C2)OC)OC	358.4	2.3	60	1	5
Itraconazole	equilibrium dialysis	Supplementary file2	human	0.00186			10.1208/s12248-023-00800-x	Tess 2023	CCC(C)N1C(=O)N(C=N1)C2=CC=C(C=C2)N3CCN(CC3)C4=CC=C(C=C4)OCC5COC(O5)(CN6C=NC=N6)C7=C(C=C(C=C7)Cl)Cl	705.6	5.7	101	0	9
Itraconazole	equilibrium dialysis		rat	0.03			10.1124/dmd.106.014027	De Buck 2007	CCC(C)N1C(=O)N(C=N1)C2=CC=C(C=C2)N3CCN(CC3)C4=CC=C(C=C4)OCC5COC(O5)(CN6C=NC=N6)C7=C(C=C(C=C7)Cl)Cl	705.6	5.7	101	0	9
Itraconazole	#N/A		human	0.002			10.1124/jpet.105.093229	Obach 2005	CCC(C)N1C(=O)N(C=N1)C2=CC=C(C=C2)N3CCN(CC3)C4=CC=C(C=C4)OCC5COC(O5)(CN6C=NC=N6)C7=C(C=C(C=C7)Cl)Cl	705.6	5.7	101	0	9
JNJ10	#N/A		human	0.115			10.1124/dmd.107.015644	De Buck 2007a	#N/A	#N/A	#N/A	#N/A	#N/A	#N/A
JNJ10	#N/A		rat	0.141			10.1124/dmd.107.015644	De Buck 2007a	#N/A	#N/A	#N/A	#N/A	#N/A	#N/A
JNJ12	#N/A		human	0.867			10.1124/dmd.107.015644	De Buck 2007a	#N/A	#N/A	#N/A	#N/A	#N/A	#N/A
JNJ12	#N/A		rat	0.82			10.1124/dmd.107.015644	De Buck 2007a	#N/A	#N/A	#N/A	#N/A	#N/A	#N/A
JNJ16	#N/A		human	0.034			10.1124/dmd.107.015644	De Buck 2007a	#N/A	#N/A	#N/A	#N/A	#N/A	#N/A
JNJ16	#N/A		rat	0.036			10.1124/dmd.107.015644	De Buck 2007a	#N/A	#N/A	#N/A	#N/A	#N/A	#N/A
JNJ17	equilibrium dialysis		rat	0.015			10.1124/dmd.106.014027	De Buck 2007	#N/A	#N/A	#N/A	#N/A	#N/A	#N/A
JNJ17	#N/A		human	0.009			10.1124/dmd.107.015644	De Buck 2007a	#N/A	#N/A	#N/A	#N/A	#N/A	#N/A
JNJ17	#N/A		rat	0.028			10.1124/dmd.107.015644	De Buck 2007a	#N/A	#N/A	#N/A	#N/A	#N/A	#N/A
JNJ19	equilibrium dialysis		rat	0.157			10.1124/dmd.106.014027	De Buck 2007	#N/A	#N/A	#N/A	#N/A	#N/A	#N/A
JNJ20	equilibrium dialysis		rat	0.082			10.1124/dmd.106.014027	De Buck 2007	#N/A	#N/A	#N/A	#N/A	#N/A	#N/A
JNJ21	equilibrium dialysis		rat	0.007			10.1124/dmd.106.014027	De Buck 2007	#N/A	#N/A	#N/A	#N/A	#N/A	#N/A
JNJ21	#N/A		human	0.012			10.1124/dmd.107.015644	De Buck 2007a	#N/A	#N/A	#N/A	#N/A	#N/A	#N/A
JNJ21	#N/A		rat	0.015			10.1124/dmd.107.015644	De Buck 2007a	#N/A	#N/A	#N/A	#N/A	#N/A	#N/A
JNJ22	#N/A		human	0.001			10.1124/dmd.107.015644	De Buck 2007a	#N/A	#N/A	#N/A	#N/A	#N/A	#N/A
JNJ22	#N/A		rat	0.001			10.1124/dmd.107.015644	De Buck 2007a	#N/A	#N/A	#N/A	#N/A	#N/A	#N/A
JNJ23	#N/A		human	0.016			10.1124/dmd.107.015644	De Buck 2007a	#N/A	#N/A	#N/A	#N/A	#N/A	#N/A
JNJ23	#N/A		rat	0.082			10.1124/dmd.107.015644	De Buck 2007a	#N/A	#N/A	#N/A	#N/A	#N/A	#N/A
JNJ24	equilibrium dialysis		rat	0.015			10.1124/dmd.106.014027	De Buck 2007	#N/A	#N/A	#N/A	#N/A	#N/A	#N/A
JNJ24	#N/A		human	0.006			10.1124/dmd.107.015644	De Buck 2007a	#N/A	#N/A	#N/A	#N/A	#N/A	#N/A
JNJ24	#N/A		rat	0.007			10.1124/dmd.107.015644	De Buck 2007a	#N/A	#N/A	#N/A	#N/A	#N/A	#N/A
JNJ25	equilibrium dialysis		rat	0.036			10.1124/dmd.106.014027	De Buck 2007	#N/A	#N/A	#N/A	#N/A	#N/A	#N/A
JNJ25	#N/A		human	0.016			10.1124/dmd.107.015644	De Buck 2007a	#N/A	#N/A	#N/A	#N/A	#N/A	#N/A
JNJ25	#N/A		rat	0.015			10.1124/dmd.107.015644	De Buck 2007a	#N/A	#N/A	#N/A	#N/A	#N/A	#N/A
JNJ26	equilibrium dialysis		rat	0.003			10.1124/dmd.106.014027	De Buck 2007	#N/A	#N/A	#N/A	#N/A	#N/A	#N/A
JNJ26	#N/A		human	0.023			10.1124/dmd.107.015644	De Buck 2007a	#N/A	#N/A	#N/A	#N/A	#N/A	#N/A
JNJ26	#N/A		rat	0.036			10.1124/dmd.107.015644	De Buck 2007a	#N/A	#N/A	#N/A	#N/A	#N/A	#N/A
JNJ29	equilibrium dialysis		rat	0.057			10.1124/dmd.106.014027	De Buck 2007	#N/A	#N/A	#N/A	#N/A	#N/A	#N/A
JNJ30	equilibrium dialysis		rat	0.022			10.1124/dmd.106.014027	De Buck 2007	#N/A	#N/A	#N/A	#N/A	#N/A	#N/A
JNJ32	equilibrium dialysis		rat	0.141			10.1124/dmd.106.014027	De Buck 2007	#N/A	#N/A	#N/A	#N/A	#N/A	#N/A
JNJ33	equilibrium dialysis		rat	0.63			10.1124/dmd.106.014027	De Buck 2007	#N/A	#N/A	#N/A	#N/A	#N/A	#N/A
JNJ34	equilibrium dialysis		rat	0.725			10.1124/dmd.106.014027	De Buck 2007	#N/A	#N/A	#N/A	#N/A	#N/A	#N/A
JNJ35	equilibrium dialysis		rat	0.127			10.1124/dmd.106.014027	De Buck 2007	#N/A	#N/A	#N/A	#N/A	#N/A	#N/A
JNJ36	equilibrium dialysis		rat	0.342			10.1124/dmd.106.014027	De Buck 2007	#N/A	#N/A	#N/A	#N/A	#N/A	#N/A
JNJ37	equilibrium dialysis		rat	0.039			10.1124/dmd.106.014027	De Buck 2007	#N/A	#N/A	#N/A	#N/A	#N/A	#N/A
JNJ38	equilibrium dialysis		rat	0.001			10.1124/dmd.106.014027	De Buck 2007	#N/A	#N/A	#N/A	#N/A	#N/A	#N/A
JNJ39	equilibrium dialysis		rat	0.122			10.1124/dmd.106.014027	De Buck 2007	#N/A	#N/A	#N/A	#N/A	#N/A	#N/A
JNJ40	equilibrium dialysis		rat	0.013			10.1124/dmd.106.014027	De Buck 2007	#N/A	#N/A	#N/A	#N/A	#N/A	#N/A
JNJ44	equilibrium dialysis		rat	0.001			10.1124/dmd.106.014027	De Buck 2007	#N/A	#N/A	#N/A	#N/A	#N/A	#N/A
JNJ45	equilibrium dialysis		rat	0.001			10.1124/dmd.106.014027	De Buck 2007	#N/A	#N/A	#N/A	#N/A	#N/A	#N/A
JNJ47	equilibrium dialysis		rat	0.035			10.1124/dmd.106.014027	De Buck 2007	#N/A	#N/A	#N/A	#N/A	#N/A	#N/A
JNJ7	equilibrium dialysis		rat	0.528			10.1124/dmd.106.014027	De Buck 2007	#N/A	#N/A	#N/A	#N/A	#N/A	#N/A
JNJ8	equilibrium dialysis		rat	0.82			10.1124/dmd.106.014027	De Buck 2007	#N/A	#N/A	#N/A	#N/A	#N/A	#N/A
JPC3210	equilibrium dialysis	RED device with diluted plasma correcting for the dilution factor; presaturation of device and 24 h dialysis	human	0.0028	0.0002		10.1186/s12936-019-3075-5	Charman 2020	#N/A	#N/A	#N/A	#N/A	#N/A	#N/A
KAE609	equilibrium dialysis	RED device with diluted plasma correcting for the dilution factor; presaturation of device and 24 h dialysis	human	0.0016	0.0001		10.1186/s12936-019-3075-5	Charman 2020	#N/A	#N/A	#N/A	#N/A	#N/A	#N/A
KAF156	equilibrium dialysis	RED device with diluted plasma correcting for the dilution factor with 6 h dialysis	human	0.069	0.013		10.1186/s12936-019-3075-5	Charman 2020	#N/A	#N/A	#N/A	#N/A	#N/A	#N/A
Ketamine	equilibrium dialysis		human	0.652			10.1124/dmd.120.000131	Williamson 2020	CNC1(CCCCC1=O)C2=CC=CC=C2Cl	237.72	2.2	29.1	1	2
Ketamine	equilibrium dialysis		human	0.7			10.1016/j.vascn.2005.10.002	Skaggs 2006	CNC1(CCCCC1=O)C2=CC=CC=C2Cl	237.72	2.2	29.1	1	2
Ketamine	equilibrium dialysis	Supplementary file2	human	0.88			10.1208/s12248-023-00800-x	Tess 2023	CNC1(CCCCC1=O)C2=CC=CC=C2Cl	237.72	2.2	29.1	1	2
Ketamine	equlibrium dialysis	5 μM	human	0.7			10.1016/j.vascn.2005.10.002	Skaggs 2006	CNC1(CCCCC1=O)C2=CC=CC=C2Cl	237.72	2.2	29.1	1	2
Ketanserin	equilibrium dialysis		rat	0.012			10.1124/dmd.106.014027	De Buck 2007	C1CN(CCC1C(=O)C2=CC=C(C=C2)F)CCN3C(=O)C4=CC=CC=C4NC3=O	395.4	2.6	69.7	1	5
Ketanserin	#N/A		human	0.049			10.1124/dmd.107.015644	De Buck 2007a	C1CN(CCC1C(=O)C2=CC=C(C=C2)F)CCN3C(=O)C4=CC=CC=C4NC3=O	395.4	2.6	69.7	1	5
Ketanserin	#N/A		rat	0.012			10.1124/dmd.107.015644	De Buck 2007a	C1CN(CCC1C(=O)C2=CC=C(C=C2)F)CCN3C(=O)C4=CC=CC=C4NC3=O	395.4	2.6	69.7	1	5
Ketoconazole	equilibrium dialysis	10 μM; pH~8.7	human	0.018	0.003		10.1021/mp800004s	Kochansky 2008	CC(=O)N1CCN(CC1)C2=CC=C(C=C2)OCC3COC(O3)(CN4C=CN=C4)C5=C(C=C(C=C5)Cl)Cl	531.4	4.3	69.1	0	6
Ketoconazole	#N/A		human	0.01			10.1124/jpet.105.093229	Obach 2005	CC(=O)N1CCN(CC1)C2=CC=C(C=C2)OCC3COC(O3)(CN4C=CN=C4)C5=C(C=C(C=C5)Cl)Cl	531.4	4.3	69.1	0	6
Ketoprofen	equilibrium dialysis	2 μM	human	0.0041			10.1124/dmd.119.087973	Holt 2019	CC(C1=CC(=CC=C1)C(=O)C2=CC=CC=C2)C(=O)O	254.28	3.1	54.4	1	3
Ketoprofen	equilibrium dialysis	Supplementary file2	human	0.0139			10.1208/s12248-023-00800-x	Tess 2023	CC(C1=CC(=CC=C1)C(=O)C2=CC=CC=C2)C(=O)O	254.28	3.1	54.4	1	3
Ketoprofen	equilibrium dialysis	Measured by equilibrium dialysis method as described by (Di et al., 2012).	human	0.021			10.1124/jpet.118.252049	Kimoto 2018	CC(C1=CC(=CC=C1)C(=O)C2=CC=CC=C2)C(=O)O	254.28	3.1	54.4	1	3
Ketoprofen	equilibrium dialysis	2 mg/ml	human	0.06			10.1124/jpet.301.1.382	Soars 2002	CC(C1=CC(=CC=C1)C(=O)C2=CC=CC=C2)C(=O)O	254.28	3.1	54.4	1	3
Ketoprofen	equilibrium dialysis		human	0.06			10.1124/jpet.301.1.382	Soars 2002	CC(C1=CC(=CC=C1)C(=O)C2=CC=CC=C2)C(=O)O	254.28	3.1	54.4	1	3
Ketoprofen	equilibrium dialysis			0.004			10.3109/00498254.2012.669080	Sohlenius-Sternbeck 2012	CC(C1=CC(=CC=C1)C(=O)C2=CC=CC=C2)C(=O)O	254.28	3.1	54.4	1	3
Ketoprofen	equlibrium dialysis	1 μM	human	0.02			10.1007/s11095-006-9663-4	Mohutsky 2006	CC(C1=CC(=CC=C1)C(=O)C2=CC=CC=C2)C(=O)O	254.28	3.1	54.4	1	3
Ketoprofen	#N/A		human	0.01			10.1124/dmd.106.011569	Brown 2006	CC(C1=CC(=CC=C1)C(=O)C2=CC=CC=C2)C(=O)O	254.28	3.1	54.4	1	3
Ketoprofen	#N/A		human	0.017			10.1002/bdd.1996	Ye 2016	CC(C1=CC(=CC=C1)C(=O)C2=CC=CC=C2)C(=O)O	254.28	3.1	54.4	1	3
Ketorolac	equilibrium dialysis	Supplementary file2	human	0.0235			10.1208/s12248-023-00800-x	Tess 2023	C1CN2C(=CC=C2C(=O)C3=CC=CC=C3)C1C(=O)O	255.27	1.9	59.3	1	3
Ketorolac	#N/A		non-human primate	0.0148			10.1007/s11095-022-03205-1	Tess 2022	C1CN2C(=CC=C2C(=O)C3=CC=CC=C3)C1C(=O)O	255.27	1.9	59.3	1	3
L-365260	equilibrium dialysis	10 μM; pH~8.7	human	0.0051	0.0003		10.1021/mp800004s	Kochansky 2008	#N/A	#N/A	#N/A	#N/A	#N/A	#N/A
L-778123	equilibrium dialysis	Supplementary file2	human	0.127			10.1208/s12248-023-00800-x	Tess 2023	#N/A	#N/A	#N/A	#N/A	#N/A	#N/A
Lamivudine	equilibrium dialysis	Supplementary file2	human	0.742			10.1208/s12248-023-00800-x	Tess 2023	C1C(OC(S1)CO)N2C=CC(=NC2=O)N	229.26	-0.9	113	2	4
Lanicemine	equilibrium dialysis	Supplementary file2	human	0.621			10.1208/s12248-023-00800-x	Tess 2023	C1=CC=C(C=C1)C(CC2=CC=CC=N2)N	198.26	1.7	38.9	1	2
Laniquidar	equilibrium dialysis		rat	0.002			10.1124/dmd.106.014027	De Buck 2007	COC(=O)C1=CN=C2N1CCC3=CC=CC=C3C2=C4CCN(CC4)CCC5=CC=C(C=C5)OCC6=NC7=CC=CC=C7C=C6	584.7	5.8	69.5	0	6
Laniquidar	#N/A		human	0.001			10.1124/dmd.107.015644	De Buck 2007a	COC(=O)C1=CN=C2N1CCC3=CC=CC=C3C2=C4CCN(CC4)CCC5=CC=C(C=C5)OCC6=NC7=CC=CC=C7C=C6	584.7	5.8	69.5	0	6
Laniquidar	#N/A		rat	0.002			10.1124/dmd.107.015644	De Buck 2007a	COC(=O)C1=CN=C2N1CCC3=CC=CC=C3C2=C4CCN(CC4)CCC5=CC=C(C=C5)OCC6=NC7=CC=CC=C7C=C6	584.7	5.8	69.5	0	6
Lansoprazole	equilibrium dialysis	Supplementary file2	human	0.0401			10.1208/s12248-023-00800-x	Tess 2023	CC1=C(C=CN=C1CS(=O)C2=NC3=CC=CC=C3N2)OCC(F)(F)F	369.4	2.8	87.1	1	8
Lapatinib	#N/A		human	#N/A		<0.01	10.1016/j.ctrv.2009.08.004	Van Erp 2009	CS(=O)(=O)CCNCC1=CC=C(O1)C2=CC3=C(C=C2)N=CN=C3NC4=CC(=C(C=C4)OCC5=CC(=CC=C5)F)Cl	581.1	5.1	115	2	9
Laropiprant	equilibrium dialysis	Supplementary file2	human	0.00338			10.1208/s12248-023-00800-x	Tess 2023	CS(=O)(=O)C1=CC(=CC2=C1N(C3=C2CCC3CC(=O)O)CC4=CC=C(C=C4)Cl)F	435.9	3.5	84.8	1	5
Laropiprant	equilibrium dialysis		human	0.004			10.1124/dmd.120.000131	Williamson 2020	CS(=O)(=O)C1=CC(=CC2=C1N(C3=C2CCC3CC(=O)O)CC4=CC=C(C=C4)Cl)F	435.9	3.5	84.8	1	5
Lesinurad	equilibrium dialysis		human	0.016			10.1124/dmd.120.000131	Williamson 2020	C1CC1C2=CC=C(C3=CC=CC=C23)N4C(=NN=C4Br)SCC(=O)O	404.3	4.7	93.3	1	5
Levetiracetam	equilibrium dialysis	Supplementary file2	human	0.997			10.1208/s12248-023-00800-x	Tess 2023	CCC(C(=O)N)N1CCCC1=O	170.21	-0.3	63.4	1	2
Levobupivacaine	equilibrium dialysis	Supplementary file2	human	0.201			10.1208/s12248-023-00800-x	Tess 2023	CCCCN1CCCCC1C(=O)NC2=C(C=CC=C2C)C	288.4	3.4	32.3	1	2
Levocabastine	#N/A		human	0.453			10.1124/dmd.107.015644	De Buck 2007a	CC1CN(CCC1(C2=CC=CC=C2)C(=O)O)C3CCC(CC3)(C#N)C4=CC=C(C=C4)F	420.5	2.5	64.3	1	5
Levocabastine	#N/A		rat	0.465			10.1124/dmd.107.015644	De Buck 2007a	CC1CN(CCC1(C2=CC=CC=C2)C(=O)O)C3CCC(CC3)(C#N)C4=CC=C(C=C4)F	420.5	2.5	64.3	1	5
Levofloxacin	equilibrium dialysis	Supplementary file2	human	0.791			10.1208/s12248-023-00800-x	Tess 2023	CC1COC2=C3N1C=C(C(=O)C3=CC(=C2N4CCN(CC4)C)F)C(=O)O	361.4	-0.4	73.3	1	8
Levofloxacin	#N/A		human	0.75			10.1124/dmd.118.082966	Lombardo 2018	CC1COC2=C3N1C=C(C(=O)C3=CC(=C2N4CCN(CC4)C)F)C(=O)O	361.4	-0.4	73.3	1	8
Levomepromazine	equilibrium dialysis		human	0.056			10.1124/dmd.120.000131	Williamson 2020	CC(CN1C2=CC=CC=C2SC3=C1C=C(C=C3)OC)CN(C)C	328.5	4.7	41	0	4
Levomepromazine	equilibrium dialysis	Supplementary file2	human	0.0653			10.1208/s12248-023-00800-x	Tess 2023	CC(CN1C2=CC=CC=C2SC3=C1C=C(C=C3)OC)CN(C)C	328.5	4.7	41	0	4
Levonorgestrel	equilibrium dialysis		human	0.045			10.1124/dmd.120.000131	Williamson 2020	CCC12CCC3C(C1CCC2(C#C)O)CCC4=CC(=O)CCC34	312.4	3.3	37.3	1	2
Levoprotiline	equilibrium dialysis	Supplementary file2	human	0.201			10.1208/s12248-023-00800-x	Tess 2023	CNCC(CC12CCC(C3=CC=CC=C31)C4=CC=CC=C24)O	293.4	3.6	32.3	2	2
Levosimendan	equilibrium dialysis	Supplementary file2	human	0.028			10.1208/s12248-023-00800-x	Tess 2023	CC1CC(=O)NN=C1C2=CC=C(C=C2)NN=C(C#N)C#N	280.28	2.3	113	2	6
Levothyroxine	#N/A		human	0.01			10.1592/phco.27.11.1529	Ibrahim 2007	C1=C(C=C(C(=C1I)OC2=CC(=C(C(=C2)I)O)I)I)CC(C(=O)O)N	776.87	2.4	92.8	3	5
Liarozole	equilibrium dialysis		rat	0.075			10.1124/dmd.106.014027	De Buck 2007	C1=CC(=CC(=C1)Cl)C(C2=CC3=C(C=C2)N=CN3)N4C=CN=C4	308.8	3.5	46.5	1	2
Licarbazepine	equilibrium dialysis	Supplementary file2	human	0.542			10.1208/s12248-023-00800-x	Tess 2023	C1C(C2=CC=CC=C2N(C3=CC=CC=C31)C(=O)N)O	254.28	1.4	66.6	2	2
Lidocaine	equilibrium dialysis		human	0.254			10.3109/00498254.2010.500407	Sohlenius-Sternbeck 2010	CCN(CC)CC(=O)NC1=C(C=CC=C1C)C	234.34	2.3	32.3	1	2
Lidocaine	ultrafiltration	lab 2	human	0.2			10.1002/jps.22635	Beaumont 2011	CCN(CC)CC(=O)NC1=C(C=CC=C1C)C	234.34	2.3	32.3	1	2
Lidocaine	ultrafiltration	1 μM	human	0.63			10.1002/jps.22635	Beaumont 2011	CCN(CC)CC(=O)NC1=C(C=CC=C1C)C	234.34	2.3	32.3	1	2
Lidocaine	#N/A		human	0.3			10.1124/dmd.106.011569	Brown 2006	CCN(CC)CC(=O)NC1=C(C=CC=C1C)C	234.34	2.3	32.3	1	2
Lincomycin	equilibrium dialysis	Supplementary file2	human	0.367			10.1208/s12248-023-00800-x	Tess 2023	CCCC1CC(N(C1)C)C(=O)NC(C2C(C(C(C(O2)SC)O)O)O)C(C)O	406.5	0.2	148	5	8
Linezolid	equilibrium dialysis	Supplementary file2	human	0.687			10.1208/s12248-023-00800-x	Tess 2023	CC(=O)NCC1CN(C(=O)O1)C2=CC(=C(C=C2)N3CCOCC3)F	337.35	0.7	71.1	1	6
Lipoic acid, R(+)-α	equilibrium dialysis	Supplementary file2	human	0.0181			10.1208/s12248-023-00800-x	Tess 2023	#N/A	#N/A	#N/A	#N/A	#N/A	#N/A
Lomitapide	equilibrium dialysis	Supplementary file2	human	0.00882			10.1208/s12248-023-00800-x	Tess 2023	C1CN(CCC1NC(=O)C2=CC=CC=C2C3=CC=C(C=C3)C(F)(F)F)CCCCC4(C5=CC=CC=C5C6=CC=CC=C64)C(=O)NCC(F)(F)F	693.7	8.6	61.4	2	9
Loperamide	equilibrium dialysis		rat	0.016			10.1124/dmd.106.014027	De Buck 2007	CN(C)C(=O)C(CCN1CCC(CC1)(C2=CC=C(C=C2)Cl)O)(C3=CC=CC=C3)C4=CC=CC=C4	477	5	43.8	1	3
Lopinavir	equilibrium dialysis	37 Celcius degrees, 6h	human	0.026	0.001		10.1002/bdd.2160	Ryu 2018	CC1=C(C(=CC=C1)C)OCC(=O)NC(CC2=CC=CC=C2)C(CC(CC3=CC=CC=C3)NC(=O)C(C(C)C)N4CCCNC4=O)O	628.8	5.9	120	4	5
Lopinavir	equilibrium dialysis	37 Celcius degrees, 18h	human	0.026	0.002		10.1002/bdd.2160	Ryu 2018	CC1=C(C(=CC=C1)C)OCC(=O)NC(CC2=CC=CC=C2)C(CC(CC3=CC=CC=C3)NC(=O)C(C(C)C)N4CCCNC4=O)O	628.8	5.9	120	4	5
Lopinavir	equilibrium dialysis	4 Celcius degrees, 24h	human	0.038	0.003		10.1002/bdd.2160	Ryu 2018	CC1=C(C(=CC=C1)C)OCC(=O)NC(CC2=CC=CC=C2)C(CC(CC3=CC=CC=C3)NC(=O)C(C(C)C)N4CCCNC4=O)O	628.8	5.9	120	4	5
Lopinavir	equilibrium dialysis	4 Celcius degrees, 18h	human	0.041	0.007		10.1002/bdd.2160	Ryu 2018	CC1=C(C(=CC=C1)C)OCC(=O)NC(CC2=CC=CC=C2)C(CC(CC3=CC=CC=C3)NC(=O)C(C(C)C)N4CCCNC4=O)O	628.8	5.9	120	4	5
Loratidine	#N/A		human	0.03			Book: Goodman and Gilman's The Pharmacological Basis of Therapeutics	Brunton et al.	CCOC(=O)N1CCC(=C2C3=C(CCC4=C2N=CC=C4)C=C(C=C3)Cl)CC1	382.9	5.2	42.4	0	3
Lorazepam	equilibrium dialysis		human	0.058			10.3109/00498254.2010.500407	Sohlenius-Sternbeck 2010	C1=CC=C(C(=C1)C2=NC(C(=O)NC3=C2C=C(C=C3)Cl)O)Cl	321.2	2.4	61.7	2	3
Lorazepam	equilibrium dialysis		human	0.0905			10.1002/jps.2600681034	Johnson 1979	C1=CC=C(C(=C1)C2=NC(C(=O)NC3=C2C=C(C=C3)Cl)O)Cl	321.2	2.4	61.7	2	3
Lorazepam	#N/A		human	0.058			10.1002/bdd.1996	Ye 2016	C1=CC=C(C(=C1)C2=NC(C(=O)NC3=C2C=C(C=C3)Cl)O)Cl	321.2	2.4	61.7	2	3
Lorazepam	#N/A		human	0.09			10.1124/dmd.106.011569	Brown 2006	C1=CC=C(C(=C1)C2=NC(C(=O)NC3=C2C=C(C=C3)Cl)O)Cl	321.2	2.4	61.7	2	3
Lorcainide	equilibrium dialysis	Supplementary file2	human	0.402			10.1208/s12248-023-00800-x	Tess 2023	CC(C)N1CCC(CC1)N(C2=CC=C(C=C2)Cl)C(=O)CC3=CC=CC=C3	370.9	4.6	23.6	0	2
Lorcainide	equilibrium dialysis		rat	0.26			10.1124/dmd.106.014027	De Buck 2007	CC(C)N1CCC(CC1)N(C2=CC=C(C=C2)Cl)C(=O)CC3=CC=CC=C3	370.9	4.6	23.6	0	2
Lorcainide	#N/A		human	0.15			10.1124/dmd.107.015644	De Buck 2007a	CC(C)N1CCC(CC1)N(C2=CC=C(C=C2)Cl)C(=O)CC3=CC=CC=C3	370.9	4.6	23.6	0	2
Lorcainide	#N/A		rat	0.26			10.1124/dmd.107.015644	De Buck 2007a	CC(C)N1CCC(CC1)N(C2=CC=C(C=C2)Cl)C(=O)CC3=CC=CC=C3	370.9	4.6	23.6	0	2
Lorlatinib	equilibrium dialysis	Supplementary file2	human	0.34			10.1208/s12248-023-00800-x	Tess 2023	CC1C2=C(C=CC(=C2)F)C(=O)N(CC3=NN(C(=C3C4=CC(=C(N=C4)N)O1)C#N)C)C	406.4	1.5	110	1	7
Losartan	ultrafiltration		human	0.013			10.1002/j.1552-4604.1995.tb04097.x	Christ 1995	CCCCC1=NC(=C(N1CC2=CC=C(C=C2)C3=CC=CC=C3C4=NNN=N4)CO)Cl	422.9	4.3	92.5	2	5
Losmapimod	equilibrium dialysis	Supplementary file2	human	0.129			10.1208/s12248-023-00800-x	Tess 2023	CC1=C(C=C(C=C1F)C(=O)NC2CC2)C3=NC=C(C=C3)C(=O)NCC(C)(C)C	383.5	3.8	71.1	2	4
Loviride	equilibrium dialysis		rat	0.028			10.1124/dmd.106.014027	De Buck 2007	CC1=CC(=C(C=C1)C(=O)C)NC(C2=C(C=CC=C2Cl)Cl)C(=O)N	351.2	4.4	72.2	2	3
Loxiglumide	equilibrium dialysis	Supplementary file2	human	0.00931			10.1208/s12248-023-00800-x	Tess 2023	CCCCCN(CCCOC)C(=O)C(CCC(=O)O)NC(=O)C1=CC(=C(C=C1)Cl)Cl	461.4	3.9	95.9	2	5
Lubeluzole	equilibrium dialysis		rat	0.008			10.1124/dmd.106.014027	De Buck 2007	CN(C1CCN(CC1)CC(COC2=CC(=C(C=C2)F)F)O)C3=NC4=CC=CC=C4S3	433.5	4.7	77.1	1	8
Lubeluzole	#N/A		human	0.003			10.1124/dmd.107.015644	De Buck 2007a	CN(C1CCN(CC1)CC(COC2=CC(=C(C=C2)F)F)O)C3=NC4=CC=CC=C4S3	433.5	4.7	77.1	1	8
Lubeluzole	#N/A		rat	0.008			10.1124/dmd.107.015644	De Buck 2007a	CN(C1CCN(CC1)CC(COC2=CC(=C(C=C2)F)F)O)C3=NC4=CC=CC=C4S3	433.5	4.7	77.1	1	8
Lumefantrine	equilibrium dialysis	RED device with diluted plasma correcting for the dilution factor; presaturation of device and 24 h dialysis	human	#N/A		<0.0001	10.1186/s12936-019-3075-5	Charman 2020	CCCCN(CCCC)CC(C1=CC(=CC2=C1C3=C(C2=CC4=CC=C(C=C4)Cl)C=C(C=C3)Cl)Cl)O	528.9	8.7	23.5	1	2
LY2090314	equilibrium dialysis	Supplementary file2	human	0.0842			10.1208/s12248-023-00800-x	Tess 2023	#N/A	#N/A	#N/A	#N/A	#N/A	#N/A
M001	equilibrium dialysis		human	0.25	0.05		10.1016/j.vascn.2010.04.003	Deshmukh 2011	#N/A	#N/A	#N/A	#N/A	#N/A	#N/A
M5717	equilibrium dialysis	RED device with diluted plasma correcting for the dilution factor with 6 h dialysis	human	0.24	0.002		10.1186/s12936-019-3075-5	Charman 2020	#N/A	#N/A	#N/A	#N/A	#N/A	#N/A
Maprotiline	equilibrium dialysis	Supplementary file2	human	0.176			10.1208/s12248-023-00800-x	Tess 2023	CNCCCC12CCC(C3=CC=CC=C31)C4=CC=CC=C24	277.4	4.6	12	1	1
Maraviroc	equilibrium dialysis	Supplementary file2	human	0.245			10.1208/s12248-023-00800-x	Tess 2023	CC1=NN=C(N1C2CC3CCC(C2)N3CCC(C4=CC=CC=C4)NC(=O)C5CCC(CC5)(F)F)C(C)C	513.7	5.1	63	1	6
Maxipost	equilibrium dialysis	Supplementary file2	human	0.00774			10.1208/s12248-023-00800-x	Tess 2023	COC1=C(C=C(C=C1)Cl)C2(C3=C(C=C(C=C3)C(F)(F)F)NC2=O)F	359.7	4.2	38.3	1	6
Mazapertine	equilibrium dialysis	Supplementary file2	human	0.0424			10.1208/s12248-023-00800-x	Tess 2023	CC(C)OC1=CC=CC=C1N2CCN(CC2)CC3=CC(=CC=C3)C(=O)N4CCCCC4	421.6	4.4	36	0	4
Mazapertine	equilibrium dialysis		rat	0.03			10.1124/dmd.106.014027	De Buck 2007	CC(C)OC1=CC=CC=C1N2CCN(CC2)CC3=CC(=CC=C3)C(=O)N4CCCCC4	421.6	4.4	36	0	4
Mazapertine	#N/A		human	0.011			10.1124/dmd.107.015644	De Buck 2007a	CC(C)OC1=CC=CC=C1N2CCN(CC2)CC3=CC(=CC=C3)C(=O)N4CCCCC4	421.6	4.4	36	0	4
Mazapertine	#N/A		rat	0.03			10.1124/dmd.107.015644	De Buck 2007a	CC(C)OC1=CC=CC=C1N2CCN(CC2)CC3=CC(=CC=C3)C(=O)N4CCCCC4	421.6	4.4	36	0	4
Mebendazole	equilibrium dialysis		human	0.066			10.1124/dmd.120.000131	Williamson 2020	COC(=O)NC1=NC2=C(N1)C=C(C=C2)C(=O)C3=CC=CC=C3	295.29	2.8	84.1	2	4
Mebendazole	equilibrium dialysis	Supplementary file2	human	0.117			10.1208/s12248-023-00800-x	Tess 2023	COC(=O)NC1=NC2=C(N1)C=C(C=C2)C(=O)C3=CC=CC=C3	295.29	2.8	84.1	2	4
Mebendazole	#N/A		human	0.086			10.1124/dmd.118.082966	Lombardo 2018	COC(=O)NC1=NC2=C(N1)C=C(C=C2)C(=O)C3=CC=CC=C3	295.29	2.8	84.1	2	4
Meclofenamic acid	#N/A		human	0.003	0.001		10.1007/BF00609253	Koup 1988	CC1=C(C(=C(C=C1)Cl)NC2=CC=CC=C2C(=O)O)Cl	296.1	5.2	49.3	2	3
Medroxalol	equilibrium dialysis	Supplementary file2	human	0.412			10.1208/s12248-023-00800-x	Tess 2023	CC(CCC1=CC2=C(C=C1)OCO2)NCC(C3=CC(=C(C=C3)O)C(=O)N)O	372.4	2.9	114	4	6
Mefloquine	equilibrium dialysis	RED device with diluted plasma correcting for the dilution factor with 6 h dialysis	human	0.015	0.001		10.1186/s12936-019-3075-5	Charman 2020	C1CCNC(C1)C(C2=CC(=NC3=C2C=CC=C3C(F)(F)F)C(F)(F)F)O	378.31	3.6	45.2	2	9
Melatonin	equilibrium dialysis	Supplementary file2	human	0.455			10.1208/s12248-023-00800-x	Tess 2023	CC(=O)NCCC1=CNC2=C1C=C(C=C2)OC	232.28	0.8	54.1	2	2
Melatonin	equilibrium dialysis		human	0.679			10.1124/dmd.120.000131	Williamson 2020	CC(=O)NCCC1=CNC2=C1C=C(C=C2)OC	232.28	0.8	54.1	2	2
Meloxicam	equilibrium dialysis	Measured by equilibrium dialysis method as described by (Di et al., 2012).	human	0.008			10.1124/jpet.118.252049	Kimoto 2018	CC1=CN=C(S1)NC(=O)C2=C(C3=CC=CC=C3S(=O)(=O)N2C)O	351.4	3	136	2	7
Meloxicam	equilibrium dialysis		human	0.0082			10.1124/dmd.118.085639	Riccardi 2019	CC1=CN=C(S1)NC(=O)C2=C(C3=CC=CC=C3S(=O)(=O)N2C)O	351.4	3	136	2	7
Meloxicam	equilibrium dialysis	Supplementary file2	human	0.00992			10.1208/s12248-023-00800-x	Tess 2023	CC1=CN=C(S1)NC(=O)C2=C(C3=CC=CC=C3S(=O)(=O)N2C)O	351.4	3	136	2	7
Meloxicam	ultrafiltration	1 μM	human	#N/A		<0.01	10.1002/jps.22635	Beaumont 2011	CC1=CN=C(S1)NC(=O)C2=C(C3=CC=CC=C3S(=O)(=O)N2C)O	351.4	3	136	2	7
Meloxicam	ultrafiltration	lab 2	human	#N/A		<0.01	10.1002/jps.22635	Beaumont 2011	CC1=CN=C(S1)NC(=O)C2=C(C3=CC=CC=C3S(=O)(=O)N2C)O	351.4	3	136	2	7
Menogaril	equilibrium dialysis	Supplementary file2	human	0.212			10.1208/s12248-023-00800-x	Tess 2023	CC1(CC(C2=C(C3=C(C=C2C1)C(=O)C4=C5C(=CC(=C4C3=O)O)C6(C(C(C(C(O5)O6)O)N(C)C)O)C)O)OC)O	541.5	0.8	166	5	11
Mephenytoin	#N/A		human	0.6			10.1124/dmd.106.011569	Brown 2006	CCC1(C(=O)N(C(=O)N1)C)C2=CC=CC=C2	218.25	1.5	49.4	1	2
Mepindolol	equilibrium dialysis	Supplementary file2	human	0.647			10.1208/s12248-023-00800-x	Tess 2023	CC1=CC2=C(N1)C=CC=C2OCC(CNC(C)C)O	262.35	2.3	57.3	3	3
Mepivacaine	equilibrium dialysis		human	0.524			10.1124/dmd.120.000131	Williamson 2020	CC1=C(C(=CC=C1)C)NC(=O)C2CCCCN2C	246.35	1.9	32.3	1	2
Mepivacaine	equilibrium dialysis	Supplementary file2	human	0.685			10.1208/s12248-023-00800-x	Tess 2023	CC1=C(C(=CC=C1)C)NC(=O)C2CCCCN2C	246.35	1.9	32.3	1	2
Metaproterenol	equilibrium dialysis	Supplementary file2	human	0.697			10.1208/s12248-023-00800-x	Tess 2023	CC(C)NCC(C1=CC(=CC(=C1)O)O)O	211.26	0.7	72.7	4	4
Metergoline	equilibrium dialysis	Supplementary file2	human	0.0131			10.1208/s12248-023-00800-x	Tess 2023	CN1CC(CC2C1CC3=CN(C4=CC=CC2=C34)C)CNC(=O)OCC5=CC=CC=C5	403.5	3.8	46.5	1	3
Methadone	equilibrium dialysis		human	0.208			10.1016/j.xphs.2017.04.043	Kimoto 2017	CCC(=O)C(CC(C)N(C)C)(C1=CC=CC=C1)C2=CC=CC=C2	309.4	3.9	20.3	0	2
Methadone	ultrafiltration	S-methadone; 1 ml plasma	human	0.139	0.055		10.1067/mcp.2001.116793	Boulton 2001	CCC(=O)C(CC(C)N(C)C)(C1=CC=CC=C1)C2=CC=CC=C2	309.4	3.9	20.3	0	2
Methadone	ultrafiltration	R-methadone; 1 ml plasma	human	0.213	0.076		10.1067/mcp.2001.116793	Boulton 2001	CCC(=O)C(CC(C)N(C)C)(C1=CC=CC=C1)C2=CC=CC=C2	309.4	3.9	20.3	0	2
Methocarbamol	#N/A		human	0.52		0.5-0.54	10.1007/BF00280060	Sica 1990	COC1=CC=CC=C1OCC(COC(=O)N)O	241.24	0.6	91	2	5
Methohexital	#N/A		human	0.27			10.1124/dmd.118.082966	Lombardo 2018	CCC#CC(C)C1(C(=O)NC(=O)N(C1=O)C)CC=C	262.3	2.3	66.5	1	3
Methotrexate	equilibrium dialysis		human	0.86			10.1016/j.xphs.2017.04.043	Kimoto 2017	CN(CC1=CN=C2C(=N1)C(=NC(=N2)N)N)C3=CC=C(C=C3)C(=O)NC(CCC(=O)O)C(=O)O	454.4	-1.8	211	5	12
Methoxsalen	equilibrium dialysis		human	0.1			10.2165/00003088-198611010-00004	De Wolff 1986	COC1=C2C(=CC3=C1OC=C3)C=CC(=O)O2	216.19	1.9	48.7	0	4
Methoxsalen	equilibrium dialysis	Supplementary file2	human	0.1			10.1208/s12248-023-00800-x	Tess 2023	COC1=C2C(=CC3=C1OC=C3)C=CC(=O)O2	216.19	1.9	48.7	0	4
Methylene blue	ultrafiltration		rabbit	#N/A		0.23 - 0.29	10.1248/bpb1978.4.49	Kozaki 1981	CN(C)C1=CC2=C(C=C1)N=C3C=CC(=[N+](C)C)C=C3S2.[Cl-]	319.9	None	43.9	0	4
Methylprednisolone	equilibrium dialysis		human	0.143			10.3109/00498254.2010.500407	Sohlenius-Sternbeck 2010	CC1CC2C3CCC(C3(CC(C2C4(C1=CC(=O)C=C4)C)O)C)(C(=O)CO)O	374.5	1.9	94.8	3	5
Methylprednisolone	equilibrium dialysis	Supplementary file2	human	0.292			10.1208/s12248-023-00800-x	Tess 2023	CC1CC2C3CCC(C3(CC(C2C4(C1=CC(=O)C=C4)C)O)C)(C(=O)CO)O	374.5	1.9	94.8	3	5
Methylprednisolone	equilibrium dialysis			0.26			10.3109/00498254.2012.669080	Sohlenius-Sternbeck 2012	CC1CC2C3CCC(C3(CC(C2C4(C1=CC(=O)C=C4)C)O)C)(C(=O)CO)O	374.5	1.9	94.8	3	5
Methylprednisolone	#N/A		human	0.22			10.1124/dmd.106.011569	Brown 2006	CC1CC2C3CCC(C3(CC(C2C4(C1=CC(=O)C=C4)C)O)C)(C(=O)CO)O	374.5	1.9	94.8	3	5
Metipranolol	equilibrium dialysis	Supplementary file2	human	0.713			10.1208/s12248-023-00800-x	Tess 2023	CC1=CC(=C(C(=C1OC(=O)C)C)C)OCC(CNC(C)C)O	309.4	2.7	67.8	2	5
Metoclopramide	equilibrium dialysis	Supplementary file2	human	0.778			10.1208/s12248-023-00800-x	Tess 2023	CCN(CC)CCNC(=O)C1=CC(=C(C=C1OC)N)Cl	299.79	2.6	67.6	2	4
Metocurine	equilibrium dialysis	Supplementary file2	human	1			10.1208/s12248-023-00800-x	Tess 2023	C[N+]1(CCC2=CC(=C3C=C2C1CC4=CC=C(C=C4)OC5=C6C(CC7=CC(=C(C=C7)OC)O3)[N+](CCC6=CC(=C5OC)OC)(C)C)OC)C	652.8	6.7	55.4	0	6
Metolazone	equilibrium dialysis	Supplementary file2	human	0.174			10.1208/s12248-023-00800-x	Tess 2023	CC1NC2=CC(=C(C=C2C(=O)N1C3=CC=CC=C3C)S(=O)(=O)N)Cl	365.8	4.1	101	2	5
Metopimazine	equilibrium dialysis	Supplementary file2	human	0.263			10.1208/s12248-023-00800-x	Tess 2023	CS(=O)(=O)C1=CC2=C(C=C1)SC3=CC=CC=C3N2CCCN4CCC(CC4)C(=O)N	445.6	3.1	117	1	6
Metopimazine	equilibrium dialysis		human	0.273			10.1124/dmd.120.000131	Williamson 2020	CS(=O)(=O)C1=CC2=C(C=C1)SC3=CC=CC=C3N2CCCN4CCC(CC4)C(=O)N	445.6	3.1	117	1	6
Metoprolol	equilibrium dialysis	37 Celcius degrees, 18h	human	0.64	0.07		10.1002/bdd.2160	Ryu 2018	CC(C)NCC(COC1=CC=C(C=C1)CCOC)O	267.36	1.9	50.7	2	4
Metoprolol	equilibrium dialysis	Supplementary file2	human	0.798			10.1208/s12248-023-00800-x	Tess 2023	CC(C)NCC(COC1=CC=C(C=C1)CCOC)O	267.36	1.9	50.7	2	4
Metoprolol	equilibrium dialysis		human	0.83			10.1016/j.vascn.2005.10.002	Skaggs 2006	CC(C)NCC(COC1=CC=C(C=C1)CCOC)O	267.36	1.9	50.7	2	4
Metoprolol	equilibrium dialysis	4 Celcius degrees, 18h	human	0.85	0.04		10.1002/bdd.2160	Ryu 2018	CC(C)NCC(COC1=CC=C(C=C1)CCOC)O	267.36	1.9	50.7	2	4
Metoprolol	equilibrium dialysis	4 Celcius degrees, 24h	human	0.86	0.05		10.1002/bdd.2160	Ryu 2018	CC(C)NCC(COC1=CC=C(C=C1)CCOC)O	267.36	1.9	50.7	2	4
Metoprolol	equilibrium dialysis	2 μM	human	0.87			10.1124/dmd.119.087973	Holt 2019	CC(C)NCC(COC1=CC=C(C=C1)CCOC)O	267.36	1.9	50.7	2	4
Metoprolol	equilibrium dialysis	37 Celcius degrees, 6h	human	0.89	0.05		10.1002/bdd.2160	Ryu 2018	CC(C)NCC(COC1=CC=C(C=C1)CCOC)O	267.36	1.9	50.7	2	4
Metoprolol	equlibrium dialysis	5 μM	human	0.83			10.1016/j.vascn.2005.10.002	Skaggs 2006	CC(C)NCC(COC1=CC=C(C=C1)CCOC)O	267.36	1.9	50.7	2	4
Metoprolol	ultrafiltration	lab 2	human	0.81			10.1002/jps.22635	Beaumont 2011	CC(C)NCC(COC1=CC=C(C=C1)CCOC)O	267.36	1.9	50.7	2	4
Metoprolol	ultrafiltration	1 μM	human	1			10.1002/jps.22635	Beaumont 2011	CC(C)NCC(COC1=CC=C(C=C1)CCOC)O	267.36	1.9	50.7	2	4
Metoprolol	#N/A		human	0.89			10.1124/dmd.106.011569	Brown 2006	CC(C)NCC(COC1=CC=C(C=C1)CCOC)O	267.36	1.9	50.7	2	4
Metoprolol	#N/A		human	0.89			10.1124/jpet.105.093229	Obach 2005	CC(C)NCC(COC1=CC=C(C=C1)CCOC)O	267.36	1.9	50.7	2	4
Metronidazole	equilibrium dialysis	Supplementary file2	human	0.944			10.1208/s12248-023-00800-x	Tess 2023	CC1=NC=C(N1CCO)[N+](=O)[O-]	171.15	0	83.9	1	4
Metronidazole	#N/A		human	0.89			10.1124/jpet.105.093229	Obach 2005	CC1=NC=C(N1CCO)[N+](=O)[O-]	171.15	0	83.9	1	4
Metyrapone	equilibrium dialysis	10 μM; pH~8.7	human	0.63	0.03		10.1021/mp800004s	Kochansky 2008	CC(C)(C1=CN=CC=C1)C(=O)C2=CN=CC=C2	226.27	2	42.8	0	3
Mexiletine	equilibrium dialysis	Supplementary file2	human	0.921			10.1208/s12248-023-00800-x	Tess 2023	CC1=C(C(=CC=C1)C)OCC(C)N	179.26	2.1	35.2	1	2
Mianserine	#N/A		human	0.05			10.1124/dmd.118.082966	Lombardo 2018	CN1CCN2C(C1)C3=CC=CC=C3CC4=CC=CC=C42	264.4	3.4	6.5	0	2
Mibefradil	equilibrium dialysis	10 μM; pH~8.7	human	0.0048	0.0012		10.1021/mp800004s	Kochansky 2008	CC(C)C1C2=C(CCC1(CCN(C)CCCC3=NC4=CC=CC=C4N3)OC(=O)COC)C=C(C=C2)F	495.6	5.8	67.4	1	6
Mibefradil	equilibrium dialysis		human	0.005			10.1124/dmd.120.000131	Williamson 2020	CC(C)C1C2=C(CCC1(CCN(C)CCCC3=NC4=CC=CC=C4N3)OC(=O)COC)C=C(C=C2)F	495.6	5.8	67.4	1	6
Mibefradil	equilibrium dialysis	2 μM	human	0.031			10.1124/dmd.119.087973	Holt 2019	CC(C)C1C2=C(CCC1(CCN(C)CCCC3=NC4=CC=CC=C4N3)OC(=O)COC)C=C(C=C2)F	495.6	5.8	67.4	1	6
Mibefradil	#N/A		human	0.005			10.1124/jpet.105.093229	Obach 2005	CC(C)C1C2=C(CCC1(CCN(C)CCCC3=NC4=CC=CC=C4N3)OC(=O)COC)C=C(C=C2)F	495.6	5.8	67.4	1	6
Miconazole	#N/A		human	0.08			10.1124/dmd.118.082966	Lombardo 2018	C1=CC(=C(C=C1Cl)Cl)COC(CN2C=CN=C2)C3=C(C=C(C=C3)Cl)Cl	416.1	5.3	27	0	2
Midazolam	equilibrium dialysis	buffer 1, normal atmospheric conditions, postdialysis plasma ph 7,37	human	0.019	0.006		10.1124/dmd.110.036988	Curran 2010	CC1=NC=C2N1C3=C(C=C(C=C3)Cl)C(=NC2)C4=CC=CC=C4F	325.8	2.5	30.2	0	3
Midazolam	equilibrium dialysis		human	0.02			10.1124/dmd.120.000131	Williamson 2020	CC1=NC=C2N1C3=C(C=C(C=C3)Cl)C(=NC2)C4=CC=CC=C4F	325.8	2.5	30.2	0	3
Midazolam	equilibrium dialysis		human	0.023			10.3109/00498254.2010.500407	Sohlenius-Sternbeck 2010	CC1=NC=C2N1C3=C(C=C(C=C3)Cl)C(=NC2)C4=CC=CC=C4F	325.8	2.5	30.2	0	3
Midazolam	equilibrium dialysis		human	0.031	0.005		10.1016/j.xphs.2020.09.012	Jones 2021	CC1=NC=C2N1C3=C(C=C(C=C3)Cl)C(=NC2)C4=CC=CC=C4F	325.8	2.5	30.2	0	3
Midazolam	equilibrium dialysis	2 μM	human	0.033			10.1124/dmd.119.087973	Holt 2019	CC1=NC=C2N1C3=C(C=C(C=C3)Cl)C(=NC2)C4=CC=CC=C4F	325.8	2.5	30.2	0	3
Midazolam	equilibrium dialysis	buffer 2, normal atmospheric conditions, postdialysis plasma ph 7,37	human	0.034	0.005		10.1124/dmd.110.036988	Curran 2010	CC1=NC=C2N1C3=C(C=C(C=C3)Cl)C(=NC2)C4=CC=CC=C4F	325.8	2.5	30.2	0	3
Midazolam	equilibrium dialysis		human	0.035			10.1016/j.vascn.2005.10.002	Skaggs 2006	CC1=NC=C2N1C3=C(C=C(C=C3)Cl)C(=NC2)C4=CC=CC=C4F	325.8	2.5	30.2	0	3
Midazolam	equilibrium dialysis	Supplementary file2	human	0.053			10.1208/s12248-023-00800-x	Tess 2023	CC1=NC=C2N1C3=C(C=C(C=C3)Cl)C(=NC2)C4=CC=CC=C4F	325.8	2.5	30.2	0	3
Midazolam	equilibrium dialysis			0.023			10.3109/00498254.2012.669080	Sohlenius-Sternbeck 2012	CC1=NC=C2N1C3=C(C=C(C=C3)Cl)C(=NC2)C4=CC=CC=C4F	325.8	2.5	30.2	0	3
Midazolam	equlibrium dialysis	1 μM	human	0.02			10.1007/s11095-006-9663-4	Mohutsky 2006	CC1=NC=C2N1C3=C(C=C(C=C3)Cl)C(=NC2)C4=CC=CC=C4F	325.8	2.5	30.2	0	3
Midazolam	equlibrium dialysis	5 μM	human	0.035			10.1016/j.vascn.2005.10.002	Skaggs 2006	CC1=NC=C2N1C3=C(C=C(C=C3)Cl)C(=NC2)C4=CC=CC=C4F	325.8	2.5	30.2	0	3
Midazolam	ultracentrifugation	0.25 mg/mL protein	human	0.01			10.1016/j.vascn.2010.04.003	Deshmukh 2011	CC1=NC=C2N1C3=C(C=C(C=C3)Cl)C(=NC2)C4=CC=CC=C4F	325.8	2.5	30.2	0	3
Midazolam	ultrafiltration	lab 2	human	0.012			10.1002/jps.22635	Beaumont 2011	CC1=NC=C2N1C3=C(C=C(C=C3)Cl)C(=NC2)C4=CC=CC=C4F	325.8	2.5	30.2	0	3
Midazolam	ultrafiltration	1 μM	human	0.028			10.1002/jps.22635	Beaumont 2011	CC1=NC=C2N1C3=C(C=C(C=C3)Cl)C(=NC2)C4=CC=CC=C4F	325.8	2.5	30.2	0	3
Midazolam	#N/A		human	0.042			10.1124/dmd.106.011569	Brown 2006	CC1=NC=C2N1C3=C(C=C(C=C3)Cl)C(=NC2)C4=CC=CC=C4F	325.8	2.5	30.2	0	3
Midazolam	#N/A		human	0.05			10.1002/bdd.1996	Ye 2016	CC1=NC=C2N1C3=C(C=C(C=C3)Cl)C(=NC2)C4=CC=CC=C4F	325.8	2.5	30.2	0	3
Mifepristone	equilibrium dialysis	Supplementary file2	human	0.00244			10.1208/s12248-023-00800-x	Tess 2023	CC#CC1(CCC2C1(CC(C3=C4CCC(=O)C=C4CCC23)C5=CC=C(C=C5)N(C)C)C)O	429.6	3.8	40.5	1	3
Mifepristone	equilibrium dialysis	10 μM; pH~8.7	human	0.0056	0.0016		10.1021/mp800004s	Kochansky 2008	CC#CC1(CCC2C1(CC(C3=C4CCC(=O)C=C4CCC23)C5=CC=C(C=C5)N(C)C)C)O	429.6	3.8	40.5	1	3
Milnacipran	equilibrium dialysis	buffer 2, normal atmospheric conditions, postdialysis plasma ph 7,40	human	0.809	0.048		10.1124/dmd.110.036988	Curran 2010	CCN(CC)C(=O)C1(CC1CN)C2=CC=CC=C2	246.35	1.4	46.3	1	2
Milnacipran	equilibrium dialysis	buffer 1, normal atmospheric conditions, postdialysis plasma ph 7,40	human	0.828	0.024		10.1124/dmd.110.036988	Curran 2010	CCN(CC)C(=O)C1(CC1CN)C2=CC=CC=C2	246.35	1.4	46.3	1	2
Minoxidil	equilibrium dialysis	Supplementary file2	human	0.686			10.1208/s12248-023-00800-x	Tess 2023	C1CCN(CC1)C2=NC(=N)N(C(=C2)N)O	209.25	1.2	88.9	3	3
Mirabegron	equilibrium dialysis	Supplementary file2	human	0.121			10.1208/s12248-023-00800-x	Tess 2023	C1=CC=C(C=C1)C(CNCCC2=CC=C(C=C2)NC(=O)CC3=CSC(=N3)N)O	396.5	2.1	129	4	6
Mirabegron	equilibrium dialysis		human	0.29			10.1124/dmd.120.000131	Williamson 2020	C1=CC=C(C=C1)C(CNCCC2=CC=C(C=C2)NC(=O)CC3=CSC(=N3)N)O	396.5	2.1	129	4	6
Mirtazapine	equilibrium dialysis	buffer 1, normal atmospheric conditions, postdialysis plasma ph 7,27	human	0.16	0.045		10.1124/dmd.110.036988	Curran 2010	CN1CCN2C(C1)C3=CC=CC=C3CC4=C2N=CC=C4	265.35	3.3	19.4	0	3
Mirtazapine	equilibrium dialysis	Supplementary file2	human	0.23			10.1208/s12248-023-00800-x	Tess 2023	CN1CCN2C(C1)C3=CC=CC=C3CC4=C2N=CC=C4	265.35	3.3	19.4	0	3
Mirtazapine	equilibrium dialysis		human	0.239			10.1124/dmd.120.000131	Williamson 2020	CN1CCN2C(C1)C3=CC=CC=C3CC4=C2N=CC=C4	265.35	3.3	19.4	0	3
Mirtazapine	equilibrium dialysis	buffer 2, normal atmospheric conditions, postdialysis plasma ph 7,27	human	0.32	0.025		10.1124/dmd.110.036988	Curran 2010	CN1CCN2C(C1)C3=CC=CC=C3CC4=C2N=CC=C4	265.35	3.3	19.4	0	3
Mitratapide	equilibrium dialysis		rat	0.003			10.1124/dmd.106.014027	De Buck 2007	CCC(C)N1C(=O)N(C=N1)C2=CC=C(C=C2)N3CCN(CC3)C4=CC=C(C=C4)OCC5COC(O5)(CSC6=NN=CN6C)C7=CC=C(C=C7)Cl	717.3	5.4	126	0	10
Mizolastine	equilibrium dialysis	Supplementary file2	human	0.0215			10.1208/s12248-023-00800-x	Tess 2023	CN(C1CCN(CC1)C2=NC3=CC=CC=C3N2CC4=CC=C(C=C4)F)C5=NC=CC(=O)N5	432.5	3.2	65.8	1	5
Mizolastine	equilibrium dialysis		human	0.023			10.1124/dmd.120.000131	Williamson 2020	CN(C1CCN(CC1)C2=NC3=CC=CC=C3N2CC4=CC=C(C=C4)F)C5=NC=CC(=O)N5	432.5	3.2	65.8	1	5
MMV048	equilibrium dialysis	RED device with diluted plasma correcting for the dilution factor with 6 h dialysis	human	0.11	0.007		10.1186/s12936-019-3075-5	Charman 2020	#N/A	#N/A	#N/A	#N/A	#N/A	#N/A
MMV052	equilibrium dialysis	RED device with diluted plasma correcting for the dilution factor; presaturation of device and 24 h dialysis	human	0.0004	0.0001		10.1186/s12936-019-3075-5	Charman 2020	#N/A	#N/A	#N/A	#N/A	#N/A	#N/A
MMV253	equilibrium dialysis	RED device with diluted plasma correcting for the dilution factor; presaturation of device and 24 h dialysis	human	0.017	0.0002		10.1186/s12936-019-3075-5	Charman 2020	#N/A	#N/A	#N/A	#N/A	#N/A	#N/A
Moclobemide	equilibrium dialysis	Supplementary file2	human	0.401			10.1208/s12248-023-00800-x	Tess 2023	C1COCCN1CCNC(=O)C2=CC=C(C=C2)Cl	268.74	1.5	41.6	1	3
Moclobemide	#N/A		human	0.5			10.1124/jpet.105.093229	Obach 2005	C1COCCN1CCNC(=O)C2=CC=C(C=C2)Cl	268.74	1.5	41.6	1	3
Molsidomine	equilibrium dialysis	Supplementary file2	human	0.885			10.1208/s12248-023-00800-x	Tess 2023	CCOC(=NC1=C[N+](=NO1)N2CCOCC2)[O-]	242.23	2.2	87	0	7
Montelukast	equilibrium dialysis		human	9.2e-05			10.1124/dmd.118.085639	Riccardi 2019	CC(C)(C1=CC=CC=C1CCC(C2=CC=CC(=C2)C=CC3=NC4=C(C=CC(=C4)Cl)C=C3)SCC5(CC5)CC(=O)O)O	586.2	7.7	95.7	2	5
Montelukast	#N/A		human	0.002			10.1124/dmd.118.082966	Lombardo 2018	CC(C)(C1=CC=CC=C1CCC(C2=CC=CC(=C2)C=CC3=NC4=C(C=CC(=C4)Cl)C=C3)SCC5(CC5)CC(=O)O)O	586.2	7.7	95.7	2	5
Moricizine	equilibrium dialysis	10 μM; pH~8.7	human	0.063	0.003		10.1021/mp800004s	Kochansky 2008	CCOC(=O)NC1=CC2=C(C=C1)SC3=CC=CC=C3N2C(=O)CCN4CCOCC4	427.5	3	96.4	1	6
Morinidazole	equilibrium dialysis	Supplementary file2	human	1			10.1208/s12248-023-00800-x	Tess 2023	CC1=NC=C(N1CC(CN2CCOCC2)O)[N+](=O)[O-]	270.29	-0.3	96.3	1	6
Morphine	equilibrium dialysis	2 mg/ml	human	0.65			10.1124/jpet.301.1.382	Soars 2002	CN1CCC23C4C1CC5=C2C(=C(C=C5)O)OC3C(C=C4)O	285.34	0.8	52.9	2	4
Morphine	equilibrium dialysis		human	0.65			10.1124/jpet.301.1.382	Soars 2002	CN1CCC23C4C1CC5=C2C(=C(C=C5)O)OC3C(C=C4)O	285.34	0.8	52.9	2	4
Moxalactam	equilibrium dialysis		human	0.39			10.1016/j.xphs.2017.04.043	Kimoto 2017	CN1C(=NN=N1)SCC2=C(N3C(C(C3=O)(NC(=O)C(C4=CC=C(C=C4)O)C(=O)O)OC)OC2)C(=O)O	520.5	-0.6	232	4	13
Moxonidine	equilibrium dialysis	Supplementary file2	human	1			10.1208/s12248-023-00800-x	Tess 2023	CC1=NC(=C(C(=N1)Cl)NC2=NCCN2)OC	241.68	0.6	71.4	2	4
Mycophenolic acid	equilibrium dialysis	Supplementary file2	human	0.0319			10.1208/s12248-023-00800-x	Tess 2023	CC1=C2COC(=O)C2=C(C(=C1OC)CC=C(C)CCC(=O)O)O	320.3	3.2	93.1	2	6
Mycophenolic acid	equilibrium dialysis	10 μM; pH~8.7	human	#N/A		<0.01	10.1021/mp800004s	Kochansky 2008	CC1=C2COC(=O)C2=C(C(=C1OC)CC=C(C)CCC(=O)O)O	320.3	3.2	93.1	2	6
Mycophenolic acid	#N/A		human	0.02			10.1124/dmd.118.082966	Lombardo 2018	CC1=C2COC(=O)C2=C(C(=C1OC)CC=C(C)CCC(=O)O)O	320.3	3.2	93.1	2	6
Nafcillin	equilibrium dialysis	10 μM; pH~8.7	human	0.059	0.015		10.1021/mp800004s	Kochansky 2008	CCOC1=C(C2=CC=CC=C2C=C1)C(=O)NC3C4N(C3=O)C(C(S4)(C)C)C(=O)O	414.5	2.9	121	2	6
Nafcillin	equilibrium dialysis	2 μM	human	0.123			10.1124/dmd.119.087973	Holt 2019	CCOC1=C(C2=CC=CC=C2C=C1)C(=O)NC3C4N(C3=O)C(C(S4)(C)C)C(=O)O	414.5	2.9	121	2	6
Naftopidil	equilibrium dialysis	Supplementary file2	human	0.00393			10.1208/s12248-023-00800-x	Tess 2023	COC1=CC=CC=C1N2CCN(CC2)CC(COC3=CC=CC4=CC=CC=C43)O	392.5	4.1	45.2	1	5
Nalbuphine	equilibrium dialysis	Supplementary file2	human	0.647			10.1208/s12248-023-00800-x	Tess 2023	C1CC(C1)CN2CCC34C5C(CCC3(C2CC6=C4C(=C(C=C6)O)O5)O)O	357.4	0.2	73.2	3	5
Naloxone	equilibrium dialysis		human	0.175			10.3109/00498254.2010.500407	Sohlenius-Sternbeck 2010	C=CCN1CCC23C4C(=O)CCC2(C1CC5=C3C(=C(C=C5)O)O4)O	327.4	2.1	70	2	5
Naloxone	equilibrium dialysis	2 mg/ml	human	0.62			10.1124/jpet.301.1.382	Soars 2002	C=CCN1CCC23C4C(=O)CCC2(C1CC5=C3C(=C(C=C5)O)O4)O	327.4	2.1	70	2	5
Naloxone	equilibrium dialysis		human	0.62			10.1124/jpet.301.1.382	Soars 2002	C=CCN1CCC23C4C(=O)CCC2(C1CC5=C3C(=C(C=C5)O)O4)O	327.4	2.1	70	2	5
Naloxone	equilibrium dialysis	Supplementary file2	human	0.668			10.1208/s12248-023-00800-x	Tess 2023	C=CCN1CCC23C4C(=O)CCC2(C1CC5=C3C(=C(C=C5)O)O4)O	327.4	2.1	70	2	5
Naloxone	equilibrium dialysis			0.722			10.3109/00498254.2012.669080	Sohlenius-Sternbeck 2012	C=CCN1CCC23C4C(=O)CCC2(C1CC5=C3C(=C(C=C5)O)O4)O	327.4	2.1	70	2	5
Naloxone	#N/A		human	0.56			10.1124/dmd.106.011569	Brown 2006	C=CCN1CCC23C4C(=O)CCC2(C1CC5=C3C(=C(C=C5)O)O4)O	327.4	2.1	70	2	5
Naltrexone	#N/A		human	0.79			Book: Goodman and Gilman's The Pharmacological Basis of Therapeutics	Brunton et al.	C1CC1CN2CCC34C5C(=O)CCC3(C2CC6=C4C(=C(C=C6)O)O5)O	341.4	1.9	70	2	5
Naphthoquine	equilibrium dialysis	RED device with diluted plasma correcting for the dilution factor; presaturation of device and 24 h dialysis	human	0.018	0.001		10.1186/s12936-019-3075-5	Charman 2020	CC(C)(C)NCC1=CC(=C2CCCCC2=C1O)NC3=C4C=CC(=CC4=NC=C3)Cl	409.9	6.3	57.2	3	4
Naphtidrofuryl	equilibrium dialysis	Supplementary file2	human	0.0333			10.1208/s12248-023-00800-x	Tess 2023	CCN(CC)CCOC(=O)C(CC1CCCO1)CC2=CC=CC3=CC=CC=C32	383.5	4.8	38.8	0	4
Naproxen	equilibrium dialysis		human	0.001			10.3109/00498254.2010.500407	Sohlenius-Sternbeck 2010	CC(C1=CC2=C(C=C1)C=C(C=C2)OC)C(=O)O	230.26	3.3	46.5	1	3
Naproxen	equilibrium dialysis	Supplementary file2	human	0.00166			10.1208/s12248-023-00800-x	Tess 2023	CC(C1=CC2=C(C=C1)C=C(C=C2)OC)C(=O)O	230.26	3.3	46.5	1	3
Naproxen	equilibrium dialysis	2 mg/ml	human	0.01			10.1124/jpet.301.1.382	Soars 2002	CC(C1=CC2=C(C=C1)C=C(C=C2)OC)C(=O)O	230.26	3.3	46.5	1	3
Naproxen	equilibrium dialysis		human	0.01			10.1124/jpet.301.1.382	Soars 2002	CC(C1=CC2=C(C=C1)C=C(C=C2)OC)C(=O)O	230.26	3.3	46.5	1	3
Naproxen	equilibrium dialysis	Measured by equilibrium dialysis method as described by (Di et al., 2012).	human	0.026			10.1124/jpet.118.252049	Kimoto 2018	CC(C1=CC2=C(C=C1)C=C(C=C2)OC)C(=O)O	230.26	3.3	46.5	1	3
Naproxen	#N/A		human	0.01			10.1124/dmd.106.011569	Brown 2006	CC(C1=CC2=C(C=C1)C=C(C=C2)OC)C(=O)O	230.26	3.3	46.5	1	3
Naproxen	#N/A		non-human primate	0.00326			10.1007/s11095-022-03205-1	Tess 2022	CC(C1=CC2=C(C=C1)C=C(C=C2)OC)C(=O)O	230.26	3.3	46.5	1	3
Naproxen	#N/A		rat	0.00536			10.1007/s11095-022-03205-1	Tess 2022	CC(C1=CC2=C(C=C1)C=C(C=C2)OC)C(=O)O	230.26	3.3	46.5	1	3
Napsagatran	equilibrium dialysis		human	0.14			10.1016/j.xphs.2017.04.043	Kimoto 2017	C1CC(CN(C1)C(=N)N)CNC(=O)CC(C(=O)N(CC(=O)O)C2CC2)NS(=O)(=O)C3=CC4=CC=CC=C4C=C3	558.7	0.9	194	5	8
Naratriptan	equilibrium dialysis	Supplementary file2	human	0.733			10.1208/s12248-023-00800-x	Tess 2023	CNS(=O)(=O)CCC1=CC2=C(C=C1)NC=C2C3CCN(CC3)C	335.5	2	73.6	2	4
Nateglinide	equilibrium dialysis	Measured by equilibrium dialysis method as described by (Di et al., 2012).	human	0.011			10.1124/jpet.118.252049	Kimoto 2018	CC(C)C1CCC(CC1)C(=O)NC(CC2=CC=CC=C2)C(=O)O	317.4	3.2	66.4	2	3
Nateglinide	equilibrium dialysis		human	0.011			10.1124/dmd.118.085639	Riccardi 2019	CC(C)C1CCC(CC1)C(=O)NC(CC2=CC=CC=C2)C(=O)O	317.4	3.2	66.4	2	3
Nateglinide	equilibrium dialysis	Supplementary file2	human	0.012			10.1208/s12248-023-00800-x	Tess 2023	CC(C)C1CCC(CC1)C(=O)NC(CC2=CC=CC=C2)C(=O)O	317.4	3.2	66.4	2	3
Nateglinide	equilibrium dialysis		human	0.017			10.1124/dmd.120.000131	Williamson 2020	CC(C)C1CCC(CC1)C(=O)NC(CC2=CC=CC=C2)C(=O)O	317.4	3.2	66.4	2	3
Nebivolol	equilibrium dialysis	Supplementary file2	human	0.0233			10.1208/s12248-023-00800-x	Tess 2023	C1CC2=C(C=CC(=C2)F)OC1C(CNCC(C3CCC4=C(O3)C=CC(=C4)F)O)O	405.4	3	71	3	7
Nebivolol	equilibrium dialysis		human	0.03			10.1124/dmd.120.000131	Williamson 2020	C1CC2=C(C=CC(=C2)F)OC1C(CNCC(C3CCC4=C(O3)C=CC(=C4)F)O)O	405.4	3	71	3	7
Nebivolol	equilibrium dialysis		rat	0.015			10.1124/dmd.106.014027	De Buck 2007	C1CC2=C(C=CC(=C2)F)OC1C(CNCC(C3CCC4=C(O3)C=CC(=C4)F)O)O	405.4	3	71	3	7
Nebivolol	#N/A		human	0.02			10.1124/dmd.107.015644	De Buck 2007a	C1CC2=C(C=CC(=C2)F)OC1C(CNCC(C3CCC4=C(O3)C=CC(=C4)F)O)O	405.4	3	71	3	7
Nebivolol	#N/A		rat	0.015			10.1124/dmd.107.015644	De Buck 2007a	C1CC2=C(C=CC(=C2)F)OC1C(CNCC(C3CCC4=C(O3)C=CC(=C4)F)O)O	405.4	3	71	3	7
Nefazodone	equilibrium dialysis	10 μM; pH~8.7	human	0.0056	0.0005		10.1021/mp800004s	Kochansky 2008	CCC1=NN(C(=O)N1CCOC2=CC=CC=C2)CCCN3CCN(CC3)C4=CC(=CC=C4)Cl	470	4.3	51.6	0	5
Nefazodone	#N/A		human	0.009			10.1124/jpet.105.093229	Obach 2005	CCC1=NN(C(=O)N1CCOC2=CC=CC=C2)CCCN3CCN(CC3)C4=CC(=CC=C4)Cl	470	4.3	51.6	0	5
Nefopam	equilibrium dialysis	Supplementary file2	human	0.468			10.1208/s12248-023-00800-x	Tess 2023	CN1CCOC(C2=CC=CC=C2C1)C3=CC=CC=C3	253.34	2.9	12.5	0	2
Nefopam	equilibrium dialysis		human	0.507			10.1124/dmd.120.000131	Williamson 2020	CN1CCOC(C2=CC=CC=C2C1)C3=CC=CC=C3	253.34	2.9	12.5	0	2
Nelfinavir	equilibrium dialysis	10 μM; pH~8.7	human	0.0018	0.0004		10.1021/mp800004s	Kochansky 2008	CC1=C(C=CC=C1O)C(=O)NC(CSC2=CC=CC=C2)C(CN3CC4CCCCC4CC3C(=O)NC(C)(C)C)O	567.8	5.7	127	4	6
Nelfinavir	equilibrium dialysis	37 Celcius degrees, 6h	human	0.0032	0.0001		10.1002/bdd.2160	Ryu 2018	CC1=C(C=CC=C1O)C(=O)NC(CSC2=CC=CC=C2)C(CN3CC4CCCCC4CC3C(=O)NC(C)(C)C)O	567.8	5.7	127	4	6
Nelfinavir	equilibrium dialysis	37 Celcius degrees, 18h	human	0.0051	0.001		10.1002/bdd.2160	Ryu 2018	CC1=C(C=CC=C1O)C(=O)NC(CSC2=CC=CC=C2)C(CN3CC4CCCCC4CC3C(=O)NC(C)(C)C)O	567.8	5.7	127	4	6
Nelfinavir	equilibrium dialysis	4 Celcius degrees, 18h	human	0.0052	0.0002		10.1002/bdd.2160	Ryu 2018	CC1=C(C=CC=C1O)C(=O)NC(CSC2=CC=CC=C2)C(CN3CC4CCCCC4CC3C(=O)NC(C)(C)C)O	567.8	5.7	127	4	6
Nelfinavir	equilibrium dialysis	4 Celcius degrees, 24h	human	0.0053	0.0005		10.1002/bdd.2160	Ryu 2018	CC1=C(C=CC=C1O)C(=O)NC(CSC2=CC=CC=C2)C(CN3CC4CCCCC4CC3C(=O)NC(C)(C)C)O	567.8	5.7	127	4	6
Nelfinavir	#N/A		human	0.015			10.1124/jpet.105.093229	Obach 2005	CC1=C(C=CC=C1O)C(=O)NC(CSC2=CC=CC=C2)C(CN3CC4CCCCC4CC3C(=O)NC(C)(C)C)O	567.8	5.7	127	4	6
Nemorubicin	equilibrium dialysis	Supplementary file2	human	0.225			10.1208/s12248-023-00800-x	Tess 2023	CC1C(C(CC(O1)OC2CC(CC3=C2C(=C4C(=C3O)C(=O)C5=C(C4=O)C(=CC=C5)OC)O)(C(=O)CO)O)N6CCOC(C6)OC)O	643.6	1.7	202	5	14
Neostigmine	equilibrium dialysis	Supplementary file2	human	1			10.1208/s12248-023-00800-x	Tess 2023	CN(C)C(=O)OC1=CC=CC(=C1)[N+](C)(C)C	223.29	1.5	29.5	0	2
Netupitant	equilibrium dialysis	Supplementary file2	human	0.00349			10.1208/s12248-023-00800-x	Tess 2023	CC1=CC=CC=C1C2=CC(=NC=C2N(C)C(=O)C(C)(C)C3=CC(=CC(=C3)C(F)(F)F)C(F)(F)F)N4CCN(CC4)C	578.6	6.8	39.7	0	10
Nevirapine	equilibrium dialysis	Supplementary file2	human	0.518			10.1208/s12248-023-00800-x	Tess 2023	CC1=C2C(=NC=C1)N(C3=C(C=CC=N3)C(=O)N2)C4CC4	266.3	2	58.1	1	4
Nicainoprol	equilibrium dialysis	Supplementary file2	human	0.478			10.1208/s12248-023-00800-x	Tess 2023	CC(C)NCC(COC1=CC=CC2=C1N(CCC2)C(=O)C3=CN=CC=C3)O	369.5	1.6	74.7	2	5
Nicardipine	equilibrium dialysis	2 μM	human	0.0024			10.1124/dmd.119.087973	Holt 2019	CC1=C(C(C(=C(N1)C)C(=O)OCCN(C)CC2=CC=CC=C2)C3=CC(=CC=C3)[N+](=O)[O-])C(=O)OC	479.5	3.8	114	1	8
Nicardipine	equilibrium dialysis	buffer 1, normal atmospheric conditions, postdialysis plasma ph 7,26	human	0.003	0.001		10.1124/dmd.110.036988	Curran 2010	CC1=C(C(C(=C(N1)C)C(=O)OCCN(C)CC2=CC=CC=C2)C3=CC(=CC=C3)[N+](=O)[O-])C(=O)OC	479.5	3.8	114	1	8
Nicardipine	equilibrium dialysis	buffer 2, normal atmospheric conditions, postdialysis plasma ph 7,26	human	0.008	0.002		10.1124/dmd.110.036988	Curran 2010	CC1=C(C(C(=C(N1)C)C(=O)OCCN(C)CC2=CC=CC=C2)C3=CC(=CC=C3)[N+](=O)[O-])C(=O)OC	479.5	3.8	114	1	8
Nicardipine	equilibrium dialysis	Supplementary file2	human	0.00823			10.1208/s12248-023-00800-x	Tess 2023	CC1=C(C(C(=C(N1)C)C(=O)OCCN(C)CC2=CC=CC=C2)C3=CC(=CC=C3)[N+](=O)[O-])C(=O)OC	479.5	3.8	114	1	8
Nicardipine	ultrafiltration	1 μM	human	0.016			10.1002/jps.22635	Beaumont 2011	CC1=C(C(C(=C(N1)C)C(=O)OCCN(C)CC2=CC=CC=C2)C3=CC(=CC=C3)[N+](=O)[O-])C(=O)OC	479.5	3.8	114	1	8
Nicardipine	ultrafiltration	lab 2	human	#N/A		<0.01	10.1002/jps.22635	Beaumont 2011	CC1=C(C(C(=C(N1)C)C(=O)OCCN(C)CC2=CC=CC=C2)C3=CC(=CC=C3)[N+](=O)[O-])C(=O)OC	479.5	3.8	114	1	8
Nifedipine	equilibrium dialysis		human	0.03			10.3109/00498254.2010.500407	Sohlenius-Sternbeck 2010	CC1=C(C(C(=C(N1)C)C(=O)OC)C2=CC=CC=C2[N+](=O)[O-])C(=O)OC	346.3	2.2	110	1	7
Nifedipine	equilibrium dialysis	Supplementary file2	human	0.0319			10.1208/s12248-023-00800-x	Tess 2023	CC1=C(C(C(=C(N1)C)C(=O)OC)C2=CC=CC=C2[N+](=O)[O-])C(=O)OC	346.3	2.2	110	1	7
Nifedipine	#N/A		human	0.04			10.1124/dmd.106.011569	Brown 2006	CC1=C(C(C(=C(N1)C)C(=O)OC)C2=CC=CC=C2[N+](=O)[O-])C(=O)OC	346.3	2.2	110	1	7
Nifedipine	#N/A		human	0.068			10.1002/bdd.1996	Ye 2016	CC1=C(C(C(=C(N1)C)C(=O)OC)C2=CC=CC=C2[N+](=O)[O-])C(=O)OC	346.3	2.2	110	1	7
Nilotinib	#N/A		human	0.02			10.1016/j.ctrv.2009.08.004	Van Erp 2009	CC1=C(C=C(C=C1)C(=O)NC2=CC(=CC(=C2)C(F)(F)F)N3C=C(N=C3)C)NC4=NC=CC(=N4)C5=CN=CC=C5	529.5	4.9	97.6	2	9
Nilvadipine	equilibrium dialysis		human	0.019		0.025-0.013	3563108 (PMID)	Niwa 1987	CC1=C(C(C(=C(N1)C#N)C(=O)OC)C2=CC(=CC=C2)[N+](=O)[O-])C(=O)OC(C)C	385.4	2.9	134	1	8
Nimodipine	ultrafiltration	lab 2	human	0.01			10.1002/jps.22635	Beaumont 2011	CC1=C(C(C(=C(N1)C)C(=O)OC(C)C)C2=CC(=CC=C2)[N+](=O)[O-])C(=O)OCCOC	418.4	3.1	120	1	8
Nimodipine	ultrafiltration	1 μM	human	0.042			10.1002/jps.22635	Beaumont 2011	CC1=C(C(C(=C(N1)C)C(=O)OC(C)C)C2=CC(=CC=C2)[N+](=O)[O-])C(=O)OCCOC	418.4	3.1	120	1	8
Nintedanib	equilibrium dialysis		human	0.016			10.1124/dmd.120.000131	Williamson 2020	CN1CCN(CC1)CC(=O)N(C)C2=CC=C(C=C2)N=C(C3=CC=CC=C3)C4=C(NC5=C4C=CC(=C5)C(=O)OC)O	539.6	4.3	102	2	7
Nintedanib	#N/A		human	0.02			10.1124/dmd.118.082966	Lombardo 2018	CN1CCN(CC1)CC(=O)N(C)C2=CC=C(C=C2)N=C(C3=CC=CC=C3)C4=C(NC5=C4C=CC(=C5)C(=O)OC)O	539.6	4.3	102	2	7
Nisoldipine	equilibrium dialysis	Supplementary file2	human	0.0137			10.1208/s12248-023-00800-x	Tess 2023	CC1=C(C(C(=C(N1)C)C(=O)OCC(C)C)C2=CC=CC=C2[N+](=O)[O-])C(=O)OC	388.4	3.3	110	1	7
Nizatidine	equilibrium dialysis	Supplementary file2	human	0.902			10.1208/s12248-023-00800-x	Tess 2023	CNC(=C[N+](=O)[O-])NCCSCC1=CSC(=N1)CN(C)C	331.5	1.6	140	2	8
NK 611	equilibrium dialysis	Supplementary file2	human	0.369			10.1208/s12248-023-00800-x	Tess 2023	#N/A	#N/A	#N/A	#N/A	#N/A	#N/A
Nomifensine	equilibrium dialysis	Supplementary file2	human	0.355			10.1208/s12248-023-00800-x	Tess 2023	CN1CC(C2=C(C1)C(=CC=C2)N)C3=CC=CC=C3	238.33	2.6	29.3	1	2
Norcisapride	equilibrium dialysis		rat	0.65			10.1124/dmd.106.014027	De Buck 2007	COC1CNCCC1NC(=O)C2=CC(=C(C=C2OC)N)Cl	313.78	0.8	85.6	3	5
Norcisapride	#N/A		human	0.625			10.1124/dmd.107.015644	De Buck 2007a	COC1CNCCC1NC(=O)C2=CC(=C(C=C2OC)N)Cl	313.78	0.8	85.6	3	5
Norcisapride	#N/A		rat	0.65			10.1124/dmd.107.015644	De Buck 2007a	COC1CNCCC1NC(=O)C2=CC(=C(C=C2OC)N)Cl	313.78	0.8	85.6	3	5
Nortilidine	equilibrium dialysis		human	0.862			10.1124/dmd.120.000131	Williamson 2020	CCOC(=O)C1(CCC=CC1NC)C2=CC=CC=C2	259.34	3.1	38.3	1	3
Nortriptyline	equilibrium dialysis	1 μM	human	0.11			10.1002/jps.23013	Umland 2012	CNCCC=C1C2=CC=CC=C2CCC3=CC=CC=C31	263.4	4.5	12	1	1
Nortriptyline	equilibrium dialysis	1 μM	human	0.13			10.1002/jps.23013	Umland 2012	CNCCC=C1C2=CC=CC=C2CCC3=CC=CC=C31	263.4	4.5	12	1	1
Nortriptyline	equilibrium dialysis	Supplementary file2	human	0.146			10.1208/s12248-023-00800-x	Tess 2023	CNCCC=C1C2=CC=CC=C2CCC3=CC=CC=C31	263.4	4.5	12	1	1
NPC1161B	equilibrium dialysis	RED device with diluted plasma correcting for the dilution factor; presaturation of device and 24 h dialysis	human	0.00074	0.00016		10.1186/s12936-019-3075-5	Charman 2020	#N/A	#N/A	#N/A	#N/A	#N/A	#N/A
№0004	#N/A		dog	0.42			10.1007/s11095-022-03205-1	Tess 2022	#N/A	#N/A	#N/A	#N/A	#N/A	#N/A
№0014	#N/A		dog	0.495			10.1007/s11095-022-03205-1	Tess 2022	#N/A	#N/A	#N/A	#N/A	#N/A	#N/A
№0014	#N/A		mouse	0.255			10.1007/s11095-022-03205-1	Tess 2022	#N/A	#N/A	#N/A	#N/A	#N/A	#N/A
№0014	#N/A		rat	0.212			10.1007/s11095-022-03205-1	Tess 2022	#N/A	#N/A	#N/A	#N/A	#N/A	#N/A
№0018	#N/A		mouse	0.077			10.1007/s11095-022-03205-1	Tess 2022	#N/A	#N/A	#N/A	#N/A	#N/A	#N/A
№0019	#N/A		mouse	0.00702			10.1007/s11095-022-03205-1	Tess 2022	#N/A	#N/A	#N/A	#N/A	#N/A	#N/A
№0020	#N/A		mouse	0.265			10.1007/s11095-022-03205-1	Tess 2022	#N/A	#N/A	#N/A	#N/A	#N/A	#N/A
№0020	#N/A		rat	0.281			10.1007/s11095-022-03205-1	Tess 2022	#N/A	#N/A	#N/A	#N/A	#N/A	#N/A
№0021	#N/A		dog	0.69			10.1007/s11095-022-03205-1	Tess 2022	#N/A	#N/A	#N/A	#N/A	#N/A	#N/A
№0021	#N/A		mouse	0.54			10.1007/s11095-022-03205-1	Tess 2022	#N/A	#N/A	#N/A	#N/A	#N/A	#N/A
№0022	#N/A		mouse	0.0163			10.1007/s11095-022-03205-1	Tess 2022	#N/A	#N/A	#N/A	#N/A	#N/A	#N/A
№0023	#N/A		mouse	0.0136			10.1007/s11095-022-03205-1	Tess 2022	#N/A	#N/A	#N/A	#N/A	#N/A	#N/A
№0023	#N/A		non-human primate	0.028			10.1007/s11095-022-03205-1	Tess 2022	#N/A	#N/A	#N/A	#N/A	#N/A	#N/A
№0023	#N/A		rat	0.00564			10.1007/s11095-022-03205-1	Tess 2022	#N/A	#N/A	#N/A	#N/A	#N/A	#N/A
№0024	#N/A		mouse	0.22			10.1007/s11095-022-03205-1	Tess 2022	#N/A	#N/A	#N/A	#N/A	#N/A	#N/A
№0025	#N/A		mouse	0.0068			10.1007/s11095-022-03205-1	Tess 2022	#N/A	#N/A	#N/A	#N/A	#N/A	#N/A
№0026	#N/A		mouse	0.61			10.1007/s11095-022-03205-1	Tess 2022	#N/A	#N/A	#N/A	#N/A	#N/A	#N/A
№0027	#N/A		dog	0.174			10.1007/s11095-022-03205-1	Tess 2022	#N/A	#N/A	#N/A	#N/A	#N/A	#N/A
№0027	#N/A		mouse	0.021			10.1007/s11095-022-03205-1	Tess 2022	#N/A	#N/A	#N/A	#N/A	#N/A	#N/A
№0028	#N/A		mouse	0.12			10.1007/s11095-022-03205-1	Tess 2022	#N/A	#N/A	#N/A	#N/A	#N/A	#N/A
№0029	#N/A		dog	0.244			10.1007/s11095-022-03205-1	Tess 2022	#N/A	#N/A	#N/A	#N/A	#N/A	#N/A
№0029	#N/A		mouse	0.141			10.1007/s11095-022-03205-1	Tess 2022	#N/A	#N/A	#N/A	#N/A	#N/A	#N/A
№0029	#N/A		non-human primate	0.0782			10.1007/s11095-022-03205-1	Tess 2022	#N/A	#N/A	#N/A	#N/A	#N/A	#N/A
№0029	#N/A		rat	0.185			10.1007/s11095-022-03205-1	Tess 2022	#N/A	#N/A	#N/A	#N/A	#N/A	#N/A
№0030	#N/A		mouse	0.000883			10.1007/s11095-022-03205-1	Tess 2022	#N/A	#N/A	#N/A	#N/A	#N/A	#N/A
№0030	#N/A		non-human primate	0.00626			10.1007/s11095-022-03205-1	Tess 2022	#N/A	#N/A	#N/A	#N/A	#N/A	#N/A
№0030	#N/A		rat	0.00033			10.1007/s11095-022-03205-1	Tess 2022	#N/A	#N/A	#N/A	#N/A	#N/A	#N/A
№0031	#N/A		mouse	0.44			10.1007/s11095-022-03205-1	Tess 2022	#N/A	#N/A	#N/A	#N/A	#N/A	#N/A
№0031	#N/A		rat	0.0936			10.1007/s11095-022-03205-1	Tess 2022	#N/A	#N/A	#N/A	#N/A	#N/A	#N/A
№0032	#N/A		dog	0.033			10.1007/s11095-022-03205-1	Tess 2022	#N/A	#N/A	#N/A	#N/A	#N/A	#N/A
№0032	#N/A		mouse	0.0201			10.1007/s11095-022-03205-1	Tess 2022	#N/A	#N/A	#N/A	#N/A	#N/A	#N/A
№0032	#N/A		non-human primate	0.0409			10.1007/s11095-022-03205-1	Tess 2022	#N/A	#N/A	#N/A	#N/A	#N/A	#N/A
№0032	#N/A		rat	0.00805			10.1007/s11095-022-03205-1	Tess 2022	#N/A	#N/A	#N/A	#N/A	#N/A	#N/A
№0033	#N/A		mouse	0.097			10.1007/s11095-022-03205-1	Tess 2022	#N/A	#N/A	#N/A	#N/A	#N/A	#N/A
№0033	#N/A		rat	0.016			10.1007/s11095-022-03205-1	Tess 2022	#N/A	#N/A	#N/A	#N/A	#N/A	#N/A
№0034	#N/A		mouse	0.00353			10.1007/s11095-022-03205-1	Tess 2022	#N/A	#N/A	#N/A	#N/A	#N/A	#N/A
№0035	#N/A		mouse	0.4			10.1007/s11095-022-03205-1	Tess 2022	#N/A	#N/A	#N/A	#N/A	#N/A	#N/A
№0036	#N/A		mouse	0.0319			10.1007/s11095-022-03205-1	Tess 2022	#N/A	#N/A	#N/A	#N/A	#N/A	#N/A
№0036	#N/A		rat	0.0271			10.1007/s11095-022-03205-1	Tess 2022	#N/A	#N/A	#N/A	#N/A	#N/A	#N/A
№0037	#N/A		mouse	0.464			10.1007/s11095-022-03205-1	Tess 2022	#N/A	#N/A	#N/A	#N/A	#N/A	#N/A
№0037	#N/A		non-human primate	0.394			10.1007/s11095-022-03205-1	Tess 2022	#N/A	#N/A	#N/A	#N/A	#N/A	#N/A
№0038	#N/A		mouse	0.0287			10.1007/s11095-022-03205-1	Tess 2022	#N/A	#N/A	#N/A	#N/A	#N/A	#N/A
№0038	#N/A		rat	0.0243			10.1007/s11095-022-03205-1	Tess 2022	#N/A	#N/A	#N/A	#N/A	#N/A	#N/A
№0039	#N/A		mouse	0.174			10.1007/s11095-022-03205-1	Tess 2022	#N/A	#N/A	#N/A	#N/A	#N/A	#N/A
№0039	#N/A		rat	0.117			10.1007/s11095-022-03205-1	Tess 2022	#N/A	#N/A	#N/A	#N/A	#N/A	#N/A
№0040	#N/A		mouse	0.0423			10.1007/s11095-022-03205-1	Tess 2022	#N/A	#N/A	#N/A	#N/A	#N/A	#N/A
№0041	#N/A		mouse	0.343			10.1007/s11095-022-03205-1	Tess 2022	#N/A	#N/A	#N/A	#N/A	#N/A	#N/A
№0041	#N/A		non-human primate	0.485			10.1007/s11095-022-03205-1	Tess 2022	#N/A	#N/A	#N/A	#N/A	#N/A	#N/A
№0042	#N/A		mouse	0.314			10.1007/s11095-022-03205-1	Tess 2022	#N/A	#N/A	#N/A	#N/A	#N/A	#N/A
№0042	#N/A		rat	0.275			10.1007/s11095-022-03205-1	Tess 2022	#N/A	#N/A	#N/A	#N/A	#N/A	#N/A
№0043	#N/A		mouse	0.173			10.1007/s11095-022-03205-1	Tess 2022	#N/A	#N/A	#N/A	#N/A	#N/A	#N/A
№0044	#N/A		mouse	0.104			10.1007/s11095-022-03205-1	Tess 2022	#N/A	#N/A	#N/A	#N/A	#N/A	#N/A
№0045	#N/A		mouse	0.0418			10.1007/s11095-022-03205-1	Tess 2022	#N/A	#N/A	#N/A	#N/A	#N/A	#N/A
№0046	#N/A		dog	0.0256			10.1007/s11095-022-03205-1	Tess 2022	#N/A	#N/A	#N/A	#N/A	#N/A	#N/A
№0046	#N/A		mouse	0.0783			10.1007/s11095-022-03205-1	Tess 2022	#N/A	#N/A	#N/A	#N/A	#N/A	#N/A
№0046	#N/A		non-human primate	0.167			10.1007/s11095-022-03205-1	Tess 2022	#N/A	#N/A	#N/A	#N/A	#N/A	#N/A
№0046	#N/A		rat	0.0775			10.1007/s11095-022-03205-1	Tess 2022	#N/A	#N/A	#N/A	#N/A	#N/A	#N/A
№0047	#N/A		mouse	0.25			10.1007/s11095-022-03205-1	Tess 2022	#N/A	#N/A	#N/A	#N/A	#N/A	#N/A
№0048	#N/A		mouse	0.0111			10.1007/s11095-022-03205-1	Tess 2022	#N/A	#N/A	#N/A	#N/A	#N/A	#N/A
№0049	#N/A		mouse	0.172			10.1007/s11095-022-03205-1	Tess 2022	#N/A	#N/A	#N/A	#N/A	#N/A	#N/A
№0049	#N/A		rat	0.222			10.1007/s11095-022-03205-1	Tess 2022	#N/A	#N/A	#N/A	#N/A	#N/A	#N/A
№0050	#N/A		mouse	0.0339			10.1007/s11095-022-03205-1	Tess 2022	#N/A	#N/A	#N/A	#N/A	#N/A	#N/A
№0051	#N/A		mouse	0.021			10.1007/s11095-022-03205-1	Tess 2022	#N/A	#N/A	#N/A	#N/A	#N/A	#N/A
№0052	#N/A		dog	0.253			10.1007/s11095-022-03205-1	Tess 2022	#N/A	#N/A	#N/A	#N/A	#N/A	#N/A
№0052	#N/A		mouse	0.0906			10.1007/s11095-022-03205-1	Tess 2022	#N/A	#N/A	#N/A	#N/A	#N/A	#N/A
№0052	#N/A		rat	0.156			10.1007/s11095-022-03205-1	Tess 2022	#N/A	#N/A	#N/A	#N/A	#N/A	#N/A
№0053	#N/A		mouse	0.107			10.1007/s11095-022-03205-1	Tess 2022	#N/A	#N/A	#N/A	#N/A	#N/A	#N/A
№0053	#N/A		rat	0.131			10.1007/s11095-022-03205-1	Tess 2022	#N/A	#N/A	#N/A	#N/A	#N/A	#N/A
№0054	#N/A		dog	0.422			10.1007/s11095-022-03205-1	Tess 2022	#N/A	#N/A	#N/A	#N/A	#N/A	#N/A
№0054	#N/A		mouse	0.256			10.1007/s11095-022-03205-1	Tess 2022	#N/A	#N/A	#N/A	#N/A	#N/A	#N/A
№0054	#N/A		rat	0.215			10.1007/s11095-022-03205-1	Tess 2022	#N/A	#N/A	#N/A	#N/A	#N/A	#N/A
№0055	#N/A		mouse	0.336			10.1007/s11095-022-03205-1	Tess 2022	#N/A	#N/A	#N/A	#N/A	#N/A	#N/A
№0055	#N/A		non-human primate	0.414			10.1007/s11095-022-03205-1	Tess 2022	#N/A	#N/A	#N/A	#N/A	#N/A	#N/A
№0055	#N/A		rat	0.403			10.1007/s11095-022-03205-1	Tess 2022	#N/A	#N/A	#N/A	#N/A	#N/A	#N/A
№0056	#N/A		mouse	0.000816			10.1007/s11095-022-03205-1	Tess 2022	#N/A	#N/A	#N/A	#N/A	#N/A	#N/A
№0057	#N/A		mouse	0.21			10.1007/s11095-022-03205-1	Tess 2022	#N/A	#N/A	#N/A	#N/A	#N/A	#N/A
№0057	#N/A		rat	0.232			10.1007/s11095-022-03205-1	Tess 2022	#N/A	#N/A	#N/A	#N/A	#N/A	#N/A
№0058	#N/A		mouse	0.143			10.1007/s11095-022-03205-1	Tess 2022	#N/A	#N/A	#N/A	#N/A	#N/A	#N/A
№0059	#N/A		mouse	0.517			10.1007/s11095-022-03205-1	Tess 2022	#N/A	#N/A	#N/A	#N/A	#N/A	#N/A
№0060	#N/A		mouse	0.275			10.1007/s11095-022-03205-1	Tess 2022	#N/A	#N/A	#N/A	#N/A	#N/A	#N/A
№0060	#N/A		rat	0.254			10.1007/s11095-022-03205-1	Tess 2022	#N/A	#N/A	#N/A	#N/A	#N/A	#N/A
№0061	#N/A		mouse	0.192			10.1007/s11095-022-03205-1	Tess 2022	#N/A	#N/A	#N/A	#N/A	#N/A	#N/A
№0062	#N/A		mouse	0.202			10.1007/s11095-022-03205-1	Tess 2022	#N/A	#N/A	#N/A	#N/A	#N/A	#N/A
№0062	#N/A		non-human primate	0.285			10.1007/s11095-022-03205-1	Tess 2022	#N/A	#N/A	#N/A	#N/A	#N/A	#N/A
№0062	#N/A		rat	0.156			10.1007/s11095-022-03205-1	Tess 2022	#N/A	#N/A	#N/A	#N/A	#N/A	#N/A
№0063	#N/A		mouse	0.243			10.1007/s11095-022-03205-1	Tess 2022	#N/A	#N/A	#N/A	#N/A	#N/A	#N/A
№0064	#N/A		mouse	0.0564			10.1007/s11095-022-03205-1	Tess 2022	#N/A	#N/A	#N/A	#N/A	#N/A	#N/A
№0064	#N/A		non-human primate	0.0784			10.1007/s11095-022-03205-1	Tess 2022	#N/A	#N/A	#N/A	#N/A	#N/A	#N/A
№0065	#N/A		mouse	0.0192			10.1007/s11095-022-03205-1	Tess 2022	#N/A	#N/A	#N/A	#N/A	#N/A	#N/A
№0066	#N/A		mouse	0.0833			10.1007/s11095-022-03205-1	Tess 2022	#N/A	#N/A	#N/A	#N/A	#N/A	#N/A
№0067	#N/A		mouse	0.323			10.1007/s11095-022-03205-1	Tess 2022	#N/A	#N/A	#N/A	#N/A	#N/A	#N/A
№0068	#N/A		mouse	0.0841			10.1007/s11095-022-03205-1	Tess 2022	#N/A	#N/A	#N/A	#N/A	#N/A	#N/A
№0069	#N/A		mouse	0.0159			10.1007/s11095-022-03205-1	Tess 2022	#N/A	#N/A	#N/A	#N/A	#N/A	#N/A
№0070	#N/A		mouse	0.324			10.1007/s11095-022-03205-1	Tess 2022	#N/A	#N/A	#N/A	#N/A	#N/A	#N/A
№0070	#N/A		rat	0.233			10.1007/s11095-022-03205-1	Tess 2022	#N/A	#N/A	#N/A	#N/A	#N/A	#N/A
№0071	#N/A		dog	0.158			10.1007/s11095-022-03205-1	Tess 2022	#N/A	#N/A	#N/A	#N/A	#N/A	#N/A
№0071	#N/A		mouse	0.0654			10.1007/s11095-022-03205-1	Tess 2022	#N/A	#N/A	#N/A	#N/A	#N/A	#N/A
№0071	#N/A		non-human primate	0.153			10.1007/s11095-022-03205-1	Tess 2022	#N/A	#N/A	#N/A	#N/A	#N/A	#N/A
№0072	#N/A		mouse	0.212			10.1007/s11095-022-03205-1	Tess 2022	#N/A	#N/A	#N/A	#N/A	#N/A	#N/A
№0073	#N/A		mouse	0.0967			10.1007/s11095-022-03205-1	Tess 2022	#N/A	#N/A	#N/A	#N/A	#N/A	#N/A
№0074	#N/A		mouse	0.103			10.1007/s11095-022-03205-1	Tess 2022	#N/A	#N/A	#N/A	#N/A	#N/A	#N/A
№0075	#N/A		mouse	0.344			10.1007/s11095-022-03205-1	Tess 2022	#N/A	#N/A	#N/A	#N/A	#N/A	#N/A
№0076	#N/A		mouse	0.0179			10.1007/s11095-022-03205-1	Tess 2022	#N/A	#N/A	#N/A	#N/A	#N/A	#N/A
№0077	#N/A		mouse	0.0311			10.1007/s11095-022-03205-1	Tess 2022	#N/A	#N/A	#N/A	#N/A	#N/A	#N/A
№0078	#N/A		mouse	0.0167			10.1007/s11095-022-03205-1	Tess 2022	#N/A	#N/A	#N/A	#N/A	#N/A	#N/A
№0079	#N/A		mouse	0.0915			10.1007/s11095-022-03205-1	Tess 2022	#N/A	#N/A	#N/A	#N/A	#N/A	#N/A
№0080	#N/A		mouse	0.0241			10.1007/s11095-022-03205-1	Tess 2022	#N/A	#N/A	#N/A	#N/A	#N/A	#N/A
№0081	#N/A		mouse	0.0435			10.1007/s11095-022-03205-1	Tess 2022	#N/A	#N/A	#N/A	#N/A	#N/A	#N/A
№0082	#N/A		dog	0.171			10.1007/s11095-022-03205-1	Tess 2022	#N/A	#N/A	#N/A	#N/A	#N/A	#N/A
№0082	#N/A		mouse	0.149			10.1007/s11095-022-03205-1	Tess 2022	#N/A	#N/A	#N/A	#N/A	#N/A	#N/A
№0082	#N/A		rat	0.0708			10.1007/s11095-022-03205-1	Tess 2022	#N/A	#N/A	#N/A	#N/A	#N/A	#N/A
№0083	#N/A		mouse	0.0559			10.1007/s11095-022-03205-1	Tess 2022	#N/A	#N/A	#N/A	#N/A	#N/A	#N/A
№0084	#N/A		mouse	0.165			10.1007/s11095-022-03205-1	Tess 2022	#N/A	#N/A	#N/A	#N/A	#N/A	#N/A
№0084	#N/A		rat	0.208			10.1007/s11095-022-03205-1	Tess 2022	#N/A	#N/A	#N/A	#N/A	#N/A	#N/A
№0084	#N/A		rat	0.38			10.1007/s11095-022-03205-1	Tess 2022	#N/A	#N/A	#N/A	#N/A	#N/A	#N/A
№0085	#N/A		mouse	0.224			10.1007/s11095-022-03205-1	Tess 2022	#N/A	#N/A	#N/A	#N/A	#N/A	#N/A
№0085	#N/A		rat	0.662			10.1007/s11095-022-03205-1	Tess 2022	#N/A	#N/A	#N/A	#N/A	#N/A	#N/A
№0085	#N/A		rat	0.666			10.1007/s11095-022-03205-1	Tess 2022	#N/A	#N/A	#N/A	#N/A	#N/A	#N/A
№0086	#N/A		non-human primate	0.19			10.1007/s11095-022-03205-1	Tess 2022	#N/A	#N/A	#N/A	#N/A	#N/A	#N/A
№0086	#N/A		rat	0.0682			10.1007/s11095-022-03205-1	Tess 2022	#N/A	#N/A	#N/A	#N/A	#N/A	#N/A
№0087	#N/A		dog	0.364			10.1007/s11095-022-03205-1	Tess 2022	#N/A	#N/A	#N/A	#N/A	#N/A	#N/A
№0087	#N/A		rat	0.296			10.1007/s11095-022-03205-1	Tess 2022	#N/A	#N/A	#N/A	#N/A	#N/A	#N/A
№0088	#N/A		rat	0.229			10.1007/s11095-022-03205-1	Tess 2022	#N/A	#N/A	#N/A	#N/A	#N/A	#N/A
№0089	#N/A		rat	0.00108			10.1007/s11095-022-03205-1	Tess 2022	#N/A	#N/A	#N/A	#N/A	#N/A	#N/A
№0090	#N/A		rat	0.0327			10.1007/s11095-022-03205-1	Tess 2022	#N/A	#N/A	#N/A	#N/A	#N/A	#N/A
№0091	#N/A		rat	0.0836			10.1007/s11095-022-03205-1	Tess 2022	#N/A	#N/A	#N/A	#N/A	#N/A	#N/A
№0092	#N/A		rat	0.27			10.1007/s11095-022-03205-1	Tess 2022	#N/A	#N/A	#N/A	#N/A	#N/A	#N/A
№0093	#N/A		rat	0.00284			10.1007/s11095-022-03205-1	Tess 2022	#N/A	#N/A	#N/A	#N/A	#N/A	#N/A
№0094	#N/A		rat	0.0139			10.1007/s11095-022-03205-1	Tess 2022	#N/A	#N/A	#N/A	#N/A	#N/A	#N/A
№0095	#N/A		rat	0.058			10.1007/s11095-022-03205-1	Tess 2022	#N/A	#N/A	#N/A	#N/A	#N/A	#N/A
№0096	#N/A		dog	0.396			10.1007/s11095-022-03205-1	Tess 2022	#N/A	#N/A	#N/A	#N/A	#N/A	#N/A
№0096	#N/A		rat	0.421			10.1007/s11095-022-03205-1	Tess 2022	#N/A	#N/A	#N/A	#N/A	#N/A	#N/A
№0097	#N/A		rat	0.0161			10.1007/s11095-022-03205-1	Tess 2022	#N/A	#N/A	#N/A	#N/A	#N/A	#N/A
№0098	#N/A		rat	0.676			10.1007/s11095-022-03205-1	Tess 2022	#N/A	#N/A	#N/A	#N/A	#N/A	#N/A
№0099	#N/A		rat	0.0129			10.1007/s11095-022-03205-1	Tess 2022	#N/A	#N/A	#N/A	#N/A	#N/A	#N/A
№0100	#N/A		rat	0.118			10.1007/s11095-022-03205-1	Tess 2022	#N/A	#N/A	#N/A	#N/A	#N/A	#N/A
№0101	#N/A		rat	0.267			10.1007/s11095-022-03205-1	Tess 2022	#N/A	#N/A	#N/A	#N/A	#N/A	#N/A
№0102	#N/A		rat	0.529			10.1007/s11095-022-03205-1	Tess 2022	#N/A	#N/A	#N/A	#N/A	#N/A	#N/A
№0103	#N/A		rat	0.00316			10.1007/s11095-022-03205-1	Tess 2022	#N/A	#N/A	#N/A	#N/A	#N/A	#N/A
№0104	#N/A		rat	0.0969			10.1007/s11095-022-03205-1	Tess 2022	#N/A	#N/A	#N/A	#N/A	#N/A	#N/A
№0105	#N/A		rat	0.000819			10.1007/s11095-022-03205-1	Tess 2022	#N/A	#N/A	#N/A	#N/A	#N/A	#N/A
№0106	#N/A		rat	0.0492			10.1007/s11095-022-03205-1	Tess 2022	#N/A	#N/A	#N/A	#N/A	#N/A	#N/A
№0107	#N/A		rat	0.03			10.1007/s11095-022-03205-1	Tess 2022	#N/A	#N/A	#N/A	#N/A	#N/A	#N/A
№0108	#N/A		rat	0.0487			10.1007/s11095-022-03205-1	Tess 2022	#N/A	#N/A	#N/A	#N/A	#N/A	#N/A
№0109	#N/A		non-human primate	3.66e-05			10.1007/s11095-022-03205-1	Tess 2022	#N/A	#N/A	#N/A	#N/A	#N/A	#N/A
№0109	#N/A		rat	5.81e-05			10.1007/s11095-022-03205-1	Tess 2022	#N/A	#N/A	#N/A	#N/A	#N/A	#N/A
№0110	#N/A		rat	0.249			10.1007/s11095-022-03205-1	Tess 2022	#N/A	#N/A	#N/A	#N/A	#N/A	#N/A
№0111	#N/A		rat	0.327			10.1007/s11095-022-03205-1	Tess 2022	#N/A	#N/A	#N/A	#N/A	#N/A	#N/A
№0112	#N/A		rat	0.076			10.1007/s11095-022-03205-1	Tess 2022	#N/A	#N/A	#N/A	#N/A	#N/A	#N/A
№0113	#N/A		rat	0.017			10.1007/s11095-022-03205-1	Tess 2022	#N/A	#N/A	#N/A	#N/A	#N/A	#N/A
№0114	#N/A		rat	0.094			10.1007/s11095-022-03205-1	Tess 2022	#N/A	#N/A	#N/A	#N/A	#N/A	#N/A
№0115	#N/A		rat	0.0601			10.1007/s11095-022-03205-1	Tess 2022	#N/A	#N/A	#N/A	#N/A	#N/A	#N/A
№0116	#N/A		rat	0.0021			10.1007/s11095-022-03205-1	Tess 2022	#N/A	#N/A	#N/A	#N/A	#N/A	#N/A
№0117	#N/A		rat	0.451			10.1007/s11095-022-03205-1	Tess 2022	#N/A	#N/A	#N/A	#N/A	#N/A	#N/A
№0118	#N/A		rat	0.2			10.1007/s11095-022-03205-1	Tess 2022	#N/A	#N/A	#N/A	#N/A	#N/A	#N/A
№0119	#N/A		rat	0.0117			10.1007/s11095-022-03205-1	Tess 2022	#N/A	#N/A	#N/A	#N/A	#N/A	#N/A
№0120	#N/A		rat	0.22			10.1007/s11095-022-03205-1	Tess 2022	#N/A	#N/A	#N/A	#N/A	#N/A	#N/A
№0121	#N/A		dog	0.47			10.1007/s11095-022-03205-1	Tess 2022	#N/A	#N/A	#N/A	#N/A	#N/A	#N/A
№0121	#N/A		rat	0.27			10.1007/s11095-022-03205-1	Tess 2022	#N/A	#N/A	#N/A	#N/A	#N/A	#N/A
№0122	#N/A		rat	0.364			10.1007/s11095-022-03205-1	Tess 2022	#N/A	#N/A	#N/A	#N/A	#N/A	#N/A
№0123	#N/A		rat	0.226			10.1007/s11095-022-03205-1	Tess 2022	#N/A	#N/A	#N/A	#N/A	#N/A	#N/A
№0124	#N/A		rat	0.0373			10.1007/s11095-022-03205-1	Tess 2022	#N/A	#N/A	#N/A	#N/A	#N/A	#N/A
№0125	#N/A		rat	0.0961			10.1007/s11095-022-03205-1	Tess 2022	#N/A	#N/A	#N/A	#N/A	#N/A	#N/A
№0126	#N/A		dog	0.494			10.1007/s11095-022-03205-1	Tess 2022	#N/A	#N/A	#N/A	#N/A	#N/A	#N/A
№0126	#N/A		rat	0.424			10.1007/s11095-022-03205-1	Tess 2022	#N/A	#N/A	#N/A	#N/A	#N/A	#N/A
№0127	#N/A		rat	0.5			10.1007/s11095-022-03205-1	Tess 2022	#N/A	#N/A	#N/A	#N/A	#N/A	#N/A
№0128	#N/A		dog	0.0252			10.1007/s11095-022-03205-1	Tess 2022	#N/A	#N/A	#N/A	#N/A	#N/A	#N/A
№0128	#N/A		rat	0.123			10.1007/s11095-022-03205-1	Tess 2022	#N/A	#N/A	#N/A	#N/A	#N/A	#N/A
№0129	#N/A		rat	0.00214			10.1007/s11095-022-03205-1	Tess 2022	#N/A	#N/A	#N/A	#N/A	#N/A	#N/A
№0130	#N/A		rat	0.0291			10.1007/s11095-022-03205-1	Tess 2022	#N/A	#N/A	#N/A	#N/A	#N/A	#N/A
№0131	#N/A		rat	0.0479			10.1007/s11095-022-03205-1	Tess 2022	#N/A	#N/A	#N/A	#N/A	#N/A	#N/A
№0132	#N/A		rat	0.0423			10.1007/s11095-022-03205-1	Tess 2022	#N/A	#N/A	#N/A	#N/A	#N/A	#N/A
№0133	#N/A		rat	0.0105			10.1007/s11095-022-03205-1	Tess 2022	#N/A	#N/A	#N/A	#N/A	#N/A	#N/A
№0134	#N/A		rat	0.0195			10.1007/s11095-022-03205-1	Tess 2022	#N/A	#N/A	#N/A	#N/A	#N/A	#N/A
№0135	#N/A		rat	0.522			10.1007/s11095-022-03205-1	Tess 2022	#N/A	#N/A	#N/A	#N/A	#N/A	#N/A
№0136	#N/A		non-human primate	0.335			10.1007/s11095-022-03205-1	Tess 2022	#N/A	#N/A	#N/A	#N/A	#N/A	#N/A
№0136	#N/A		rat	0.292			10.1007/s11095-022-03205-1	Tess 2022	#N/A	#N/A	#N/A	#N/A	#N/A	#N/A
№0137	#N/A		rat	0.00465			10.1007/s11095-022-03205-1	Tess 2022	#N/A	#N/A	#N/A	#N/A	#N/A	#N/A
№0138	#N/A		rat	0.118			10.1007/s11095-022-03205-1	Tess 2022	#N/A	#N/A	#N/A	#N/A	#N/A	#N/A
№0139	#N/A		rat	0.135			10.1007/s11095-022-03205-1	Tess 2022	#N/A	#N/A	#N/A	#N/A	#N/A	#N/A
№0140	#N/A		rat	0.016			10.1007/s11095-022-03205-1	Tess 2022	#N/A	#N/A	#N/A	#N/A	#N/A	#N/A
№0141	#N/A		rat	0.00606			10.1007/s11095-022-03205-1	Tess 2022	#N/A	#N/A	#N/A	#N/A	#N/A	#N/A
№0142	#N/A		rat	0.0521			10.1007/s11095-022-03205-1	Tess 2022	#N/A	#N/A	#N/A	#N/A	#N/A	#N/A
№0143	#N/A		rat	0.00204			10.1007/s11095-022-03205-1	Tess 2022	#N/A	#N/A	#N/A	#N/A	#N/A	#N/A
№0144	#N/A		rat	0.0204			10.1007/s11095-022-03205-1	Tess 2022	#N/A	#N/A	#N/A	#N/A	#N/A	#N/A
№0145	#N/A		rat	0.074			10.1007/s11095-022-03205-1	Tess 2022	#N/A	#N/A	#N/A	#N/A	#N/A	#N/A
№0146	#N/A		rat	0.211			10.1007/s11095-022-03205-1	Tess 2022	#N/A	#N/A	#N/A	#N/A	#N/A	#N/A
№0147	#N/A		rat	0.45			10.1007/s11095-022-03205-1	Tess 2022	#N/A	#N/A	#N/A	#N/A	#N/A	#N/A
№0148	#N/A		rat	0.097			10.1007/s11095-022-03205-1	Tess 2022	#N/A	#N/A	#N/A	#N/A	#N/A	#N/A
№0149	#N/A		rat	0.19			10.1007/s11095-022-03205-1	Tess 2022	#N/A	#N/A	#N/A	#N/A	#N/A	#N/A
№0150	#N/A		rat	0.00725			10.1007/s11095-022-03205-1	Tess 2022	#N/A	#N/A	#N/A	#N/A	#N/A	#N/A
№0151	#N/A		rat	0.72			10.1007/s11095-022-03205-1	Tess 2022	#N/A	#N/A	#N/A	#N/A	#N/A	#N/A
№0152	#N/A		rat	0.138			10.1007/s11095-022-03205-1	Tess 2022	#N/A	#N/A	#N/A	#N/A	#N/A	#N/A
№0153	#N/A		rat	0.0282			10.1007/s11095-022-03205-1	Tess 2022	#N/A	#N/A	#N/A	#N/A	#N/A	#N/A
№0154	#N/A		rat	0.133			10.1007/s11095-022-03205-1	Tess 2022	#N/A	#N/A	#N/A	#N/A	#N/A	#N/A
№0155	#N/A		rat	0.0305			10.1007/s11095-022-03205-1	Tess 2022	#N/A	#N/A	#N/A	#N/A	#N/A	#N/A
№0156	#N/A		rat	0.0209			10.1007/s11095-022-03205-1	Tess 2022	#N/A	#N/A	#N/A	#N/A	#N/A	#N/A
№0157	#N/A		dog	0.08			10.1007/s11095-022-03205-1	Tess 2022	#N/A	#N/A	#N/A	#N/A	#N/A	#N/A
№0157	#N/A		non-human primate	0.037			10.1007/s11095-022-03205-1	Tess 2022	#N/A	#N/A	#N/A	#N/A	#N/A	#N/A
№0157	#N/A		rat	0.27			10.1007/s11095-022-03205-1	Tess 2022	#N/A	#N/A	#N/A	#N/A	#N/A	#N/A
№0158	#N/A		rat	0.39			10.1007/s11095-022-03205-1	Tess 2022	#N/A	#N/A	#N/A	#N/A	#N/A	#N/A
№0159	#N/A		rat	0.23			10.1007/s11095-022-03205-1	Tess 2022	#N/A	#N/A	#N/A	#N/A	#N/A	#N/A
№0160	#N/A		rat	0.173			10.1007/s11095-022-03205-1	Tess 2022	#N/A	#N/A	#N/A	#N/A	#N/A	#N/A
№0161	#N/A		dog	0.164			10.1007/s11095-022-03205-1	Tess 2022	#N/A	#N/A	#N/A	#N/A	#N/A	#N/A
№0161	#N/A		rat	0.0776			10.1007/s11095-022-03205-1	Tess 2022	#N/A	#N/A	#N/A	#N/A	#N/A	#N/A
№0162	#N/A		rat	0.231			10.1007/s11095-022-03205-1	Tess 2022	#N/A	#N/A	#N/A	#N/A	#N/A	#N/A
№0163	#N/A		rat	0.096			10.1007/s11095-022-03205-1	Tess 2022	#N/A	#N/A	#N/A	#N/A	#N/A	#N/A
№0164	#N/A		rat	0.513			10.1007/s11095-022-03205-1	Tess 2022	#N/A	#N/A	#N/A	#N/A	#N/A	#N/A
№0165	#N/A		dog	0.476			10.1007/s11095-022-03205-1	Tess 2022	#N/A	#N/A	#N/A	#N/A	#N/A	#N/A
№0165	#N/A		rat	0.447			10.1007/s11095-022-03205-1	Tess 2022	#N/A	#N/A	#N/A	#N/A	#N/A	#N/A
№0166	#N/A		rat	0.72			10.1007/s11095-022-03205-1	Tess 2022	#N/A	#N/A	#N/A	#N/A	#N/A	#N/A
№0167	#N/A		rat	0.00423			10.1007/s11095-022-03205-1	Tess 2022	#N/A	#N/A	#N/A	#N/A	#N/A	#N/A
№0168	#N/A		rat	0.367			10.1007/s11095-022-03205-1	Tess 2022	#N/A	#N/A	#N/A	#N/A	#N/A	#N/A
№0169	#N/A		rat	0.0111			10.1007/s11095-022-03205-1	Tess 2022	#N/A	#N/A	#N/A	#N/A	#N/A	#N/A
№0170	#N/A		rat	0.108			10.1007/s11095-022-03205-1	Tess 2022	#N/A	#N/A	#N/A	#N/A	#N/A	#N/A
№0171	#N/A		rat	0.222			10.1007/s11095-022-03205-1	Tess 2022	#N/A	#N/A	#N/A	#N/A	#N/A	#N/A
№0172	#N/A		dog	0.124			10.1007/s11095-022-03205-1	Tess 2022	#N/A	#N/A	#N/A	#N/A	#N/A	#N/A
№0172	#N/A		rat	0.0718			10.1007/s11095-022-03205-1	Tess 2022	#N/A	#N/A	#N/A	#N/A	#N/A	#N/A
№0173	#N/A		rat	0.0795			10.1007/s11095-022-03205-1	Tess 2022	#N/A	#N/A	#N/A	#N/A	#N/A	#N/A
№0174	#N/A		rat	0.31			10.1007/s11095-022-03205-1	Tess 2022	#N/A	#N/A	#N/A	#N/A	#N/A	#N/A
№0175	#N/A		non-human primate	0.057			10.1007/s11095-022-03205-1	Tess 2022	#N/A	#N/A	#N/A	#N/A	#N/A	#N/A
№0175	#N/A		rat	0.0847			10.1007/s11095-022-03205-1	Tess 2022	#N/A	#N/A	#N/A	#N/A	#N/A	#N/A
№0176	#N/A		dog	0.094			10.1007/s11095-022-03205-1	Tess 2022	#N/A	#N/A	#N/A	#N/A	#N/A	#N/A
№0176	#N/A		non-human primate	0.17			10.1007/s11095-022-03205-1	Tess 2022	#N/A	#N/A	#N/A	#N/A	#N/A	#N/A
№0176	#N/A		rat	0.253			10.1007/s11095-022-03205-1	Tess 2022	#N/A	#N/A	#N/A	#N/A	#N/A	#N/A
№0177	#N/A		non-human primate	0.12			10.1007/s11095-022-03205-1	Tess 2022	#N/A	#N/A	#N/A	#N/A	#N/A	#N/A
№0177	#N/A		rat	0.145			10.1007/s11095-022-03205-1	Tess 2022	#N/A	#N/A	#N/A	#N/A	#N/A	#N/A
№0178	#N/A		rat	0.062			10.1007/s11095-022-03205-1	Tess 2022	#N/A	#N/A	#N/A	#N/A	#N/A	#N/A
№0179	#N/A		rat	0.12			10.1007/s11095-022-03205-1	Tess 2022	#N/A	#N/A	#N/A	#N/A	#N/A	#N/A
№0180	#N/A		non-human primate	0.54			10.1007/s11095-022-03205-1	Tess 2022	#N/A	#N/A	#N/A	#N/A	#N/A	#N/A
№0180	#N/A		rat	0.39			10.1007/s11095-022-03205-1	Tess 2022	#N/A	#N/A	#N/A	#N/A	#N/A	#N/A
№0181	#N/A		rat	0.0019			10.1007/s11095-022-03205-1	Tess 2022	#N/A	#N/A	#N/A	#N/A	#N/A	#N/A
№0182	#N/A		non-human primate	0.0657			10.1007/s11095-022-03205-1	Tess 2022	#N/A	#N/A	#N/A	#N/A	#N/A	#N/A
№0182	#N/A		rat	0.0111			10.1007/s11095-022-03205-1	Tess 2022	#N/A	#N/A	#N/A	#N/A	#N/A	#N/A
№0183	#N/A		rat	0.0745			10.1007/s11095-022-03205-1	Tess 2022	#N/A	#N/A	#N/A	#N/A	#N/A	#N/A
№0184	#N/A		rat	0.0463			10.1007/s11095-022-03205-1	Tess 2022	#N/A	#N/A	#N/A	#N/A	#N/A	#N/A
№0185	#N/A		dog	0.31			10.1007/s11095-022-03205-1	Tess 2022	#N/A	#N/A	#N/A	#N/A	#N/A	#N/A
№0185	#N/A		rat	0.235			10.1007/s11095-022-03205-1	Tess 2022	#N/A	#N/A	#N/A	#N/A	#N/A	#N/A
№0186	#N/A		rat	0.24			10.1007/s11095-022-03205-1	Tess 2022	#N/A	#N/A	#N/A	#N/A	#N/A	#N/A
№0187	#N/A		rat	0.0061			10.1007/s11095-022-03205-1	Tess 2022	#N/A	#N/A	#N/A	#N/A	#N/A	#N/A
№0188	#N/A		dog	0.0024			10.1007/s11095-022-03205-1	Tess 2022	#N/A	#N/A	#N/A	#N/A	#N/A	#N/A
№0188	#N/A		rat	0.0069			10.1007/s11095-022-03205-1	Tess 2022	#N/A	#N/A	#N/A	#N/A	#N/A	#N/A
№0189	#N/A		rat	0.31			10.1007/s11095-022-03205-1	Tess 2022	#N/A	#N/A	#N/A	#N/A	#N/A	#N/A
№0190	#N/A		dog	0.12			10.1007/s11095-022-03205-1	Tess 2022	#N/A	#N/A	#N/A	#N/A	#N/A	#N/A
№0190	#N/A		rat	0.14			10.1007/s11095-022-03205-1	Tess 2022	#N/A	#N/A	#N/A	#N/A	#N/A	#N/A
№0191	#N/A		dog	0.25			10.1007/s11095-022-03205-1	Tess 2022	#N/A	#N/A	#N/A	#N/A	#N/A	#N/A
№0191	#N/A		rat	0.183			10.1007/s11095-022-03205-1	Tess 2022	#N/A	#N/A	#N/A	#N/A	#N/A	#N/A
№0192	#N/A		dog	0.6			10.1007/s11095-022-03205-1	Tess 2022	#N/A	#N/A	#N/A	#N/A	#N/A	#N/A
№0192	#N/A		rat	0.48			10.1007/s11095-022-03205-1	Tess 2022	#N/A	#N/A	#N/A	#N/A	#N/A	#N/A
№0193	#N/A		dog	0.192			10.1007/s11095-022-03205-1	Tess 2022	#N/A	#N/A	#N/A	#N/A	#N/A	#N/A
№0193	#N/A		rat	0.0803			10.1007/s11095-022-03205-1	Tess 2022	#N/A	#N/A	#N/A	#N/A	#N/A	#N/A
№0194	#N/A		rat	0.043			10.1007/s11095-022-03205-1	Tess 2022	#N/A	#N/A	#N/A	#N/A	#N/A	#N/A
№0195	#N/A		rat	0.371			10.1007/s11095-022-03205-1	Tess 2022	#N/A	#N/A	#N/A	#N/A	#N/A	#N/A
№0196	#N/A		non-human primate	0.26			10.1007/s11095-022-03205-1	Tess 2022	#N/A	#N/A	#N/A	#N/A	#N/A	#N/A
№0196	#N/A		rat	0.19			10.1007/s11095-022-03205-1	Tess 2022	#N/A	#N/A	#N/A	#N/A	#N/A	#N/A
№0197	#N/A		rat	0.13			10.1007/s11095-022-03205-1	Tess 2022	#N/A	#N/A	#N/A	#N/A	#N/A	#N/A
№0198	#N/A		dog	0.42			10.1007/s11095-022-03205-1	Tess 2022	#N/A	#N/A	#N/A	#N/A	#N/A	#N/A
№0198	#N/A		rat	0.37			10.1007/s11095-022-03205-1	Tess 2022	#N/A	#N/A	#N/A	#N/A	#N/A	#N/A
№0199	#N/A		dog	0.28			10.1007/s11095-022-03205-1	Tess 2022	#N/A	#N/A	#N/A	#N/A	#N/A	#N/A
№0199	#N/A		rat	0.22			10.1007/s11095-022-03205-1	Tess 2022	#N/A	#N/A	#N/A	#N/A	#N/A	#N/A
№0200	#N/A		rat	0.018			10.1007/s11095-022-03205-1	Tess 2022	#N/A	#N/A	#N/A	#N/A	#N/A	#N/A
№0201	#N/A		rat	0.0406			10.1007/s11095-022-03205-1	Tess 2022	#N/A	#N/A	#N/A	#N/A	#N/A	#N/A
№0202	#N/A		rat	0.043			10.1007/s11095-022-03205-1	Tess 2022	#N/A	#N/A	#N/A	#N/A	#N/A	#N/A
№0203	#N/A		rat	0.0489			10.1007/s11095-022-03205-1	Tess 2022	#N/A	#N/A	#N/A	#N/A	#N/A	#N/A
№0204	#N/A		non-human primate	0.69			10.1007/s11095-022-03205-1	Tess 2022	#N/A	#N/A	#N/A	#N/A	#N/A	#N/A
№0204	#N/A		rat	0.73			10.1007/s11095-022-03205-1	Tess 2022	#N/A	#N/A	#N/A	#N/A	#N/A	#N/A
№0205	#N/A		rat	0.54			10.1007/s11095-022-03205-1	Tess 2022	#N/A	#N/A	#N/A	#N/A	#N/A	#N/A
№0206	#N/A		rat	0.75			10.1007/s11095-022-03205-1	Tess 2022	#N/A	#N/A	#N/A	#N/A	#N/A	#N/A
№0207	#N/A		non-human primate	0.208			10.1007/s11095-022-03205-1	Tess 2022	#N/A	#N/A	#N/A	#N/A	#N/A	#N/A
№0207	#N/A		rat	0.0713			10.1007/s11095-022-03205-1	Tess 2022	#N/A	#N/A	#N/A	#N/A	#N/A	#N/A
№0208	#N/A		non-human primate	0.0594			10.1007/s11095-022-03205-1	Tess 2022	#N/A	#N/A	#N/A	#N/A	#N/A	#N/A
№0208	#N/A		rat	0.0709			10.1007/s11095-022-03205-1	Tess 2022	#N/A	#N/A	#N/A	#N/A	#N/A	#N/A
№0209	#N/A		rat	0.0557			10.1007/s11095-022-03205-1	Tess 2022	#N/A	#N/A	#N/A	#N/A	#N/A	#N/A
№0210	#N/A		rat	0.337			10.1007/s11095-022-03205-1	Tess 2022	#N/A	#N/A	#N/A	#N/A	#N/A	#N/A
№0211	#N/A		non-human primate	0.058			10.1007/s11095-022-03205-1	Tess 2022	#N/A	#N/A	#N/A	#N/A	#N/A	#N/A
№0211	#N/A		rat	0.0897			10.1007/s11095-022-03205-1	Tess 2022	#N/A	#N/A	#N/A	#N/A	#N/A	#N/A
№0212	#N/A		rat	0.58			10.1007/s11095-022-03205-1	Tess 2022	#N/A	#N/A	#N/A	#N/A	#N/A	#N/A
№0213	#N/A		non-human primate	0.164			10.1007/s11095-022-03205-1	Tess 2022	#N/A	#N/A	#N/A	#N/A	#N/A	#N/A
№0213	#N/A		rat	0.1			10.1007/s11095-022-03205-1	Tess 2022	#N/A	#N/A	#N/A	#N/A	#N/A	#N/A
№0214	#N/A		dog	0.18			10.1007/s11095-022-03205-1	Tess 2022	#N/A	#N/A	#N/A	#N/A	#N/A	#N/A
№0214	#N/A		rat	0.028			10.1007/s11095-022-03205-1	Tess 2022	#N/A	#N/A	#N/A	#N/A	#N/A	#N/A
№0215	#N/A		rat	0.377			10.1007/s11095-022-03205-1	Tess 2022	#N/A	#N/A	#N/A	#N/A	#N/A	#N/A
№0216	#N/A		dog	0.841			10.1007/s11095-022-03205-1	Tess 2022	#N/A	#N/A	#N/A	#N/A	#N/A	#N/A
№0216	#N/A		non-human primate	0.861			10.1007/s11095-022-03205-1	Tess 2022	#N/A	#N/A	#N/A	#N/A	#N/A	#N/A
№0216	#N/A		rat	0.881			10.1007/s11095-022-03205-1	Tess 2022	#N/A	#N/A	#N/A	#N/A	#N/A	#N/A
№0217	#N/A		rat	0.472			10.1007/s11095-022-03205-1	Tess 2022	#N/A	#N/A	#N/A	#N/A	#N/A	#N/A
№0218	#N/A		rat	0.00615			10.1007/s11095-022-03205-1	Tess 2022	#N/A	#N/A	#N/A	#N/A	#N/A	#N/A
№0219	#N/A		rat	0.19			10.1007/s11095-022-03205-1	Tess 2022	#N/A	#N/A	#N/A	#N/A	#N/A	#N/A
№0220	#N/A		rat	0.38			10.1007/s11095-022-03205-1	Tess 2022	#N/A	#N/A	#N/A	#N/A	#N/A	#N/A
№0221	#N/A		rat	0.12			10.1007/s11095-022-03205-1	Tess 2022	#N/A	#N/A	#N/A	#N/A	#N/A	#N/A
№0222	#N/A		rat	0.195			10.1007/s11095-022-03205-1	Tess 2022	#N/A	#N/A	#N/A	#N/A	#N/A	#N/A
№0223	#N/A		non-human primate	0.0021			10.1007/s11095-022-03205-1	Tess 2022	#N/A	#N/A	#N/A	#N/A	#N/A	#N/A
№0223	#N/A		rat	0.0017			10.1007/s11095-022-03205-1	Tess 2022	#N/A	#N/A	#N/A	#N/A	#N/A	#N/A
№0224	#N/A		rat	0.015			10.1007/s11095-022-03205-1	Tess 2022	#N/A	#N/A	#N/A	#N/A	#N/A	#N/A
№0225	#N/A		rat	0.02			10.1007/s11095-022-03205-1	Tess 2022	#N/A	#N/A	#N/A	#N/A	#N/A	#N/A
№0226	#N/A		rat	0.027			10.1007/s11095-022-03205-1	Tess 2022	#N/A	#N/A	#N/A	#N/A	#N/A	#N/A
№0227	#N/A		dog	0.31			10.1007/s11095-022-03205-1	Tess 2022	#N/A	#N/A	#N/A	#N/A	#N/A	#N/A
№0227	#N/A		rat	0.3			10.1007/s11095-022-03205-1	Tess 2022	#N/A	#N/A	#N/A	#N/A	#N/A	#N/A
№0228	#N/A		rat	0.034			10.1007/s11095-022-03205-1	Tess 2022	#N/A	#N/A	#N/A	#N/A	#N/A	#N/A
№0229	#N/A		rat	0.013			10.1007/s11095-022-03205-1	Tess 2022	#N/A	#N/A	#N/A	#N/A	#N/A	#N/A
№0230	#N/A		rat	0.087			10.1007/s11095-022-03205-1	Tess 2022	#N/A	#N/A	#N/A	#N/A	#N/A	#N/A
№0231	#N/A		rat	0.25			10.1007/s11095-022-03205-1	Tess 2022	#N/A	#N/A	#N/A	#N/A	#N/A	#N/A
№0232	#N/A		rat	0.46			10.1007/s11095-022-03205-1	Tess 2022	#N/A	#N/A	#N/A	#N/A	#N/A	#N/A
№0233	#N/A		rat	0.28			10.1007/s11095-022-03205-1	Tess 2022	#N/A	#N/A	#N/A	#N/A	#N/A	#N/A
№0234	#N/A		rat	0.52			10.1007/s11095-022-03205-1	Tess 2022	#N/A	#N/A	#N/A	#N/A	#N/A	#N/A
№0235	#N/A		rat	0.0325			10.1007/s11095-022-03205-1	Tess 2022	#N/A	#N/A	#N/A	#N/A	#N/A	#N/A
№0236	#N/A		rat	0.069			10.1007/s11095-022-03205-1	Tess 2022	#N/A	#N/A	#N/A	#N/A	#N/A	#N/A
№0237	#N/A		rat	0.71			10.1007/s11095-022-03205-1	Tess 2022	#N/A	#N/A	#N/A	#N/A	#N/A	#N/A
№0238	#N/A		rat	0.0043			10.1007/s11095-022-03205-1	Tess 2022	#N/A	#N/A	#N/A	#N/A	#N/A	#N/A
№0239	#N/A		rat	0.012			10.1007/s11095-022-03205-1	Tess 2022	#N/A	#N/A	#N/A	#N/A	#N/A	#N/A
№0240	#N/A		rat	0.19			10.1007/s11095-022-03205-1	Tess 2022	#N/A	#N/A	#N/A	#N/A	#N/A	#N/A
№0241	#N/A		rat	0.198			10.1007/s11095-022-03205-1	Tess 2022	#N/A	#N/A	#N/A	#N/A	#N/A	#N/A
№0242	#N/A		rat	0.5			10.1007/s11095-022-03205-1	Tess 2022	#N/A	#N/A	#N/A	#N/A	#N/A	#N/A
№0243	#N/A		rat	0.0195			10.1007/s11095-022-03205-1	Tess 2022	#N/A	#N/A	#N/A	#N/A	#N/A	#N/A
№0244	#N/A		rat	0.0523			10.1007/s11095-022-03205-1	Tess 2022	#N/A	#N/A	#N/A	#N/A	#N/A	#N/A
№0245	#N/A		rat	0.0538			10.1007/s11095-022-03205-1	Tess 2022	#N/A	#N/A	#N/A	#N/A	#N/A	#N/A
№0246	#N/A		rat	0.5			10.1007/s11095-022-03205-1	Tess 2022	#N/A	#N/A	#N/A	#N/A	#N/A	#N/A
№0247	#N/A		rat	0.23			10.1007/s11095-022-03205-1	Tess 2022	#N/A	#N/A	#N/A	#N/A	#N/A	#N/A
№0248	#N/A		rat	0.24			10.1007/s11095-022-03205-1	Tess 2022	#N/A	#N/A	#N/A	#N/A	#N/A	#N/A
№0249	#N/A		dog	0.303			10.1007/s11095-022-03205-1	Tess 2022	#N/A	#N/A	#N/A	#N/A	#N/A	#N/A
№0249	#N/A		rat	0.19			10.1007/s11095-022-03205-1	Tess 2022	#N/A	#N/A	#N/A	#N/A	#N/A	#N/A
№0250	#N/A		rat	0.16			10.1007/s11095-022-03205-1	Tess 2022	#N/A	#N/A	#N/A	#N/A	#N/A	#N/A
№0251	#N/A		rat	0.1			10.1007/s11095-022-03205-1	Tess 2022	#N/A	#N/A	#N/A	#N/A	#N/A	#N/A
№0252	#N/A		rat	0.0164			10.1007/s11095-022-03205-1	Tess 2022	#N/A	#N/A	#N/A	#N/A	#N/A	#N/A
№0253	#N/A		rat	0.052			10.1007/s11095-022-03205-1	Tess 2022	#N/A	#N/A	#N/A	#N/A	#N/A	#N/A
№0254	#N/A		rat	0.39			10.1007/s11095-022-03205-1	Tess 2022	#N/A	#N/A	#N/A	#N/A	#N/A	#N/A
№0255	#N/A		rat	0.11			10.1007/s11095-022-03205-1	Tess 2022	#N/A	#N/A	#N/A	#N/A	#N/A	#N/A
№0256	#N/A		rat	0.0346			10.1007/s11095-022-03205-1	Tess 2022	#N/A	#N/A	#N/A	#N/A	#N/A	#N/A
№0257	#N/A		dog	0.278			10.1007/s11095-022-03205-1	Tess 2022	#N/A	#N/A	#N/A	#N/A	#N/A	#N/A
№0257	#N/A		rat	0.199			10.1007/s11095-022-03205-1	Tess 2022	#N/A	#N/A	#N/A	#N/A	#N/A	#N/A
№0258	#N/A		dog	0.0652			10.1007/s11095-022-03205-1	Tess 2022	#N/A	#N/A	#N/A	#N/A	#N/A	#N/A
№0258	#N/A		rat	0.0164			10.1007/s11095-022-03205-1	Tess 2022	#N/A	#N/A	#N/A	#N/A	#N/A	#N/A
№0259	#N/A		rat	0.215			10.1007/s11095-022-03205-1	Tess 2022	#N/A	#N/A	#N/A	#N/A	#N/A	#N/A
№0260	#N/A		rat	0.00085			10.1007/s11095-022-03205-1	Tess 2022	#N/A	#N/A	#N/A	#N/A	#N/A	#N/A
№0261	#N/A		rat	0.18			10.1007/s11095-022-03205-1	Tess 2022	#N/A	#N/A	#N/A	#N/A	#N/A	#N/A
№0262	#N/A		rat	0.0426			10.1007/s11095-022-03205-1	Tess 2022	#N/A	#N/A	#N/A	#N/A	#N/A	#N/A
№0263	#N/A		dog	0.21			10.1007/s11095-022-03205-1	Tess 2022	#N/A	#N/A	#N/A	#N/A	#N/A	#N/A
№0263	#N/A		non-human primate	0.16			10.1007/s11095-022-03205-1	Tess 2022	#N/A	#N/A	#N/A	#N/A	#N/A	#N/A
№0263	#N/A		rat	0.19			10.1007/s11095-022-03205-1	Tess 2022	#N/A	#N/A	#N/A	#N/A	#N/A	#N/A
№0264	#N/A		rat	0.0531			10.1007/s11095-022-03205-1	Tess 2022	#N/A	#N/A	#N/A	#N/A	#N/A	#N/A
№0265	#N/A		rat	0.000226			10.1007/s11095-022-03205-1	Tess 2022	#N/A	#N/A	#N/A	#N/A	#N/A	#N/A
№0266	#N/A		rat	0.0046			10.1007/s11095-022-03205-1	Tess 2022	#N/A	#N/A	#N/A	#N/A	#N/A	#N/A
№0267	#N/A		dog	0.669			10.1007/s11095-022-03205-1	Tess 2022	#N/A	#N/A	#N/A	#N/A	#N/A	#N/A
№0267	#N/A		rat	0.423			10.1007/s11095-022-03205-1	Tess 2022	#N/A	#N/A	#N/A	#N/A	#N/A	#N/A
№0268	#N/A		rat	0.17			10.1007/s11095-022-03205-1	Tess 2022	#N/A	#N/A	#N/A	#N/A	#N/A	#N/A
№0269	#N/A		rat	0.00264			10.1007/s11095-022-03205-1	Tess 2022	#N/A	#N/A	#N/A	#N/A	#N/A	#N/A
№0270	#N/A		rat	0.0754			10.1007/s11095-022-03205-1	Tess 2022	#N/A	#N/A	#N/A	#N/A	#N/A	#N/A
№0271	#N/A		dog	0.495			10.1007/s11095-022-03205-1	Tess 2022	#N/A	#N/A	#N/A	#N/A	#N/A	#N/A
№0271	#N/A		rat	0.552			10.1007/s11095-022-03205-1	Tess 2022	#N/A	#N/A	#N/A	#N/A	#N/A	#N/A
№0272	#N/A		rat	0.00203			10.1007/s11095-022-03205-1	Tess 2022	#N/A	#N/A	#N/A	#N/A	#N/A	#N/A
№0273	#N/A		rat	0.672			10.1007/s11095-022-03205-1	Tess 2022	#N/A	#N/A	#N/A	#N/A	#N/A	#N/A
№0274	#N/A		rat	0.00295			10.1007/s11095-022-03205-1	Tess 2022	#N/A	#N/A	#N/A	#N/A	#N/A	#N/A
№0275	#N/A		rat	0.00142			10.1007/s11095-022-03205-1	Tess 2022	#N/A	#N/A	#N/A	#N/A	#N/A	#N/A
№0276	#N/A		rat	0.00617			10.1007/s11095-022-03205-1	Tess 2022	#N/A	#N/A	#N/A	#N/A	#N/A	#N/A
№0277	#N/A		rat	0.106			10.1007/s11095-022-03205-1	Tess 2022	#N/A	#N/A	#N/A	#N/A	#N/A	#N/A
№0278	#N/A		rat	0.00887			10.1007/s11095-022-03205-1	Tess 2022	#N/A	#N/A	#N/A	#N/A	#N/A	#N/A
№0279	#N/A		rat	0.00514			10.1007/s11095-022-03205-1	Tess 2022	#N/A	#N/A	#N/A	#N/A	#N/A	#N/A
№0280	#N/A		rat	0.0208			10.1007/s11095-022-03205-1	Tess 2022	#N/A	#N/A	#N/A	#N/A	#N/A	#N/A
№0281	#N/A		rat	0.00956			10.1007/s11095-022-03205-1	Tess 2022	#N/A	#N/A	#N/A	#N/A	#N/A	#N/A
№0282	#N/A		rat	0.0495			10.1007/s11095-022-03205-1	Tess 2022	#N/A	#N/A	#N/A	#N/A	#N/A	#N/A
№0283	#N/A		rat	0.00748			10.1007/s11095-022-03205-1	Tess 2022	#N/A	#N/A	#N/A	#N/A	#N/A	#N/A
№0284	#N/A		non-human primate	0.13			10.1007/s11095-022-03205-1	Tess 2022	#N/A	#N/A	#N/A	#N/A	#N/A	#N/A
№0284	#N/A		rat	0.0313			10.1007/s11095-022-03205-1	Tess 2022	#N/A	#N/A	#N/A	#N/A	#N/A	#N/A
№0285	#N/A		rat	0.0203			10.1007/s11095-022-03205-1	Tess 2022	#N/A	#N/A	#N/A	#N/A	#N/A	#N/A
№0286	#N/A		rat	0.273			10.1007/s11095-022-03205-1	Tess 2022	#N/A	#N/A	#N/A	#N/A	#N/A	#N/A
№0287	#N/A		rat	0.0716			10.1007/s11095-022-03205-1	Tess 2022	#N/A	#N/A	#N/A	#N/A	#N/A	#N/A
№0288	#N/A		rat	0.0209			10.1007/s11095-022-03205-1	Tess 2022	#N/A	#N/A	#N/A	#N/A	#N/A	#N/A
№0289	#N/A		rat	0.0101			10.1007/s11095-022-03205-1	Tess 2022	#N/A	#N/A	#N/A	#N/A	#N/A	#N/A
№0290	#N/A		rat	0.0229			10.1007/s11095-022-03205-1	Tess 2022	#N/A	#N/A	#N/A	#N/A	#N/A	#N/A
№0291	#N/A		non-human primate	0.133			10.1007/s11095-022-03205-1	Tess 2022	#N/A	#N/A	#N/A	#N/A	#N/A	#N/A
№0291	#N/A		rat	0.0335			10.1007/s11095-022-03205-1	Tess 2022	#N/A	#N/A	#N/A	#N/A	#N/A	#N/A
№0292	#N/A		rat	0.0238			10.1007/s11095-022-03205-1	Tess 2022	#N/A	#N/A	#N/A	#N/A	#N/A	#N/A
№0293	#N/A		rat	0.0419			10.1007/s11095-022-03205-1	Tess 2022	#N/A	#N/A	#N/A	#N/A	#N/A	#N/A
№0294	#N/A		rat	0.0443			10.1007/s11095-022-03205-1	Tess 2022	#N/A	#N/A	#N/A	#N/A	#N/A	#N/A
№0295	#N/A		rat	0.00634			10.1007/s11095-022-03205-1	Tess 2022	#N/A	#N/A	#N/A	#N/A	#N/A	#N/A
№0296	#N/A		rat	0.303			10.1007/s11095-022-03205-1	Tess 2022	#N/A	#N/A	#N/A	#N/A	#N/A	#N/A
№0297	#N/A		rat	0.0918			10.1007/s11095-022-03205-1	Tess 2022	#N/A	#N/A	#N/A	#N/A	#N/A	#N/A
№0298	#N/A		rat	0.315			10.1007/s11095-022-03205-1	Tess 2022	#N/A	#N/A	#N/A	#N/A	#N/A	#N/A
№0299	#N/A		rat	0.273			10.1007/s11095-022-03205-1	Tess 2022	#N/A	#N/A	#N/A	#N/A	#N/A	#N/A
№0300	#N/A		rat	0.244			10.1007/s11095-022-03205-1	Tess 2022	#N/A	#N/A	#N/A	#N/A	#N/A	#N/A
№0301	#N/A		rat	0.228			10.1007/s11095-022-03205-1	Tess 2022	#N/A	#N/A	#N/A	#N/A	#N/A	#N/A
№0302	#N/A		rat	0.00109			10.1007/s11095-022-03205-1	Tess 2022	#N/A	#N/A	#N/A	#N/A	#N/A	#N/A
№0303	#N/A		rat	0.0119			10.1007/s11095-022-03205-1	Tess 2022	#N/A	#N/A	#N/A	#N/A	#N/A	#N/A
№0304	#N/A		rat	0.501			10.1007/s11095-022-03205-1	Tess 2022	#N/A	#N/A	#N/A	#N/A	#N/A	#N/A
№0305	#N/A		dog	0.0202			10.1007/s11095-022-03205-1	Tess 2022	#N/A	#N/A	#N/A	#N/A	#N/A	#N/A
№0305	#N/A		rat	0.0154			10.1007/s11095-022-03205-1	Tess 2022	#N/A	#N/A	#N/A	#N/A	#N/A	#N/A
№0306	#N/A		rat	0.201			10.1007/s11095-022-03205-1	Tess 2022	#N/A	#N/A	#N/A	#N/A	#N/A	#N/A
№0307	#N/A		dog	0.536			10.1007/s11095-022-03205-1	Tess 2022	#N/A	#N/A	#N/A	#N/A	#N/A	#N/A
№0307	#N/A		rat	0.497			10.1007/s11095-022-03205-1	Tess 2022	#N/A	#N/A	#N/A	#N/A	#N/A	#N/A
№0308	#N/A		rat	0.395			10.1007/s11095-022-03205-1	Tess 2022	#N/A	#N/A	#N/A	#N/A	#N/A	#N/A
№0309	#N/A		rat	0.221			10.1007/s11095-022-03205-1	Tess 2022	#N/A	#N/A	#N/A	#N/A	#N/A	#N/A
№0310	#N/A		non-human primate	1			10.1007/s11095-022-03205-1	Tess 2022	#N/A	#N/A	#N/A	#N/A	#N/A	#N/A
№0310	#N/A		rat	0.708			10.1007/s11095-022-03205-1	Tess 2022	#N/A	#N/A	#N/A	#N/A	#N/A	#N/A
№0311	#N/A		rat	0.448			10.1007/s11095-022-03205-1	Tess 2022	#N/A	#N/A	#N/A	#N/A	#N/A	#N/A
№0312	#N/A		rat	0.0155			10.1007/s11095-022-03205-1	Tess 2022	#N/A	#N/A	#N/A	#N/A	#N/A	#N/A
№0313	#N/A		non-human primate	0.0284			10.1007/s11095-022-03205-1	Tess 2022	#N/A	#N/A	#N/A	#N/A	#N/A	#N/A
№0313	#N/A		rat	0.0112			10.1007/s11095-022-03205-1	Tess 2022	#N/A	#N/A	#N/A	#N/A	#N/A	#N/A
№0314	#N/A		rat	0.173			10.1007/s11095-022-03205-1	Tess 2022	#N/A	#N/A	#N/A	#N/A	#N/A	#N/A
№0315	#N/A		rat	0.51			10.1007/s11095-022-03205-1	Tess 2022	#N/A	#N/A	#N/A	#N/A	#N/A	#N/A
№0316	#N/A		rat	0.00793			10.1007/s11095-022-03205-1	Tess 2022	#N/A	#N/A	#N/A	#N/A	#N/A	#N/A
№0317	#N/A		rat	0.0171			10.1007/s11095-022-03205-1	Tess 2022	#N/A	#N/A	#N/A	#N/A	#N/A	#N/A
№0318	#N/A		rat	0.032			10.1007/s11095-022-03205-1	Tess 2022	#N/A	#N/A	#N/A	#N/A	#N/A	#N/A
№0319	#N/A		dog	0.203			10.1007/s11095-022-03205-1	Tess 2022	#N/A	#N/A	#N/A	#N/A	#N/A	#N/A
№0319	#N/A		rat	0.287			10.1007/s11095-022-03205-1	Tess 2022	#N/A	#N/A	#N/A	#N/A	#N/A	#N/A
№0320	#N/A		rat	0.181			10.1007/s11095-022-03205-1	Tess 2022	#N/A	#N/A	#N/A	#N/A	#N/A	#N/A
№0321	#N/A		rat	0.359			10.1007/s11095-022-03205-1	Tess 2022	#N/A	#N/A	#N/A	#N/A	#N/A	#N/A
№0322	#N/A		rat	0.412			10.1007/s11095-022-03205-1	Tess 2022	#N/A	#N/A	#N/A	#N/A	#N/A	#N/A
№0323	#N/A		rat	0.254			10.1007/s11095-022-03205-1	Tess 2022	#N/A	#N/A	#N/A	#N/A	#N/A	#N/A
№0324	#N/A		rat	0.00326			10.1007/s11095-022-03205-1	Tess 2022	#N/A	#N/A	#N/A	#N/A	#N/A	#N/A
№0325	#N/A		rat	0.00373			10.1007/s11095-022-03205-1	Tess 2022	#N/A	#N/A	#N/A	#N/A	#N/A	#N/A
№0326	#N/A		dog	0.0477			10.1007/s11095-022-03205-1	Tess 2022	#N/A	#N/A	#N/A	#N/A	#N/A	#N/A
№0326	#N/A		non-human primate	0.0731			10.1007/s11095-022-03205-1	Tess 2022	#N/A	#N/A	#N/A	#N/A	#N/A	#N/A
№0326	#N/A		rat	0.0233			10.1007/s11095-022-03205-1	Tess 2022	#N/A	#N/A	#N/A	#N/A	#N/A	#N/A
№0327	#N/A		rat	0.00193			10.1007/s11095-022-03205-1	Tess 2022	#N/A	#N/A	#N/A	#N/A	#N/A	#N/A
№0328	#N/A		rat	0.249			10.1007/s11095-022-03205-1	Tess 2022	#N/A	#N/A	#N/A	#N/A	#N/A	#N/A
№0329	#N/A		dog	0.0639			10.1007/s11095-022-03205-1	Tess 2022	#N/A	#N/A	#N/A	#N/A	#N/A	#N/A
№0329	#N/A		rat	0.0638			10.1007/s11095-022-03205-1	Tess 2022	#N/A	#N/A	#N/A	#N/A	#N/A	#N/A
№0330	#N/A		rat	0.0358			10.1007/s11095-022-03205-1	Tess 2022	#N/A	#N/A	#N/A	#N/A	#N/A	#N/A
№0331	#N/A		rat	0.831			10.1007/s11095-022-03205-1	Tess 2022	#N/A	#N/A	#N/A	#N/A	#N/A	#N/A
№0332	#N/A		rat	0.0521			10.1007/s11095-022-03205-1	Tess 2022	#N/A	#N/A	#N/A	#N/A	#N/A	#N/A
№0333	#N/A		rat	0.00229			10.1007/s11095-022-03205-1	Tess 2022	#N/A	#N/A	#N/A	#N/A	#N/A	#N/A
№0334	#N/A		dog	0.249			10.1007/s11095-022-03205-1	Tess 2022	#N/A	#N/A	#N/A	#N/A	#N/A	#N/A
№0334	#N/A		rat	0.213			10.1007/s11095-022-03205-1	Tess 2022	#N/A	#N/A	#N/A	#N/A	#N/A	#N/A
№0335	#N/A		dog	0.161			10.1007/s11095-022-03205-1	Tess 2022	#N/A	#N/A	#N/A	#N/A	#N/A	#N/A
№0335	#N/A		rat	0.286			10.1007/s11095-022-03205-1	Tess 2022	#N/A	#N/A	#N/A	#N/A	#N/A	#N/A
№0336	#N/A		dog	0.472			10.1007/s11095-022-03205-1	Tess 2022	#N/A	#N/A	#N/A	#N/A	#N/A	#N/A
№0336	#N/A		rat	0.346			10.1007/s11095-022-03205-1	Tess 2022	#N/A	#N/A	#N/A	#N/A	#N/A	#N/A
№0337	#N/A		dog	0.0137			10.1007/s11095-022-03205-1	Tess 2022	#N/A	#N/A	#N/A	#N/A	#N/A	#N/A
№0337	#N/A		rat	0.00795			10.1007/s11095-022-03205-1	Tess 2022	#N/A	#N/A	#N/A	#N/A	#N/A	#N/A
№0338	#N/A		rat	0.00177			10.1007/s11095-022-03205-1	Tess 2022	#N/A	#N/A	#N/A	#N/A	#N/A	#N/A
№0339	#N/A		rat	0.00194			10.1007/s11095-022-03205-1	Tess 2022	#N/A	#N/A	#N/A	#N/A	#N/A	#N/A
№0340	#N/A		rat	0.0299			10.1007/s11095-022-03205-1	Tess 2022	#N/A	#N/A	#N/A	#N/A	#N/A	#N/A
№0341	#N/A		rat	0.0674			10.1007/s11095-022-03205-1	Tess 2022	#N/A	#N/A	#N/A	#N/A	#N/A	#N/A
№0342	#N/A		non-human primate	0.0839			10.1007/s11095-022-03205-1	Tess 2022	#N/A	#N/A	#N/A	#N/A	#N/A	#N/A
№0342	#N/A		rat	0.0486			10.1007/s11095-022-03205-1	Tess 2022	#N/A	#N/A	#N/A	#N/A	#N/A	#N/A
№0343	#N/A		rat	0.98			10.1007/s11095-022-03205-1	Tess 2022	#N/A	#N/A	#N/A	#N/A	#N/A	#N/A
№0344	#N/A		rat	1			10.1007/s11095-022-03205-1	Tess 2022	#N/A	#N/A	#N/A	#N/A	#N/A	#N/A
№0345	#N/A		rat	0.534			10.1007/s11095-022-03205-1	Tess 2022	#N/A	#N/A	#N/A	#N/A	#N/A	#N/A
№0346	#N/A		rat	0.717			10.1007/s11095-022-03205-1	Tess 2022	#N/A	#N/A	#N/A	#N/A	#N/A	#N/A
№0347	#N/A		rat	0.102			10.1007/s11095-022-03205-1	Tess 2022	#N/A	#N/A	#N/A	#N/A	#N/A	#N/A
№0348	#N/A		rat	0.086			10.1007/s11095-022-03205-1	Tess 2022	#N/A	#N/A	#N/A	#N/A	#N/A	#N/A
№0349	#N/A		rat	0.0017			10.1007/s11095-022-03205-1	Tess 2022	#N/A	#N/A	#N/A	#N/A	#N/A	#N/A
№0350	#N/A		rat	0.0118			10.1007/s11095-022-03205-1	Tess 2022	#N/A	#N/A	#N/A	#N/A	#N/A	#N/A
№0351	#N/A		dog	0.515			10.1007/s11095-022-03205-1	Tess 2022	#N/A	#N/A	#N/A	#N/A	#N/A	#N/A
№0351	#N/A		rat	0.254			10.1007/s11095-022-03205-1	Tess 2022	#N/A	#N/A	#N/A	#N/A	#N/A	#N/A
№0352	#N/A		rat	0.245			10.1007/s11095-022-03205-1	Tess 2022	#N/A	#N/A	#N/A	#N/A	#N/A	#N/A
№0353	#N/A		rat	0.00419			10.1007/s11095-022-03205-1	Tess 2022	#N/A	#N/A	#N/A	#N/A	#N/A	#N/A
№0354	#N/A		rat	0.423			10.1007/s11095-022-03205-1	Tess 2022	#N/A	#N/A	#N/A	#N/A	#N/A	#N/A
№0355	#N/A		rat	0.00784			10.1007/s11095-022-03205-1	Tess 2022	#N/A	#N/A	#N/A	#N/A	#N/A	#N/A
№0356	#N/A		rat	0.418			10.1007/s11095-022-03205-1	Tess 2022	#N/A	#N/A	#N/A	#N/A	#N/A	#N/A
№0357	#N/A		dog	0.0569			10.1007/s11095-022-03205-1	Tess 2022	#N/A	#N/A	#N/A	#N/A	#N/A	#N/A
№0357	#N/A		rat	0.0255			10.1007/s11095-022-03205-1	Tess 2022	#N/A	#N/A	#N/A	#N/A	#N/A	#N/A
№0358	#N/A		dog	0.342			10.1007/s11095-022-03205-1	Tess 2022	#N/A	#N/A	#N/A	#N/A	#N/A	#N/A
№0358	#N/A		rat	0.314			10.1007/s11095-022-03205-1	Tess 2022	#N/A	#N/A	#N/A	#N/A	#N/A	#N/A
№0359	#N/A		rat	0.0112			10.1007/s11095-022-03205-1	Tess 2022	#N/A	#N/A	#N/A	#N/A	#N/A	#N/A
№0360	#N/A		rat	0.00402			10.1007/s11095-022-03205-1	Tess 2022	#N/A	#N/A	#N/A	#N/A	#N/A	#N/A
№0361	#N/A		rat	0.612			10.1007/s11095-022-03205-1	Tess 2022	#N/A	#N/A	#N/A	#N/A	#N/A	#N/A
№0362	#N/A		rat	0.00248			10.1007/s11095-022-03205-1	Tess 2022	#N/A	#N/A	#N/A	#N/A	#N/A	#N/A
№0363	#N/A		rat	0.000832			10.1007/s11095-022-03205-1	Tess 2022	#N/A	#N/A	#N/A	#N/A	#N/A	#N/A
№0364	#N/A		dog	0.461			10.1007/s11095-022-03205-1	Tess 2022	#N/A	#N/A	#N/A	#N/A	#N/A	#N/A
№0364	#N/A		rat	0.311			10.1007/s11095-022-03205-1	Tess 2022	#N/A	#N/A	#N/A	#N/A	#N/A	#N/A
№0365	#N/A		dog	0.317			10.1007/s11095-022-03205-1	Tess 2022	#N/A	#N/A	#N/A	#N/A	#N/A	#N/A
№0365	#N/A		non-human primate	0.46			10.1007/s11095-022-03205-1	Tess 2022	#N/A	#N/A	#N/A	#N/A	#N/A	#N/A
№0365	#N/A		rat	0.0274			10.1007/s11095-022-03205-1	Tess 2022	#N/A	#N/A	#N/A	#N/A	#N/A	#N/A
№0366	#N/A		rat	0.113			10.1007/s11095-022-03205-1	Tess 2022	#N/A	#N/A	#N/A	#N/A	#N/A	#N/A
№0367	#N/A		non-human primate	0.518			10.1007/s11095-022-03205-1	Tess 2022	#N/A	#N/A	#N/A	#N/A	#N/A	#N/A
№0367	#N/A		rat	0.336			10.1007/s11095-022-03205-1	Tess 2022	#N/A	#N/A	#N/A	#N/A	#N/A	#N/A
№0368	#N/A		rat	0.782			10.1007/s11095-022-03205-1	Tess 2022	#N/A	#N/A	#N/A	#N/A	#N/A	#N/A
№0369	#N/A		rat	0.132			10.1007/s11095-022-03205-1	Tess 2022	#N/A	#N/A	#N/A	#N/A	#N/A	#N/A
№0370	#N/A		dog	0.437			10.1007/s11095-022-03205-1	Tess 2022	#N/A	#N/A	#N/A	#N/A	#N/A	#N/A
№0370	#N/A		rat	0.115			10.1007/s11095-022-03205-1	Tess 2022	#N/A	#N/A	#N/A	#N/A	#N/A	#N/A
№0371	#N/A		non-human primate	0.00803			10.1007/s11095-022-03205-1	Tess 2022	#N/A	#N/A	#N/A	#N/A	#N/A	#N/A
№0371	#N/A		rat	0.0061			10.1007/s11095-022-03205-1	Tess 2022	#N/A	#N/A	#N/A	#N/A	#N/A	#N/A
№0372	#N/A		rat	0.515			10.1007/s11095-022-03205-1	Tess 2022	#N/A	#N/A	#N/A	#N/A	#N/A	#N/A
№0373	#N/A		rat	0.0664			10.1007/s11095-022-03205-1	Tess 2022	#N/A	#N/A	#N/A	#N/A	#N/A	#N/A
№0374	#N/A		dog	0.266			10.1007/s11095-022-03205-1	Tess 2022	#N/A	#N/A	#N/A	#N/A	#N/A	#N/A
№0374	#N/A		rat	0.0793			10.1007/s11095-022-03205-1	Tess 2022	#N/A	#N/A	#N/A	#N/A	#N/A	#N/A
№0375	#N/A		rat	0.11			10.1007/s11095-022-03205-1	Tess 2022	#N/A	#N/A	#N/A	#N/A	#N/A	#N/A
№0376	#N/A		rat	0.0208			10.1007/s11095-022-03205-1	Tess 2022	#N/A	#N/A	#N/A	#N/A	#N/A	#N/A
№0377	#N/A		rat	0.031			10.1007/s11095-022-03205-1	Tess 2022	#N/A	#N/A	#N/A	#N/A	#N/A	#N/A
№0378	#N/A		non-human primate	0.032			10.1007/s11095-022-03205-1	Tess 2022	#N/A	#N/A	#N/A	#N/A	#N/A	#N/A
№0378	#N/A		rat	0.00822			10.1007/s11095-022-03205-1	Tess 2022	#N/A	#N/A	#N/A	#N/A	#N/A	#N/A
№0379	#N/A		rat	0.00493			10.1007/s11095-022-03205-1	Tess 2022	#N/A	#N/A	#N/A	#N/A	#N/A	#N/A
№0380	#N/A		rat	0.101			10.1007/s11095-022-03205-1	Tess 2022	#N/A	#N/A	#N/A	#N/A	#N/A	#N/A
№0381	#N/A		rat	0.0432			10.1007/s11095-022-03205-1	Tess 2022	#N/A	#N/A	#N/A	#N/A	#N/A	#N/A
№0382	#N/A		rat	0.198			10.1007/s11095-022-03205-1	Tess 2022	#N/A	#N/A	#N/A	#N/A	#N/A	#N/A
№0383	#N/A		rat	0.542			10.1007/s11095-022-03205-1	Tess 2022	#N/A	#N/A	#N/A	#N/A	#N/A	#N/A
№0384	#N/A		non-human primate	0.234			10.1007/s11095-022-03205-1	Tess 2022	#N/A	#N/A	#N/A	#N/A	#N/A	#N/A
№0384	#N/A		rat	0.294			10.1007/s11095-022-03205-1	Tess 2022	#N/A	#N/A	#N/A	#N/A	#N/A	#N/A
№0385	#N/A		dog	0.405			10.1007/s11095-022-03205-1	Tess 2022	#N/A	#N/A	#N/A	#N/A	#N/A	#N/A
№0385	#N/A		non-human primate	0.33			10.1007/s11095-022-03205-1	Tess 2022	#N/A	#N/A	#N/A	#N/A	#N/A	#N/A
№0385	#N/A		rat	0.355			10.1007/s11095-022-03205-1	Tess 2022	#N/A	#N/A	#N/A	#N/A	#N/A	#N/A
№0386	#N/A		dog	0.148			10.1007/s11095-022-03205-1	Tess 2022	#N/A	#N/A	#N/A	#N/A	#N/A	#N/A
№0386	#N/A		rat	0.138			10.1007/s11095-022-03205-1	Tess 2022	#N/A	#N/A	#N/A	#N/A	#N/A	#N/A
№0387	#N/A		rat	0.062			10.1007/s11095-022-03205-1	Tess 2022	#N/A	#N/A	#N/A	#N/A	#N/A	#N/A
№0388	#N/A		rat	0.485			10.1007/s11095-022-03205-1	Tess 2022	#N/A	#N/A	#N/A	#N/A	#N/A	#N/A
№0389	#N/A		rat	0.243			10.1007/s11095-022-03205-1	Tess 2022	#N/A	#N/A	#N/A	#N/A	#N/A	#N/A
№0390	#N/A		non-human primate	0.197			10.1007/s11095-022-03205-1	Tess 2022	#N/A	#N/A	#N/A	#N/A	#N/A	#N/A
№0390	#N/A		rat	0.18			10.1007/s11095-022-03205-1	Tess 2022	#N/A	#N/A	#N/A	#N/A	#N/A	#N/A
№0391	#N/A		non-human primate	0.0035			10.1007/s11095-022-03205-1	Tess 2022	#N/A	#N/A	#N/A	#N/A	#N/A	#N/A
№0391	#N/A		rat	0.00145			10.1007/s11095-022-03205-1	Tess 2022	#N/A	#N/A	#N/A	#N/A	#N/A	#N/A
№0392	#N/A		rat	0.00249			10.1007/s11095-022-03205-1	Tess 2022	#N/A	#N/A	#N/A	#N/A	#N/A	#N/A
№0393	#N/A		rat	0.0275			10.1007/s11095-022-03205-1	Tess 2022	#N/A	#N/A	#N/A	#N/A	#N/A	#N/A
№0394	#N/A		non-human primate	0.25			10.1007/s11095-022-03205-1	Tess 2022	#N/A	#N/A	#N/A	#N/A	#N/A	#N/A
№0394	#N/A		rat	0.277			10.1007/s11095-022-03205-1	Tess 2022	#N/A	#N/A	#N/A	#N/A	#N/A	#N/A
№0395	#N/A		rat	0.509			10.1007/s11095-022-03205-1	Tess 2022	#N/A	#N/A	#N/A	#N/A	#N/A	#N/A
№0396	#N/A		rat	0.468			10.1007/s11095-022-03205-1	Tess 2022	#N/A	#N/A	#N/A	#N/A	#N/A	#N/A
№0397	#N/A		rat	0.0056			10.1007/s11095-022-03205-1	Tess 2022	#N/A	#N/A	#N/A	#N/A	#N/A	#N/A
№0398	#N/A		rat	0.915			10.1007/s11095-022-03205-1	Tess 2022	#N/A	#N/A	#N/A	#N/A	#N/A	#N/A
№0399	#N/A		dog	0.149			10.1007/s11095-022-03205-1	Tess 2022	#N/A	#N/A	#N/A	#N/A	#N/A	#N/A
№0399	#N/A		rat	0.134			10.1007/s11095-022-03205-1	Tess 2022	#N/A	#N/A	#N/A	#N/A	#N/A	#N/A
№0400	#N/A		non-human primate	0.162			10.1007/s11095-022-03205-1	Tess 2022	#N/A	#N/A	#N/A	#N/A	#N/A	#N/A
№0400	#N/A		rat	0.0956			10.1007/s11095-022-03205-1	Tess 2022	#N/A	#N/A	#N/A	#N/A	#N/A	#N/A
№0401	#N/A		rat	0.105			10.1007/s11095-022-03205-1	Tess 2022	#N/A	#N/A	#N/A	#N/A	#N/A	#N/A
№0402	#N/A		rat	0.0553			10.1007/s11095-022-03205-1	Tess 2022	#N/A	#N/A	#N/A	#N/A	#N/A	#N/A
№0403	#N/A		dog	0.178			10.1007/s11095-022-03205-1	Tess 2022	#N/A	#N/A	#N/A	#N/A	#N/A	#N/A
№0403	#N/A		rat	0.212			10.1007/s11095-022-03205-1	Tess 2022	#N/A	#N/A	#N/A	#N/A	#N/A	#N/A
№0404	#N/A		non-human primate	0.284			10.1007/s11095-022-03205-1	Tess 2022	#N/A	#N/A	#N/A	#N/A	#N/A	#N/A
№0404	#N/A		rat	0.255			10.1007/s11095-022-03205-1	Tess 2022	#N/A	#N/A	#N/A	#N/A	#N/A	#N/A
№0405	#N/A		non-human primate	0.343			10.1007/s11095-022-03205-1	Tess 2022	#N/A	#N/A	#N/A	#N/A	#N/A	#N/A
№0405	#N/A		rat	0.322			10.1007/s11095-022-03205-1	Tess 2022	#N/A	#N/A	#N/A	#N/A	#N/A	#N/A
№0406	#N/A		rat	0.23			10.1007/s11095-022-03205-1	Tess 2022	#N/A	#N/A	#N/A	#N/A	#N/A	#N/A
№0407	#N/A		rat	0.11			10.1007/s11095-022-03205-1	Tess 2022	#N/A	#N/A	#N/A	#N/A	#N/A	#N/A
№0408	#N/A		rat	0.0983			10.1007/s11095-022-03205-1	Tess 2022	#N/A	#N/A	#N/A	#N/A	#N/A	#N/A
№0409	#N/A		rat	0.0248			10.1007/s11095-022-03205-1	Tess 2022	#N/A	#N/A	#N/A	#N/A	#N/A	#N/A
№0410	#N/A		rat	0.058			10.1007/s11095-022-03205-1	Tess 2022	#N/A	#N/A	#N/A	#N/A	#N/A	#N/A
№0411	#N/A		rat	0.000323			10.1007/s11095-022-03205-1	Tess 2022	#N/A	#N/A	#N/A	#N/A	#N/A	#N/A
№0412	#N/A		non-human primate	0.00361			10.1007/s11095-022-03205-1	Tess 2022	#N/A	#N/A	#N/A	#N/A	#N/A	#N/A
№0412	#N/A		rat	0.00138			10.1007/s11095-022-03205-1	Tess 2022	#N/A	#N/A	#N/A	#N/A	#N/A	#N/A
№0413	#N/A		non-human primate	0.231			10.1007/s11095-022-03205-1	Tess 2022	#N/A	#N/A	#N/A	#N/A	#N/A	#N/A
№0413	#N/A		rat	0.143			10.1007/s11095-022-03205-1	Tess 2022	#N/A	#N/A	#N/A	#N/A	#N/A	#N/A
№0414	#N/A		dog	0.188			10.1007/s11095-022-03205-1	Tess 2022	#N/A	#N/A	#N/A	#N/A	#N/A	#N/A
№0414	#N/A		rat	0.252			10.1007/s11095-022-03205-1	Tess 2022	#N/A	#N/A	#N/A	#N/A	#N/A	#N/A
№0415	#N/A		rat	0.398			10.1007/s11095-022-03205-1	Tess 2022	#N/A	#N/A	#N/A	#N/A	#N/A	#N/A
№0416	#N/A		rat	0.197			10.1007/s11095-022-03205-1	Tess 2022	#N/A	#N/A	#N/A	#N/A	#N/A	#N/A
№0417	#N/A		rat	0.00906			10.1007/s11095-022-03205-1	Tess 2022	#N/A	#N/A	#N/A	#N/A	#N/A	#N/A
№0418	#N/A		dog	0.0314			10.1007/s11095-022-03205-1	Tess 2022	#N/A	#N/A	#N/A	#N/A	#N/A	#N/A
№0418	#N/A		non-human primate	0.0256			10.1007/s11095-022-03205-1	Tess 2022	#N/A	#N/A	#N/A	#N/A	#N/A	#N/A
№0418	#N/A		rat	0.0182			10.1007/s11095-022-03205-1	Tess 2022	#N/A	#N/A	#N/A	#N/A	#N/A	#N/A
№0419	#N/A		rat	0.142			10.1007/s11095-022-03205-1	Tess 2022	#N/A	#N/A	#N/A	#N/A	#N/A	#N/A
№0420	#N/A		rat	0.378			10.1007/s11095-022-03205-1	Tess 2022	#N/A	#N/A	#N/A	#N/A	#N/A	#N/A
№0421	#N/A		rat	0.782			10.1007/s11095-022-03205-1	Tess 2022	#N/A	#N/A	#N/A	#N/A	#N/A	#N/A
№0422	#N/A		rat	0.392			10.1007/s11095-022-03205-1	Tess 2022	#N/A	#N/A	#N/A	#N/A	#N/A	#N/A
№0423	#N/A		rat	0.118			10.1007/s11095-022-03205-1	Tess 2022	#N/A	#N/A	#N/A	#N/A	#N/A	#N/A
№0424	#N/A		rat	0.0102			10.1007/s11095-022-03205-1	Tess 2022	#N/A	#N/A	#N/A	#N/A	#N/A	#N/A
№0425	#N/A		rat	0.483			10.1007/s11095-022-03205-1	Tess 2022	#N/A	#N/A	#N/A	#N/A	#N/A	#N/A
№0426	#N/A		rat	0.00123			10.1007/s11095-022-03205-1	Tess 2022	#N/A	#N/A	#N/A	#N/A	#N/A	#N/A
№0427	#N/A		rat	0.000491			10.1007/s11095-022-03205-1	Tess 2022	#N/A	#N/A	#N/A	#N/A	#N/A	#N/A
№0428	#N/A		rat	0.335			10.1007/s11095-022-03205-1	Tess 2022	#N/A	#N/A	#N/A	#N/A	#N/A	#N/A
№0429	#N/A		rat	0.0951			10.1007/s11095-022-03205-1	Tess 2022	#N/A	#N/A	#N/A	#N/A	#N/A	#N/A
№0430	#N/A		rat	0.302			10.1007/s11095-022-03205-1	Tess 2022	#N/A	#N/A	#N/A	#N/A	#N/A	#N/A
№0431	#N/A		non-human primate	0.000724			10.1007/s11095-022-03205-1	Tess 2022	#N/A	#N/A	#N/A	#N/A	#N/A	#N/A
№0431	#N/A		rat	0.0086			10.1007/s11095-022-03205-1	Tess 2022	#N/A	#N/A	#N/A	#N/A	#N/A	#N/A
№0432	#N/A		rat	0.0302			10.1007/s11095-022-03205-1	Tess 2022	#N/A	#N/A	#N/A	#N/A	#N/A	#N/A
№0433	#N/A		rat	0.081			10.1007/s11095-022-03205-1	Tess 2022	#N/A	#N/A	#N/A	#N/A	#N/A	#N/A
№0434	#N/A		rat	0.224			10.1007/s11095-022-03205-1	Tess 2022	#N/A	#N/A	#N/A	#N/A	#N/A	#N/A
№0435	#N/A		rat	0.0973			10.1007/s11095-022-03205-1	Tess 2022	#N/A	#N/A	#N/A	#N/A	#N/A	#N/A
№0436	#N/A		rat	0.0299			10.1007/s11095-022-03205-1	Tess 2022	#N/A	#N/A	#N/A	#N/A	#N/A	#N/A
№0437	#N/A		non-human primate	0.00375			10.1007/s11095-022-03205-1	Tess 2022	#N/A	#N/A	#N/A	#N/A	#N/A	#N/A
№0437	#N/A		rat	0.00158			10.1007/s11095-022-03205-1	Tess 2022	#N/A	#N/A	#N/A	#N/A	#N/A	#N/A
№0438	#N/A		rat	0.0433			10.1007/s11095-022-03205-1	Tess 2022	#N/A	#N/A	#N/A	#N/A	#N/A	#N/A
№0439	#N/A		non-human primate	0.0053			10.1007/s11095-022-03205-1	Tess 2022	#N/A	#N/A	#N/A	#N/A	#N/A	#N/A
№0439	#N/A		rat	0.00934			10.1007/s11095-022-03205-1	Tess 2022	#N/A	#N/A	#N/A	#N/A	#N/A	#N/A
№0440	#N/A		rat	0.00306			10.1007/s11095-022-03205-1	Tess 2022	#N/A	#N/A	#N/A	#N/A	#N/A	#N/A
№0441	#N/A		dog	0.0373			10.1007/s11095-022-03205-1	Tess 2022	#N/A	#N/A	#N/A	#N/A	#N/A	#N/A
№0441	#N/A		rat	0.0196			10.1007/s11095-022-03205-1	Tess 2022	#N/A	#N/A	#N/A	#N/A	#N/A	#N/A
№0442	#N/A		rat	0.00134			10.1007/s11095-022-03205-1	Tess 2022	#N/A	#N/A	#N/A	#N/A	#N/A	#N/A
№0443	#N/A		rat	0.116			10.1007/s11095-022-03205-1	Tess 2022	#N/A	#N/A	#N/A	#N/A	#N/A	#N/A
№0444	#N/A		rat	0.0318			10.1007/s11095-022-03205-1	Tess 2022	#N/A	#N/A	#N/A	#N/A	#N/A	#N/A
№0445	#N/A		rat	0.184			10.1007/s11095-022-03205-1	Tess 2022	#N/A	#N/A	#N/A	#N/A	#N/A	#N/A
№0446	#N/A		rat	0.0182			10.1007/s11095-022-03205-1	Tess 2022	#N/A	#N/A	#N/A	#N/A	#N/A	#N/A
№0447	#N/A		rat	0.127			10.1007/s11095-022-03205-1	Tess 2022	#N/A	#N/A	#N/A	#N/A	#N/A	#N/A
№0448	#N/A		rat	0.214			10.1007/s11095-022-03205-1	Tess 2022	#N/A	#N/A	#N/A	#N/A	#N/A	#N/A
№0449	#N/A		rat	0.229			10.1007/s11095-022-03205-1	Tess 2022	#N/A	#N/A	#N/A	#N/A	#N/A	#N/A
№0450	#N/A		dog	0.00367			10.1007/s11095-022-03205-1	Tess 2022	#N/A	#N/A	#N/A	#N/A	#N/A	#N/A
№0450	#N/A		non-human primate	0.00276			10.1007/s11095-022-03205-1	Tess 2022	#N/A	#N/A	#N/A	#N/A	#N/A	#N/A
№0450	#N/A		rat	0.00508			10.1007/s11095-022-03205-1	Tess 2022	#N/A	#N/A	#N/A	#N/A	#N/A	#N/A
№0451	#N/A		rat	0.332			10.1007/s11095-022-03205-1	Tess 2022	#N/A	#N/A	#N/A	#N/A	#N/A	#N/A
№0452	#N/A		dog	0.00848			10.1007/s11095-022-03205-1	Tess 2022	#N/A	#N/A	#N/A	#N/A	#N/A	#N/A
№0452	#N/A		non-human primate	0.00775			10.1007/s11095-022-03205-1	Tess 2022	#N/A	#N/A	#N/A	#N/A	#N/A	#N/A
№0452	#N/A		rat	0.00769			10.1007/s11095-022-03205-1	Tess 2022	#N/A	#N/A	#N/A	#N/A	#N/A	#N/A
№0453	#N/A		rat	0.0112			10.1007/s11095-022-03205-1	Tess 2022	#N/A	#N/A	#N/A	#N/A	#N/A	#N/A
№0454	#N/A		rat	0.105			10.1007/s11095-022-03205-1	Tess 2022	#N/A	#N/A	#N/A	#N/A	#N/A	#N/A
№0455	#N/A		rat	0.128			10.1007/s11095-022-03205-1	Tess 2022	#N/A	#N/A	#N/A	#N/A	#N/A	#N/A
№0456	#N/A		rat	0.0715			10.1007/s11095-022-03205-1	Tess 2022	#N/A	#N/A	#N/A	#N/A	#N/A	#N/A
№0457	#N/A		rat	0.0572			10.1007/s11095-022-03205-1	Tess 2022	#N/A	#N/A	#N/A	#N/A	#N/A	#N/A
№0458	#N/A		rat	0.229			10.1007/s11095-022-03205-1	Tess 2022	#N/A	#N/A	#N/A	#N/A	#N/A	#N/A
№0459	#N/A		rat	0.295			10.1007/s11095-022-03205-1	Tess 2022	#N/A	#N/A	#N/A	#N/A	#N/A	#N/A
№0460	#N/A		rat	0.1			10.1007/s11095-022-03205-1	Tess 2022	#N/A	#N/A	#N/A	#N/A	#N/A	#N/A
№0461	#N/A		rat	0.0456			10.1007/s11095-022-03205-1	Tess 2022	#N/A	#N/A	#N/A	#N/A	#N/A	#N/A
№0462	#N/A		non-human primate	0.112			10.1007/s11095-022-03205-1	Tess 2022	#N/A	#N/A	#N/A	#N/A	#N/A	#N/A
№0462	#N/A		rat	0.154			10.1007/s11095-022-03205-1	Tess 2022	#N/A	#N/A	#N/A	#N/A	#N/A	#N/A
№0463	#N/A		rat	0.934			10.1007/s11095-022-03205-1	Tess 2022	#N/A	#N/A	#N/A	#N/A	#N/A	#N/A
№0464	#N/A		rat	0.161			10.1007/s11095-022-03205-1	Tess 2022	#N/A	#N/A	#N/A	#N/A	#N/A	#N/A
№0465	#N/A		dog	0.0913			10.1007/s11095-022-03205-1	Tess 2022	#N/A	#N/A	#N/A	#N/A	#N/A	#N/A
№0465	#N/A		non-human primate	0.171			10.1007/s11095-022-03205-1	Tess 2022	#N/A	#N/A	#N/A	#N/A	#N/A	#N/A
№0465	#N/A		rat	0.0808			10.1007/s11095-022-03205-1	Tess 2022	#N/A	#N/A	#N/A	#N/A	#N/A	#N/A
№0466	#N/A		dog	0.0433			10.1007/s11095-022-03205-1	Tess 2022	#N/A	#N/A	#N/A	#N/A	#N/A	#N/A
№0466	#N/A		non-human primate	0.109			10.1007/s11095-022-03205-1	Tess 2022	#N/A	#N/A	#N/A	#N/A	#N/A	#N/A
№0466	#N/A		rat	0.0354			10.1007/s11095-022-03205-1	Tess 2022	#N/A	#N/A	#N/A	#N/A	#N/A	#N/A
№0467	#N/A		dog	0.00201			10.1007/s11095-022-03205-1	Tess 2022	#N/A	#N/A	#N/A	#N/A	#N/A	#N/A
№0467	#N/A		rat	0.000448			10.1007/s11095-022-03205-1	Tess 2022	#N/A	#N/A	#N/A	#N/A	#N/A	#N/A
№0468	#N/A		rat	0.00119			10.1007/s11095-022-03205-1	Tess 2022	#N/A	#N/A	#N/A	#N/A	#N/A	#N/A
№0469	#N/A		rat	0.00229			10.1007/s11095-022-03205-1	Tess 2022	#N/A	#N/A	#N/A	#N/A	#N/A	#N/A
№0470	#N/A		rat	0.000825			10.1007/s11095-022-03205-1	Tess 2022	#N/A	#N/A	#N/A	#N/A	#N/A	#N/A
№0471	#N/A		rat	0.00323			10.1007/s11095-022-03205-1	Tess 2022	#N/A	#N/A	#N/A	#N/A	#N/A	#N/A
№0472	#N/A		rat	0.0356			10.1007/s11095-022-03205-1	Tess 2022	#N/A	#N/A	#N/A	#N/A	#N/A	#N/A
№0473	#N/A		dog	0.021			10.1007/s11095-022-03205-1	Tess 2022	#N/A	#N/A	#N/A	#N/A	#N/A	#N/A
№0473	#N/A		rat	0.0126			10.1007/s11095-022-03205-1	Tess 2022	#N/A	#N/A	#N/A	#N/A	#N/A	#N/A
№0474	#N/A		dog	0.00607			10.1007/s11095-022-03205-1	Tess 2022	#N/A	#N/A	#N/A	#N/A	#N/A	#N/A
№0474	#N/A		rat	0.00061			10.1007/s11095-022-03205-1	Tess 2022	#N/A	#N/A	#N/A	#N/A	#N/A	#N/A
№0475	#N/A		dog	0.0112			10.1007/s11095-022-03205-1	Tess 2022	#N/A	#N/A	#N/A	#N/A	#N/A	#N/A
№0475	#N/A		non-human primate	0.0509			10.1007/s11095-022-03205-1	Tess 2022	#N/A	#N/A	#N/A	#N/A	#N/A	#N/A
№0475	#N/A		rat	0.0244			10.1007/s11095-022-03205-1	Tess 2022	#N/A	#N/A	#N/A	#N/A	#N/A	#N/A
№0476	#N/A		dog	0.0821			10.1007/s11095-022-03205-1	Tess 2022	#N/A	#N/A	#N/A	#N/A	#N/A	#N/A
№0476	#N/A		rat	0.0492			10.1007/s11095-022-03205-1	Tess 2022	#N/A	#N/A	#N/A	#N/A	#N/A	#N/A
№0477	#N/A		rat	0.536			10.1007/s11095-022-03205-1	Tess 2022	#N/A	#N/A	#N/A	#N/A	#N/A	#N/A
№0478	#N/A		dog	0.0333			10.1007/s11095-022-03205-1	Tess 2022	#N/A	#N/A	#N/A	#N/A	#N/A	#N/A
№0478	#N/A		rat	0.00625			10.1007/s11095-022-03205-1	Tess 2022	#N/A	#N/A	#N/A	#N/A	#N/A	#N/A
№0479	#N/A		dog	0.26			10.1007/s11095-022-03205-1	Tess 2022	#N/A	#N/A	#N/A	#N/A	#N/A	#N/A
№0479	#N/A		rat	0.154			10.1007/s11095-022-03205-1	Tess 2022	#N/A	#N/A	#N/A	#N/A	#N/A	#N/A
№0480	#N/A		rat	0.317			10.1007/s11095-022-03205-1	Tess 2022	#N/A	#N/A	#N/A	#N/A	#N/A	#N/A
№0481	#N/A		rat	0.208			10.1007/s11095-022-03205-1	Tess 2022	#N/A	#N/A	#N/A	#N/A	#N/A	#N/A
№0482	#N/A		rat	0.285			10.1007/s11095-022-03205-1	Tess 2022	#N/A	#N/A	#N/A	#N/A	#N/A	#N/A
№0483	#N/A		rat	0.287			10.1007/s11095-022-03205-1	Tess 2022	#N/A	#N/A	#N/A	#N/A	#N/A	#N/A
№0484	#N/A		rat	0.37			10.1007/s11095-022-03205-1	Tess 2022	#N/A	#N/A	#N/A	#N/A	#N/A	#N/A
№0485	#N/A		rat	0.00196			10.1007/s11095-022-03205-1	Tess 2022	#N/A	#N/A	#N/A	#N/A	#N/A	#N/A
№0486	#N/A		rat	0.0104			10.1007/s11095-022-03205-1	Tess 2022	#N/A	#N/A	#N/A	#N/A	#N/A	#N/A
№0487	#N/A		rat	0.222			10.1007/s11095-022-03205-1	Tess 2022	#N/A	#N/A	#N/A	#N/A	#N/A	#N/A
№0488	#N/A		rat	0.22			10.1007/s11095-022-03205-1	Tess 2022	#N/A	#N/A	#N/A	#N/A	#N/A	#N/A
№0489	#N/A		dog	0.00081			10.1007/s11095-022-03205-1	Tess 2022	#N/A	#N/A	#N/A	#N/A	#N/A	#N/A
№0489	#N/A		rat	0.000674			10.1007/s11095-022-03205-1	Tess 2022	#N/A	#N/A	#N/A	#N/A	#N/A	#N/A
№0490	#N/A		dog	0.0423			10.1007/s11095-022-03205-1	Tess 2022	#N/A	#N/A	#N/A	#N/A	#N/A	#N/A
№0490	#N/A		rat	0.0411			10.1007/s11095-022-03205-1	Tess 2022	#N/A	#N/A	#N/A	#N/A	#N/A	#N/A
№0491	#N/A		rat	0.0575			10.1007/s11095-022-03205-1	Tess 2022	#N/A	#N/A	#N/A	#N/A	#N/A	#N/A
№0492	#N/A		rat	0.00188			10.1007/s11095-022-03205-1	Tess 2022	#N/A	#N/A	#N/A	#N/A	#N/A	#N/A
№0493	#N/A		dog	0.0173			10.1007/s11095-022-03205-1	Tess 2022	#N/A	#N/A	#N/A	#N/A	#N/A	#N/A
№0493	#N/A		rat	0.00167			10.1007/s11095-022-03205-1	Tess 2022	#N/A	#N/A	#N/A	#N/A	#N/A	#N/A
№0494	#N/A		rat	0.105			10.1007/s11095-022-03205-1	Tess 2022	#N/A	#N/A	#N/A	#N/A	#N/A	#N/A
№0495	#N/A		rat	0.0776			10.1007/s11095-022-03205-1	Tess 2022	#N/A	#N/A	#N/A	#N/A	#N/A	#N/A
№0496	#N/A		dog	7.98e-05			10.1007/s11095-022-03205-1	Tess 2022	#N/A	#N/A	#N/A	#N/A	#N/A	#N/A
№0496	#N/A		rat	3.33e-05			10.1007/s11095-022-03205-1	Tess 2022	#N/A	#N/A	#N/A	#N/A	#N/A	#N/A
№0497	#N/A		dog	0.0558			10.1007/s11095-022-03205-1	Tess 2022	#N/A	#N/A	#N/A	#N/A	#N/A	#N/A
№0497	#N/A		rat	0.00605			10.1007/s11095-022-03205-1	Tess 2022	#N/A	#N/A	#N/A	#N/A	#N/A	#N/A
№0498	#N/A		rat	0.00077			10.1007/s11095-022-03205-1	Tess 2022	#N/A	#N/A	#N/A	#N/A	#N/A	#N/A
№0499	#N/A		rat	0.0816			10.1007/s11095-022-03205-1	Tess 2022	#N/A	#N/A	#N/A	#N/A	#N/A	#N/A
№0500	#N/A		rat	0.000551			10.1007/s11095-022-03205-1	Tess 2022	#N/A	#N/A	#N/A	#N/A	#N/A	#N/A
№0501	#N/A		rat	0.0116			10.1007/s11095-022-03205-1	Tess 2022	#N/A	#N/A	#N/A	#N/A	#N/A	#N/A
№0502	#N/A		rat	0.0296			10.1007/s11095-022-03205-1	Tess 2022	#N/A	#N/A	#N/A	#N/A	#N/A	#N/A
№0503	#N/A		rat	0.0349			10.1007/s11095-022-03205-1	Tess 2022	#N/A	#N/A	#N/A	#N/A	#N/A	#N/A
№0504	#N/A		rat	0.00334			10.1007/s11095-022-03205-1	Tess 2022	#N/A	#N/A	#N/A	#N/A	#N/A	#N/A
№0505	#N/A		rat	0.126			10.1007/s11095-022-03205-1	Tess 2022	#N/A	#N/A	#N/A	#N/A	#N/A	#N/A
№0506	#N/A		rat	0.124			10.1007/s11095-022-03205-1	Tess 2022	#N/A	#N/A	#N/A	#N/A	#N/A	#N/A
№0507	#N/A		rat	0.0298			10.1007/s11095-022-03205-1	Tess 2022	#N/A	#N/A	#N/A	#N/A	#N/A	#N/A
№0508	#N/A		rat	0.218			10.1007/s11095-022-03205-1	Tess 2022	#N/A	#N/A	#N/A	#N/A	#N/A	#N/A
№0509	#N/A		rat	0.0286			10.1007/s11095-022-03205-1	Tess 2022	#N/A	#N/A	#N/A	#N/A	#N/A	#N/A
№0510	#N/A		rat	0.136			10.1007/s11095-022-03205-1	Tess 2022	#N/A	#N/A	#N/A	#N/A	#N/A	#N/A
№0511	#N/A		rat	0.0644			10.1007/s11095-022-03205-1	Tess 2022	#N/A	#N/A	#N/A	#N/A	#N/A	#N/A
№0512	#N/A		rat	0.000308			10.1007/s11095-022-03205-1	Tess 2022	#N/A	#N/A	#N/A	#N/A	#N/A	#N/A
№0513	#N/A		rat	0.0204			10.1007/s11095-022-03205-1	Tess 2022	#N/A	#N/A	#N/A	#N/A	#N/A	#N/A
№0514	#N/A		rat	0.26			10.1007/s11095-022-03205-1	Tess 2022	#N/A	#N/A	#N/A	#N/A	#N/A	#N/A
№0515	#N/A		rat	0.764			10.1007/s11095-022-03205-1	Tess 2022	#N/A	#N/A	#N/A	#N/A	#N/A	#N/A
№0516	#N/A		rat	0.0889			10.1007/s11095-022-03205-1	Tess 2022	#N/A	#N/A	#N/A	#N/A	#N/A	#N/A
№0517	#N/A		rat	0.151			10.1007/s11095-022-03205-1	Tess 2022	#N/A	#N/A	#N/A	#N/A	#N/A	#N/A
№0518	#N/A		rat	0.0247			10.1007/s11095-022-03205-1	Tess 2022	#N/A	#N/A	#N/A	#N/A	#N/A	#N/A
№0519	#N/A		rat	0.0291			10.1007/s11095-022-03205-1	Tess 2022	#N/A	#N/A	#N/A	#N/A	#N/A	#N/A
№0520	#N/A		rat	0.0373			10.1007/s11095-022-03205-1	Tess 2022	#N/A	#N/A	#N/A	#N/A	#N/A	#N/A
№0521	#N/A		rat	0.0587			10.1007/s11095-022-03205-1	Tess 2022	#N/A	#N/A	#N/A	#N/A	#N/A	#N/A
№0522	#N/A		rat	0.0539			10.1007/s11095-022-03205-1	Tess 2022	#N/A	#N/A	#N/A	#N/A	#N/A	#N/A
№0523	#N/A		dog	0.536			10.1007/s11095-022-03205-1	Tess 2022	#N/A	#N/A	#N/A	#N/A	#N/A	#N/A
№0524	#N/A		dog	0.642			10.1007/s11095-022-03205-1	Tess 2022	#N/A	#N/A	#N/A	#N/A	#N/A	#N/A
№0525	#N/A		dog	0.77			10.1007/s11095-022-03205-1	Tess 2022	#N/A	#N/A	#N/A	#N/A	#N/A	#N/A
№0526	#N/A		dog	0.0417			10.1007/s11095-022-03205-1	Tess 2022	#N/A	#N/A	#N/A	#N/A	#N/A	#N/A
№0527	#N/A		dog	0.00219			10.1007/s11095-022-03205-1	Tess 2022	#N/A	#N/A	#N/A	#N/A	#N/A	#N/A
№0528	#N/A		dog	0.374			10.1007/s11095-022-03205-1	Tess 2022	#N/A	#N/A	#N/A	#N/A	#N/A	#N/A
№0529	#N/A		dog	0.19			10.1007/s11095-022-03205-1	Tess 2022	#N/A	#N/A	#N/A	#N/A	#N/A	#N/A
№0530	#N/A		dog	0.0941			10.1007/s11095-022-03205-1	Tess 2022	#N/A	#N/A	#N/A	#N/A	#N/A	#N/A
№0531	#N/A		dog	0.0476			10.1007/s11095-022-03205-1	Tess 2022	#N/A	#N/A	#N/A	#N/A	#N/A	#N/A
№0532	#N/A		dog	0.1			10.1007/s11095-022-03205-1	Tess 2022	#N/A	#N/A	#N/A	#N/A	#N/A	#N/A
№0533	#N/A		dog	0.629			10.1007/s11095-022-03205-1	Tess 2022	#N/A	#N/A	#N/A	#N/A	#N/A	#N/A
№0534	#N/A		dog	0.518			10.1007/s11095-022-03205-1	Tess 2022	#N/A	#N/A	#N/A	#N/A	#N/A	#N/A
№0535	#N/A		dog	0.195			10.1007/s11095-022-03205-1	Tess 2022	#N/A	#N/A	#N/A	#N/A	#N/A	#N/A
№0536	#N/A		dog	0.081			10.1007/s11095-022-03205-1	Tess 2022	#N/A	#N/A	#N/A	#N/A	#N/A	#N/A
№0537	#N/A		dog	0.391			10.1007/s11095-022-03205-1	Tess 2022	#N/A	#N/A	#N/A	#N/A	#N/A	#N/A
№0538	#N/A		dog	0.209			10.1007/s11095-022-03205-1	Tess 2022	#N/A	#N/A	#N/A	#N/A	#N/A	#N/A
№0539	#N/A		dog	0.397			10.1007/s11095-022-03205-1	Tess 2022	#N/A	#N/A	#N/A	#N/A	#N/A	#N/A
№0540	#N/A		dog	0.269			10.1007/s11095-022-03205-1	Tess 2022	#N/A	#N/A	#N/A	#N/A	#N/A	#N/A
№0541	#N/A		dog	0.325			10.1007/s11095-022-03205-1	Tess 2022	#N/A	#N/A	#N/A	#N/A	#N/A	#N/A
№0541	#N/A		non-human primate	0.301			10.1007/s11095-022-03205-1	Tess 2022	#N/A	#N/A	#N/A	#N/A	#N/A	#N/A
№0542	#N/A		dog	0.508			10.1007/s11095-022-03205-1	Tess 2022	#N/A	#N/A	#N/A	#N/A	#N/A	#N/A
№0543	#N/A		dog	0.54			10.1007/s11095-022-03205-1	Tess 2022	#N/A	#N/A	#N/A	#N/A	#N/A	#N/A
№0544	#N/A		dog	0.239			10.1007/s11095-022-03205-1	Tess 2022	#N/A	#N/A	#N/A	#N/A	#N/A	#N/A
№0545	#N/A		dog	0.608			10.1007/s11095-022-03205-1	Tess 2022	#N/A	#N/A	#N/A	#N/A	#N/A	#N/A
№0546	#N/A		dog	0.398			10.1007/s11095-022-03205-1	Tess 2022	#N/A	#N/A	#N/A	#N/A	#N/A	#N/A
№0546	#N/A		non-human primate	0.367			10.1007/s11095-022-03205-1	Tess 2022	#N/A	#N/A	#N/A	#N/A	#N/A	#N/A
№0547	#N/A		dog	0.388			10.1007/s11095-022-03205-1	Tess 2022	#N/A	#N/A	#N/A	#N/A	#N/A	#N/A
№0548	#N/A		dog	0.641			10.1007/s11095-022-03205-1	Tess 2022	#N/A	#N/A	#N/A	#N/A	#N/A	#N/A
№0549	#N/A		dog	0.721			10.1007/s11095-022-03205-1	Tess 2022	#N/A	#N/A	#N/A	#N/A	#N/A	#N/A
№0550	#N/A		dog	0.122			10.1007/s11095-022-03205-1	Tess 2022	#N/A	#N/A	#N/A	#N/A	#N/A	#N/A
№0550	#N/A		non-human primate	0.129			10.1007/s11095-022-03205-1	Tess 2022	#N/A	#N/A	#N/A	#N/A	#N/A	#N/A
№0551	#N/A		dog	0.687			10.1007/s11095-022-03205-1	Tess 2022	#N/A	#N/A	#N/A	#N/A	#N/A	#N/A
№0552	#N/A		dog	0.0529			10.1007/s11095-022-03205-1	Tess 2022	#N/A	#N/A	#N/A	#N/A	#N/A	#N/A
№0553	#N/A		dog	0.0406			10.1007/s11095-022-03205-1	Tess 2022	#N/A	#N/A	#N/A	#N/A	#N/A	#N/A
№0554	#N/A		dog	0.299			10.1007/s11095-022-03205-1	Tess 2022	#N/A	#N/A	#N/A	#N/A	#N/A	#N/A
№0555	#N/A		dog	0.00944			10.1007/s11095-022-03205-1	Tess 2022	#N/A	#N/A	#N/A	#N/A	#N/A	#N/A
№0556	#N/A		dog	0.0315			10.1007/s11095-022-03205-1	Tess 2022	#N/A	#N/A	#N/A	#N/A	#N/A	#N/A
№0556	#N/A		non-human primate	0.018			10.1007/s11095-022-03205-1	Tess 2022	#N/A	#N/A	#N/A	#N/A	#N/A	#N/A
№0557	#N/A		dog	0.345			10.1007/s11095-022-03205-1	Tess 2022	#N/A	#N/A	#N/A	#N/A	#N/A	#N/A
№0557	#N/A		non-human primate	0.324			10.1007/s11095-022-03205-1	Tess 2022	#N/A	#N/A	#N/A	#N/A	#N/A	#N/A
№0558	#N/A		dog	0.531			10.1007/s11095-022-03205-1	Tess 2022	#N/A	#N/A	#N/A	#N/A	#N/A	#N/A
№0558	#N/A		non-human primate	0.55			10.1007/s11095-022-03205-1	Tess 2022	#N/A	#N/A	#N/A	#N/A	#N/A	#N/A
№0559	#N/A		dog	0.219			10.1007/s11095-022-03205-1	Tess 2022	#N/A	#N/A	#N/A	#N/A	#N/A	#N/A
№0560	#N/A		dog	0.00609			10.1007/s11095-022-03205-1	Tess 2022	#N/A	#N/A	#N/A	#N/A	#N/A	#N/A
№0561	#N/A		dog	0.138			10.1007/s11095-022-03205-1	Tess 2022	#N/A	#N/A	#N/A	#N/A	#N/A	#N/A
№0562	#N/A		dog	0.0315			10.1007/s11095-022-03205-1	Tess 2022	#N/A	#N/A	#N/A	#N/A	#N/A	#N/A
№0563	#N/A		dog	0.106			10.1007/s11095-022-03205-1	Tess 2022	#N/A	#N/A	#N/A	#N/A	#N/A	#N/A
№0564	#N/A		dog	0.269			10.1007/s11095-022-03205-1	Tess 2022	#N/A	#N/A	#N/A	#N/A	#N/A	#N/A
№0565	#N/A		dog	0.36			10.1007/s11095-022-03205-1	Tess 2022	#N/A	#N/A	#N/A	#N/A	#N/A	#N/A
№0565	#N/A		rat	0.34			10.1007/s11095-022-03205-1	Tess 2022	#N/A	#N/A	#N/A	#N/A	#N/A	#N/A
№0566	#N/A		rat	0.00815			10.1007/s11095-022-03205-1	Tess 2022	#N/A	#N/A	#N/A	#N/A	#N/A	#N/A
№0567	#N/A		non-human primate	0.0182			10.1007/s11095-022-03205-1	Tess 2022	#N/A	#N/A	#N/A	#N/A	#N/A	#N/A
№0568	#N/A		non-human primate	0.071			10.1007/s11095-022-03205-1	Tess 2022	#N/A	#N/A	#N/A	#N/A	#N/A	#N/A
№0569	#N/A		non-human primate	0.000892			10.1007/s11095-022-03205-1	Tess 2022	#N/A	#N/A	#N/A	#N/A	#N/A	#N/A
№0570	#N/A		non-human primate	0.0122			10.1007/s11095-022-03205-1	Tess 2022	#N/A	#N/A	#N/A	#N/A	#N/A	#N/A
№0571	#N/A		non-human primate	0.000869			10.1007/s11095-022-03205-1	Tess 2022	#N/A	#N/A	#N/A	#N/A	#N/A	#N/A
№0572	#N/A		non-human primate	0.0116			10.1007/s11095-022-03205-1	Tess 2022	#N/A	#N/A	#N/A	#N/A	#N/A	#N/A
№0573	#N/A		non-human primate	0.000228			10.1007/s11095-022-03205-1	Tess 2022	#N/A	#N/A	#N/A	#N/A	#N/A	#N/A
№0574	#N/A		non-human primate	0.078			10.1007/s11095-022-03205-1	Tess 2022	#N/A	#N/A	#N/A	#N/A	#N/A	#N/A
№0575	#N/A		non-human primate	0.0697			10.1007/s11095-022-03205-1	Tess 2022	#N/A	#N/A	#N/A	#N/A	#N/A	#N/A
№0576	#N/A		non-human primate	0.00087			10.1007/s11095-022-03205-1	Tess 2022	#N/A	#N/A	#N/A	#N/A	#N/A	#N/A
№0577	#N/A		non-human primate	0.79			10.1007/s11095-022-03205-1	Tess 2022	#N/A	#N/A	#N/A	#N/A	#N/A	#N/A
№0578	#N/A		non-human primate	0.16			10.1007/s11095-022-03205-1	Tess 2022	#N/A	#N/A	#N/A	#N/A	#N/A	#N/A
№0579	#N/A		non-human primate	5.6e-05			10.1007/s11095-022-03205-1	Tess 2022	#N/A	#N/A	#N/A	#N/A	#N/A	#N/A
№0580	#N/A		non-human primate	0.02			10.1007/s11095-022-03205-1	Tess 2022	#N/A	#N/A	#N/A	#N/A	#N/A	#N/A
№0581	#N/A		non-human primate	0.17			10.1007/s11095-022-03205-1	Tess 2022	#N/A	#N/A	#N/A	#N/A	#N/A	#N/A
№0582	#N/A		non-human primate	0.292			10.1007/s11095-022-03205-1	Tess 2022	#N/A	#N/A	#N/A	#N/A	#N/A	#N/A
№0583	#N/A		non-human primate	0.00229			10.1007/s11095-022-03205-1	Tess 2022	#N/A	#N/A	#N/A	#N/A	#N/A	#N/A
№0584	#N/A		non-human primate	0.00769			10.1007/s11095-022-03205-1	Tess 2022	#N/A	#N/A	#N/A	#N/A	#N/A	#N/A
№0585	#N/A		non-human primate	0.0131			10.1007/s11095-022-03205-1	Tess 2022	#N/A	#N/A	#N/A	#N/A	#N/A	#N/A
№0586	#N/A		non-human primate	0.171			10.1007/s11095-022-03205-1	Tess 2022	#N/A	#N/A	#N/A	#N/A	#N/A	#N/A
№0587	#N/A		non-human primate	0.00575			10.1007/s11095-022-03205-1	Tess 2022	#N/A	#N/A	#N/A	#N/A	#N/A	#N/A
№0588	#N/A		non-human primate	0.0205			10.1007/s11095-022-03205-1	Tess 2022	#N/A	#N/A	#N/A	#N/A	#N/A	#N/A
№0589	#N/A		non-human primate	0.0049			10.1007/s11095-022-03205-1	Tess 2022	#N/A	#N/A	#N/A	#N/A	#N/A	#N/A
№0590	#N/A		non-human primate	0.0168			10.1007/s11095-022-03205-1	Tess 2022	#N/A	#N/A	#N/A	#N/A	#N/A	#N/A
№0591	#N/A		non-human primate	0.424			10.1007/s11095-022-03205-1	Tess 2022	#N/A	#N/A	#N/A	#N/A	#N/A	#N/A
№0592	#N/A		non-human primate	0.177			10.1007/s11095-022-03205-1	Tess 2022	#N/A	#N/A	#N/A	#N/A	#N/A	#N/A
№0593	#N/A		non-human primate	0.201			10.1007/s11095-022-03205-1	Tess 2022	#N/A	#N/A	#N/A	#N/A	#N/A	#N/A
№0594	#N/A		non-human primate	0.00236			10.1007/s11095-022-03205-1	Tess 2022	#N/A	#N/A	#N/A	#N/A	#N/A	#N/A
№0595	#N/A		non-human primate	0.0222			10.1007/s11095-022-03205-1	Tess 2022	#N/A	#N/A	#N/A	#N/A	#N/A	#N/A
№0596	#N/A		non-human primate	0.00134			10.1007/s11095-022-03205-1	Tess 2022	#N/A	#N/A	#N/A	#N/A	#N/A	#N/A
№0597	#N/A		non-human primate	0.252			10.1007/s11095-022-03205-1	Tess 2022	#N/A	#N/A	#N/A	#N/A	#N/A	#N/A
№0598	#N/A		non-human primate	0.246			10.1007/s11095-022-03205-1	Tess 2022	#N/A	#N/A	#N/A	#N/A	#N/A	#N/A
№0599	#N/A		non-human primate	0.287			10.1007/s11095-022-03205-1	Tess 2022	#N/A	#N/A	#N/A	#N/A	#N/A	#N/A
№0600	#N/A		non-human primate	0.654			10.1007/s11095-022-03205-1	Tess 2022	#N/A	#N/A	#N/A	#N/A	#N/A	#N/A
№0601	#N/A		non-human primate	0.00237			10.1007/s11095-022-03205-1	Tess 2022	#N/A	#N/A	#N/A	#N/A	#N/A	#N/A
Odanacatib	equilibrium dialysis	Supplementary file2	human	0.0833			10.1208/s12248-023-00800-x	Tess 2023	CC(C)(CC(C(=O)NC1(CC1)C#N)NC(C2=CC=C(C=C2)C3=CC=C(C=C3)S(=O)(=O)C)C(F)(F)F)F	525.6	4.1	107	2	9
Olanzapine	equilibrium dialysis	10 μM; pH~8.7	human	0.024	0.001		10.1021/mp800004s	Kochansky 2008	CC1=CC2=C(S1)NC3=CC=CC=C3N=C2N4CCN(CC4)C	312.4	2.9	59.1	1	4
Oliceridine	equilibrium dialysis	Supplementary file2	human	0.269			10.1208/s12248-023-00800-x	Tess 2023	COC1=C(SC=C1)CNCCC2(CCOC3(C2)CCCC3)C4=CC=CC=N4	386.6	3.5	71.6	1	5
Olmesartan	equilibrium dialysis	37 Celcius degrees, 18h	human	0.0085	0.0006		10.1002/bdd.2160	Ryu 2018	CCCC1=NC(=C(N1CC2=CC=C(C=C2)C3=CC=CC=C3C4=NNN=N4)C(=O)O)C(C)(C)O	446.5	3.2	130	3	7
Olmesartan	equilibrium dialysis	37 Celcius degrees, 6h	human	0.011	0.001		10.1002/bdd.2160	Ryu 2018	CCCC1=NC(=C(N1CC2=CC=C(C=C2)C3=CC=CC=C3C4=NNN=N4)C(=O)O)C(C)(C)O	446.5	3.2	130	3	7
Olmesartan	equilibrium dialysis	4 Celcius degrees, 18h	human	0.014	0.001		10.1002/bdd.2160	Ryu 2018	CCCC1=NC(=C(N1CC2=CC=C(C=C2)C3=CC=CC=C3C4=NNN=N4)C(=O)O)C(C)(C)O	446.5	3.2	130	3	7
Olmesartan	equilibrium dialysis	4 Celcius degrees, 24h	human	0.015	0.004		10.1002/bdd.2160	Ryu 2018	CCCC1=NC(=C(N1CC2=CC=C(C=C2)C3=CC=CC=C3C4=NNN=N4)C(=O)O)C(C)(C)O	446.5	3.2	130	3	7
Olodaterol	equilibrium dialysis	Supplementary file2	human	0.44			10.1208/s12248-023-00800-x	Tess 2023	CC(C)(CC1=CC=C(C=C1)OC)NCC(C2=C3C(=CC(=C2)O)NC(=O)CO3)O	386.4	1.8	100	4	6
Olodaterol	equilibrium dialysis		human	0.516			10.1124/dmd.120.000131	Williamson 2020	CC(C)(CC1=CC=C(C=C1)OC)NCC(C2=C3C(=CC(=C2)O)NC(=O)CO3)O	386.4	1.8	100	4	6
Ombitasvir	equilibrium dialysis	Supplementary file2	human	0.000254			10.1208/s12248-023-00800-x	Tess 2023	CC(C)C(C(=O)N1CCCC1C(=O)NC2=CC=C(C=C2)C3CCC(N3C4=CC=C(C=C4)C(C)(C)C)C5=CC=C(C=C5)NC(=O)C6CCCN6C(=O)C(C(C)C)NC(=O)OC)NC(=O)OC	894.1	7.9	179	4	9
Omeprazole	equilibrium dialysis	Supplementary file2	human	0.0798			10.1208/s12248-023-00800-x	Tess 2023	CC1=CN=C(C(=C1OC)C)CS(=O)C2=NC3=C(N2)C=C(C=C3)OC	345.4	2.2	96.3	1	6
Omeprazole	equilibrium dialysis		human	0.169			10.3109/00498254.2010.500407	Sohlenius-Sternbeck 2010	CC1=CN=C(C(=C1OC)C)CS(=O)C2=NC3=C(N2)C=C(C=C3)OC	345.4	2.2	96.3	1	6
Omeprazole	equilibrium dialysis			0.18			10.3109/00498254.2012.669080	Sohlenius-Sternbeck 2012	CC1=CN=C(C(=C1OC)C)CS(=O)C2=NC3=C(N2)C=C(C=C3)OC	345.4	2.2	96.3	1	6
Omeprazole	#N/A		human	0.05			10.1124/jpet.105.093229	Obach 2005	CC1=CN=C(C(=C1OC)C)CS(=O)C2=NC3=C(N2)C=C(C=C3)OC	345.4	2.2	96.3	1	6
Omeprazole	#N/A		human	0.05			10.1002/bdd.1996	Ye 2016	CC1=CN=C(C(=C1OC)C)CS(=O)C2=NC3=C(N2)C=C(C=C3)OC	345.4	2.2	96.3	1	6
Ondansetron	equilibrium dialysis	4 Celcius degrees, 18h	human	0.32	0.01		10.1002/bdd.2160	Ryu 2018	CC1=NC=CN1CC2CCC3=C(C2=O)C4=CC=CC=C4N3C	293.4	2.3	39.8	0	2
Ondansetron	equilibrium dialysis	4 Celcius degrees, 24h	human	0.35	0.04		10.1002/bdd.2160	Ryu 2018	CC1=NC=CN1CC2CCC3=C(C2=O)C4=CC=CC=C4N3C	293.4	2.3	39.8	0	2
Ondansetron	equilibrium dialysis		human	0.435			10.1124/dmd.120.000131	Williamson 2020	CC1=NC=CN1CC2CCC3=C(C2=O)C4=CC=CC=C4N3C	293.4	2.3	39.8	0	2
Ondansetron	equilibrium dialysis	Supplementary file2	human	0.436			10.1208/s12248-023-00800-x	Tess 2023	CC1=NC=CN1CC2CCC3=C(C2=O)C4=CC=CC=C4N3C	293.4	2.3	39.8	0	2
Ondansetron	equilibrium dialysis	37 Celcius degrees, 6h	human	0.45	0.03		10.1002/bdd.2160	Ryu 2018	CC1=NC=CN1CC2CCC3=C(C2=O)C4=CC=CC=C4N3C	293.4	2.3	39.8	0	2
Ondansetron	equilibrium dialysis	37 Celcius degrees, 18h	human	0.48	0.03		10.1002/bdd.2160	Ryu 2018	CC1=NC=CN1CC2CCC3=C(C2=O)C4=CC=CC=C4N3C	293.4	2.3	39.8	0	2
Ondansetron	equilibrium dialysis			0.353			10.3109/00498254.2012.669080	Sohlenius-Sternbeck 2012	CC1=NC=CN1CC2CCC3=C(C2=O)C4=CC=CC=C4N3C	293.4	2.3	39.8	0	2
Ondansetron	ultrafiltration	lab 2	human	0.19			10.1002/jps.22635	Beaumont 2011	CC1=NC=CN1CC2CCC3=C(C2=O)C4=CC=CC=C4N3C	293.4	2.3	39.8	0	2
Ondansetron	ultrafiltration	1 μM	human	0.29			10.1002/jps.22635	Beaumont 2011	CC1=NC=CN1CC2CCC3=C(C2=O)C4=CC=CC=C4N3C	293.4	2.3	39.8	0	2
Oxaprozin	equilibrium dialysis			0.001			10.3109/00498254.2012.669080	Sohlenius-Sternbeck 2012	C1=CC=C(C=C1)C2=C(OC(=N2)CCC(=O)O)C3=CC=CC=C3	293.3	4.2	63.3	1	4
Oxazepam	equilibrium dialysis		human	0.0218			10.1002/jps.2600681034	Johnson 1979	C1=CC=C(C=C1)C2=NC(C(=O)NC3=C2C=C(C=C3)Cl)O	286.71	2.2	61.7	2	3
Oxazepam	equilibrium dialysis			0.033			10.3109/00498254.2012.669080	Sohlenius-Sternbeck 2012	C1=CC=C(C=C1)C2=NC(C(=O)NC3=C2C=C(C=C3)Cl)O	286.71	2.2	61.7	2	3
Oxazepam	#N/A		human	0.033			10.1002/bdd.1996	Ye 2016	C1=CC=C(C=C1)C2=NC(C(=O)NC3=C2C=C(C=C3)Cl)O	286.71	2.2	61.7	2	3
Oxazepam	#N/A		human	0.05			10.1124/dmd.106.011569	Brown 2006	C1=CC=C(C=C1)C2=NC(C(=O)NC3=C2C=C(C=C3)Cl)O	286.71	2.2	61.7	2	3
Oxprenolol	equilibrium dialysis	Supplementary file2	human	0.491			10.1208/s12248-023-00800-x	Tess 2023	CC(C)NCC(COC1=CC=CC=C1OCC=C)O	265.35	2.1	50.7	2	4
Oxybutynin	equilibrium dialysis	10 μM; pH~8.7	human	0.0029	0.001		10.1021/mp800004s	Kochansky 2008	CCN(CC)CC#CCOC(=O)C(C1CCCCC1)(C2=CC=CC=C2)O	357.5	4.2	49.8	1	4
Oxybutynin	equilibrium dialysis	Supplementary file2	human	0.0861			10.1208/s12248-023-00800-x	Tess 2023	CCN(CC)CC#CCOC(=O)C(C1CCCCC1)(C2=CC=CC=C2)O	357.5	4.2	49.8	1	4
OZ277	ultracentrifugation		human	0.086	0.008		10.1186/s12936-019-3075-5	Charman 2020	#N/A	#N/A	#N/A	#N/A	#N/A	#N/A
OZ439	equilibrium dialysis	RED device with diluted plasma correcting for the dilution factor; presaturation of device and 24 h dialysis	human	#N/A		<0.0001	10.1186/s12936-019-3075-5	Charman 2020	#N/A	#N/A	#N/A	#N/A	#N/A	#N/A
P218	ultracentrifugation		human	0.13	0.013		10.1186/s12936-019-3075-5	Charman 2020	#N/A	#N/A	#N/A	#N/A	#N/A	#N/A
Paclitaxel	equilibrium dialysis	Supplementary file2	human	0.0894			10.1208/s12248-023-00800-x	Tess 2023	CC1=C2C(C(=O)C3(C(CC4C(C3C(C(C2(C)C)(CC1OC(=O)C(C(C5=CC=CC=C5)NC(=O)C6=CC=CC=C6)O)O)OC(=O)C7=CC=CC=C7)(CO4)OC(=O)C)O)C)OC(=O)C	853.9	2.5	221	4	14
Paclitaxel	equilibrium dialysis	10 μM; pH~8.7	human	0.1	0.03		10.1021/mp800004s	Kochansky 2008	CC1=C2C(C(=O)C3(C(CC4C(C3C(C(C2(C)C)(CC1OC(=O)C(C(C5=CC=CC=C5)NC(=O)C6=CC=CC=C6)O)O)OC(=O)C7=CC=CC=C7)(CO4)OC(=O)C)O)C)OC(=O)C	853.9	2.5	221	4	14
Palbociclib	equilibrium dialysis	Supplementary file2	human	0.152			10.1208/s12248-023-00800-x	Tess 2023	CC1=C(C(=O)N(C2=NC(=NC=C12)NC3=NC=C(C=C3)N4CCNCC4)C5CCCC5)C(=O)C	447.5	1.8	103	2	8
Paliperidone	equilibrium dialysis		rat	0.253			10.1124/dmd.106.014027	De Buck 2007	CC1=C(C(=O)N2CCCC(C2=N1)O)CCN3CCC(CC3)C4=NOC5=C4C=CC(=C5)F	426.5	2.2	82.2	1	7
Palonosetron	equilibrium dialysis	Supplementary file2	human	0.763			10.1208/s12248-023-00800-x	Tess 2023	C1CC2CN(C(=O)C3=CC=CC(=C23)C1)C4CN5CCC4CC5	296.4	2.8	23.6	0	2
Pancopride	equilibrium dialysis	Supplementary file2	human	0.453			10.1208/s12248-023-00800-x	Tess 2023	C1CC1COC2=CC(=C(C=C2C(=O)NC3CN4CCC3CC4)Cl)N	349.9	2.5	67.6	2	4
Panobinostat	equilibrium dialysis		human	0.391			10.1124/dmd.120.000131	Williamson 2020	CC1=C(C2=CC=CC=C2N1)CCNCC3=CC=C(C=C3)C=CC(=O)NO	349.4	3	77.2	4	3
Pantoprazole	equilibrium dialysis	Supplementary file2	human	0.0272			10.1208/s12248-023-00800-x	Tess 2023	COC1=C(C(=NC=C1)CS(=O)C2=NC3=C(N2)C=C(C=C3)OC(F)F)OC	383.4	2.4	106	1	9
Pantoprazole	equilibrium dialysis		human	0.028			10.1124/dmd.120.000131	Williamson 2020	COC1=C(C(=NC=C1)CS(=O)C2=NC3=C(N2)C=C(C=C3)OC(F)F)OC	383.4	2.4	106	1	9
Papaverine	equilibrium dialysis	Supplementary file2	human	0.0585			10.1208/s12248-023-00800-x	Tess 2023	COC1=C(C=C(C=C1)CC2=NC=CC3=CC(=C(C=C32)OC)OC)OC	339.4	3.9	49.8	0	5
Papaverine	equilibrium dialysis		human	0.063			10.1124/dmd.120.000131	Williamson 2020	COC1=C(C=C(C=C1)CC2=NC=CC3=CC(=C(C=C32)OC)OC)OC	339.4	3.9	49.8	0	5
Paritaprevir	equilibrium dialysis		human	0.014			10.1124/dmd.120.000131	Williamson 2020	CC1=CN=C(C=N1)C(=O)NC2CCCCCC=CC3CC3(NC(=O)C4CC(CN4C2=O)OC5=NC6=CC=CC=C6C7=CC=CC=C75)C(=O)NS(=O)(=O)C8CC8	765.9	4.7	198	3	10
Paritaprevir	equilibrium dialysis	Supplementary file2	human	0.0161			10.1208/s12248-023-00800-x	Tess 2023	CC1=CN=C(C=N1)C(=O)NC2CCCCCC=CC3CC3(NC(=O)C4CC(CN4C2=O)OC5=NC6=CC=CC=C6C7=CC=CC=C75)C(=O)NS(=O)(=O)C8CC8	765.9	4.7	198	3	10
Paroxetine	equilibrium dialysis	buffer 1, normal atmospheric conditions, postdialysis plasma ph 7,39	human	0.074	0.006		10.1124/dmd.110.036988	Curran 2010	C1CNCC(C1C2=CC=C(C=C2)F)COC3=CC4=C(C=C3)OCO4	329.4	3.5	39.7	1	5
Paroxetine	equilibrium dialysis	Supplementary file2	human	0.0871			10.1208/s12248-023-00800-x	Tess 2023	C1CNCC(C1C2=CC=C(C=C2)F)COC3=CC4=C(C=C3)OCO4	329.4	3.5	39.7	1	5
Paroxetine	equilibrium dialysis		human	0.102			10.1124/dmd.120.000131	Williamson 2020	C1CNCC(C1C2=CC=C(C=C2)F)COC3=CC4=C(C=C3)OCO4	329.4	3.5	39.7	1	5
Paroxetine	equilibrium dialysis	buffer 2, normal atmospheric conditions, postdialysis plasma ph 7,39	human	0.136	0.011		10.1124/dmd.110.036988	Curran 2010	C1CNCC(C1C2=CC=C(C=C2)F)COC3=CC4=C(C=C3)OCO4	329.4	3.5	39.7	1	5
Paroxetine	#N/A		human	0.05			10.1124/jpet.105.093229	Obach 2005	C1CNCC(C1C2=CC=C(C=C2)F)COC3=CC4=C(C=C3)OCO4	329.4	3.5	39.7	1	5
Pazopanib	equilibrium dialysis	Supplementary file2	human	0.000399			10.1208/s12248-023-00800-x	Tess 2023	CC1=C(C=C(C=C1)NC2=NC=CC(=N2)N(C)C3=CC4=NN(C(=C4C=C3)C)C)S(=O)(=O)N	437.5	3.1	127	2	8
Pazopanib	equilibrium dialysis	40 μg/ml	human	0.0106	0.0013		10.1007/s10637-015-0304-9	Imbs 2015	CC1=C(C=C(C=C1)NC2=NC=CC(=N2)N(C)C3=CC4=NN(C(=C4C=C3)C)C)S(=O)(=O)N	437.5	3.1	127	2	8
Pefloxacin	equilibrium dialysis	Supplementary file2	human	0.716			10.1208/s12248-023-00800-x	Tess 2023	CCN1C=C(C(=O)C2=CC(=C(C=C21)N3CCN(CC3)C)F)C(=O)O	333.36	0.3	64.1	1	7
Pefloxacin	#N/A		human	0.75			10.1124/dmd.118.082966	Lombardo 2018	CCN1C=C(C(=O)C2=CC(=C(C=C21)N3CCN(CC3)C)F)C(=O)O	333.36	0.3	64.1	1	7
Pelrinone	equilibrium dialysis	Supplementary file2	human	0.452			10.1208/s12248-023-00800-x	Tess 2023	CC1=NC(=C(C(=O)N1)C#N)NCC2=CN=CC=C2	241.25	0.4	90.2	2	5
Pevonedistat	equilibrium dialysis	Supplementary file2	human	0.0694			10.1208/s12248-023-00800-x	Tess 2023	C1CC2=CC=CC=C2C1NC3=C4C=CN(C4=NC=N3)C5CC(C(C5)O)COS(=O)(=O)N	443.5	1.7	141	3	8
Phenacetin	equilibrium dialysis		human	0.263			10.3109/00498254.2010.500407	Sohlenius-Sternbeck 2010	CCOC1=CC=C(C=C1)NC(=O)C	179.22	1.6	38.3	1	2
Phenazepam	equilibrium dialysis	Supplementary file2	human	0.0536			10.1208/s12248-023-00800-x	Tess 2023	C1C(=O)NC2=C(C=C(C=C2)Br)C(=N1)C3=CC=CC=C3Cl	349.61	3.3	41.5	1	2
Phencyclidine	ultrafiltration	lab 2	human	0.15			10.1002/jps.22635	Beaumont 2011	C1CCC(CC1)(C2=CC=CC=C2)N3CCCCC3	243.4	3.6	3.2	0	1
Phencyclidine	ultrafiltration	1 μM	human	0.28			10.1002/jps.22635	Beaumont 2011	C1CCC(CC1)(C2=CC=CC=C2)N3CCCCC3	243.4	3.6	3.2	0	1
Phenprocoumon	equilibrium dialysis	Supplementary file2	human	0.0103			10.1208/s12248-023-00800-x	Tess 2023	CCC(C1=CC=CC=C1)C2=C(C3=CC=CC=C3OC2=O)O	280.3	3.6	46.5	1	3
Phenytoin	equilibrium dialysis	1 μM	human	0.15			10.1002/jps.23013	Umland 2012	C1=CC=C(C=C1)C2(C(=O)NC(=O)N2)C3=CC=CC=C3	252.27	2.5	58.2	2	2
Phenytoin	equilibrium dialysis	1 μM	human	0.17			10.1002/jps.23013	Umland 2012	C1=CC=C(C=C1)C2(C(=O)NC(=O)N2)C3=CC=CC=C3	252.27	2.5	58.2	2	2
Phenytoin	equilibrium dialysis	2 μM	human	0.18			10.1124/dmd.119.087973	Holt 2019	C1=CC=C(C=C1)C2(C(=O)NC(=O)N2)C3=CC=CC=C3	252.27	2.5	58.2	2	2
Phenytoin	equilibrium dialysis	10 μM; pH~8.7	human	0.181	0.002		10.1021/mp800004s	Kochansky 2008	C1=CC=C(C=C1)C2(C(=O)NC(=O)N2)C3=CC=CC=C3	252.27	2.5	58.2	2	2
Phenytoin	equilibrium dialysis	Supplementary file2	human	0.215			10.1208/s12248-023-00800-x	Tess 2023	C1=CC=C(C=C1)C2(C(=O)NC(=O)N2)C3=CC=CC=C3	252.27	2.5	58.2	2	2
Phenytoin	ultrafiltration	lab 2	human	0.07			10.1002/jps.22635	Beaumont 2011	C1=CC=C(C=C1)C2(C(=O)NC(=O)N2)C3=CC=CC=C3	252.27	2.5	58.2	2	2
Phenytoin	ultrafiltration	1 μM	human	0.23			10.1002/jps.22635	Beaumont 2011	C1=CC=C(C=C1)C2(C(=O)NC(=O)N2)C3=CC=CC=C3	252.27	2.5	58.2	2	2
Picumast	equilibrium dialysis	Supplementary file2	human	0.000781			10.1208/s12248-023-00800-x	Tess 2023	CC1=C(C(=O)OC2=C1C=CC(=C2)OCCCN3CCN(CC3)CC4=CC=C(C=C4)Cl)C	441	4.5	42	0	5
Pimasertib	equilibrium dialysis	Supplementary file2	human	0.181			10.1208/s12248-023-00800-x	Tess 2023	C1=CC(=C(C=C1I)F)NC2=C(C=CN=C2)C(=O)NCC(CO)O	431.2	1.7	94.5	4	6
Pimobendan	equilibrium dialysis	Supplementary file2	human	0.0918			10.1208/s12248-023-00800-x	Tess 2023	CC1CC(=O)NN=C1C2=CC3=C(C=C2)N=C(N3)C4=CC=C(C=C4)OC	334.4	2.7	79.4	2	4
Pimobendan	equilibrium dialysis		human	0.11			10.1124/dmd.120.000131	Williamson 2020	CC1CC(=O)NN=C1C2=CC3=C(C=C2)N=C(N3)C4=CC=C(C=C4)OC	334.4	2.7	79.4	2	4
Pimozide	equilibrium dialysis		human	0.003			10.1097/FJC.0b013e3181d2ce39	Margulis 2010	C1CN(CCC1N2C3=CC=CC=C3NC2=O)CCCC(C4=CC=C(C=C4)F)C5=CC=C(C=C5)F	461.5	6.3	35.6	1	4
Pinacidil	equilibrium dialysis	Supplementary file2	human	0.493			10.1208/s12248-023-00800-x	Tess 2023	CC(C(C)(C)C)N=C(NC#N)NC1=CC=NC=C1	245.32	2.7	73.1	2	3
Pindolol	equilibrium dialysis	Supplementary file2	human	0.798			10.1208/s12248-023-00800-x	Tess 2023	CC(C)NCC(COC1=CC=CC2=C1C=CN2)O	248.32	1.8	57.3	3	3
Pindolol	equilibrium dialysis			0.84			10.3109/00498254.2012.669080	Sohlenius-Sternbeck 2012	CC(C)NCC(COC1=CC=CC2=C1C=CN2)O	248.32	1.8	57.3	3	3
Pioglitazone	equilibrium dialysis	Measured by equilibrium dialysis method as described by (Di et al., 2012).	human	0.012			10.1124/jpet.118.252049	Kimoto 2018	CCC1=CN=C(C=C1)CCOC2=CC=C(C=C2)CC3C(=O)NC(=O)S3	356.4	3.8	93.6	1	5
Piperaquine	equilibrium dialysis	RED device with diluted plasma correcting for the dilution factor; presaturation of device and 24 h dialysis	human	0.0003	0.0001		10.1186/s12936-019-3075-5	Charman 2020	C1CN(CCN1CCCN2CCN(CC2)C3=C4C=CC(=CC4=NC=C3)Cl)C5=C6C=CC(=CC6=NC=C5)Cl	535.5	5.6	38.7	0	6
Piroxicam	equilibrium dialysis		human	0.01			10.1590/1807-3107BOR-2016.vol30.0058	Calvo 2016	CN1C(=C(C2=CC=CC=C2S1(=O)=O)O)C(=O)NC3=CC=CC=N3	331.3	3.1	108	2	6
Piroxicam	equilibrium dialysis	Measured by equilibrium dialysis method as described by (Di et al., 2012).	human	0.024			10.1124/jpet.118.252049	Kimoto 2018	CN1C(=C(C2=CC=CC=C2S1(=O)=O)O)C(=O)NC3=CC=CC=N3	331.3	3.1	108	2	6
Piroximone	equilibrium dialysis	Supplementary file2	human	0.718			10.1208/s12248-023-00800-x	Tess 2023	CCC1=C(NC(=O)N1)C(=O)C2=CC=NC=C2	217.22	0.4	71.1	2	3
Pitavastatin	equilibrium dialysis		human	0.008			10.1124/dmd.118.085639	Riccardi 2019	C1CC1C2=NC3=CC=CC=C3C(=C2C=CC(CC(CC(=O)O)O)O)C4=CC=C(C=C4)F	421.5	3.5	90.6	3	6
Pitavastatin	equilibrium dialysis	37 Celcius degrees, 6h	human	0.0083	0.0007		10.1002/bdd.2160	Ryu 2018	C1CC1C2=NC3=CC=CC=C3C(=C2C=CC(CC(CC(=O)O)O)O)C4=CC=C(C=C4)F	421.5	3.5	90.6	3	6
Pitavastatin	equilibrium dialysis	Supplementary file2	human	0.0095			10.1208/s12248-023-00800-x	Tess 2023	C1CC1C2=NC3=CC=CC=C3C(=C2C=CC(CC(CC(=O)O)O)O)C4=CC=C(C=C4)F	421.5	3.5	90.6	3	6
Pitavastatin	equilibrium dialysis	4 Celcius degrees, 18h	human	0.011	0.001		10.1002/bdd.2160	Ryu 2018	C1CC1C2=NC3=CC=CC=C3C(=C2C=CC(CC(CC(=O)O)O)O)C4=CC=C(C=C4)F	421.5	3.5	90.6	3	6
Pitavastatin	equilibrium dialysis	4 Celcius degrees, 24h	human	0.012	0.001		10.1002/bdd.2160	Ryu 2018	C1CC1C2=NC3=CC=CC=C3C(=C2C=CC(CC(CC(=O)O)O)O)C4=CC=C(C=C4)F	421.5	3.5	90.6	3	6
Pitavastatin	equilibrium dialysis	37 Celcius degrees, 18h	human	0.015	0.002		10.1002/bdd.2160	Ryu 2018	C1CC1C2=NC3=CC=CC=C3C(=C2C=CC(CC(CC(=O)O)O)O)C4=CC=C(C=C4)F	421.5	3.5	90.6	3	6
Pitavastatin	equilibrium dialysis	5 μM	rat	0.0079			10.1124/dmd.119.088278	Chang 2019	C1CC1C2=NC3=CC=CC=C3C(=C2C=CC(CC(CC(=O)O)O)O)C4=CC=C(C=C4)F	421.5	3.5	90.6	3	6
Pixantrone	equilibrium dialysis	Supplementary file2	human	0.394			10.1208/s12248-023-00800-x	Tess 2023	C1=CC(=C2C(=C1NCCN)C(=O)C3=C(C2=O)C=NC=C3)NCCN	325.4	1	123	4	7
PK11195	equilibrium dialysis	Supplementary file2	human	0.0165			10.1208/s12248-023-00800-x	Tess 2023	#N/A	#N/A	#N/A	#N/A	#N/A	#N/A
Plinabulin	equilibrium dialysis	Supplementary file2	human	0.0219			10.1208/s12248-023-00800-x	Tess 2023	CC(C)(C)C1=C(N=CN1)C=C2C(=O)NC(=CC3=CC=CC=C3)C(=O)N2	336.4	2.8	86.9	3	3
Ponesimod	equilibrium dialysis	Supplementary file2	human	0.00985			10.1208/s12248-023-00800-x	Tess 2023	CCCN=C1N(C(=O)C(=CC2=CC(=C(C=C2)OCC(CO)O)Cl)S1)C3=CC=CC=C3C	461	4.6	108	2	6
Posaconazole	equilibrium dialysis	Supplementary file2	human	0.0161			10.1208/s12248-023-00800-x	Tess 2023	CCC(C(C)O)N1C(=O)N(C=N1)C2=CC=C(C=C2)N3CCN(CC3)C4=CC=C(C=C4)OCC5CC(OC5)(CN6C=NC=N6)C7=C(C=C(C=C7)F)F	700.8	4.6	112	1	11
Pralidoxime	equilibrium dialysis	Measured by equilibrium dialysis method as described by (Di et al., 2012).	human	0.515			10.1124/jpet.118.252049	Kimoto 2018	C[N+]1=CC=CC=C1C=NO	137.16	1	36.5	1	2
Pravastatin	equilibrium dialysis		human	0.47			10.1016/j.xphs.2017.04.043	Kimoto 2017	CCC(C)C(=O)OC1CC(C=C2C1C(C(C=C2)C)CCC(CC(CC(=O)O)O)O)O	424.5	1.6	124	4	7
Pravastatin	#N/A		rat	0.537			10.1007/s11095-022-03205-1	Tess 2022	CCC(C)C(=O)OC1CC(C=C2C1C(C(C=C2)C)CCC(CC(CC(=O)O)O)O)O	424.5	1.6	124	4	7
Prazosin	equilibrium dialysis		human	0.03			10.3109/00498254.2010.500407	Sohlenius-Sternbeck 2010	COC1=C(C=C2C(=C1)C(=NC(=N2)N3CCN(CC3)C(=O)C4=CC=CO4)N)OC	383.4	2	107	1	8
Prazosin	equilibrium dialysis		human	0.048			10.1124/dmd.120.000131	Williamson 2020	COC1=C(C=C2C(=C1)C(=NC(=N2)N3CCN(CC3)C(=O)C4=CC=CO4)N)OC	383.4	2	107	1	8
Prazosin	equilibrium dialysis	4 Celcius degrees, 18h	human	0.054	0.001		10.1002/bdd.2160	Ryu 2018	COC1=C(C=C2C(=C1)C(=NC(=N2)N3CCN(CC3)C(=O)C4=CC=CO4)N)OC	383.4	2	107	1	8
Prazosin	equilibrium dialysis	4 Celcius degrees, 24h	human	0.075	0.023		10.1002/bdd.2160	Ryu 2018	COC1=C(C=C2C(=C1)C(=NC(=N2)N3CCN(CC3)C(=O)C4=CC=CO4)N)OC	383.4	2	107	1	8
Prazosin	equilibrium dialysis	37 Celcius degrees, 18h	human	0.08	0.003		10.1002/bdd.2160	Ryu 2018	COC1=C(C=C2C(=C1)C(=NC(=N2)N3CCN(CC3)C(=O)C4=CC=CO4)N)OC	383.4	2	107	1	8
Prazosin	equilibrium dialysis	37 Celcius degrees, 6h	human	0.091	0.006		10.1002/bdd.2160	Ryu 2018	COC1=C(C=C2C(=C1)C(=NC(=N2)N3CCN(CC3)C(=O)C4=CC=CO4)N)OC	383.4	2	107	1	8
Prazosin	equilibrium dialysis	Supplementary file2	human	0.109			10.1208/s12248-023-00800-x	Tess 2023	COC1=C(C=C2C(=C1)C(=NC(=N2)N3CCN(CC3)C(=O)C4=CC=CO4)N)OC	383.4	2	107	1	8
Prazosin	equilibrium dialysis			0.038			10.3109/00498254.2012.669080	Sohlenius-Sternbeck 2012	COC1=C(C=C2C(=C1)C(=NC(=N2)N3CCN(CC3)C(=O)C4=CC=CO4)N)OC	383.4	2	107	1	8
Prazosin	ultrafiltration	lab 2	human	0.03			10.1002/jps.22635	Beaumont 2011	COC1=C(C=C2C(=C1)C(=NC(=N2)N3CCN(CC3)C(=O)C4=CC=CO4)N)OC	383.4	2	107	1	8
Prazosin	ultrafiltration	1 μM	human	0.05			10.1002/jps.22635	Beaumont 2011	COC1=C(C=C2C(=C1)C(=NC(=N2)N3CCN(CC3)C(=O)C4=CC=CO4)N)OC	383.4	2	107	1	8
Prazosin	#N/A		human	0.03			10.1002/bdd.1996	Ye 2016	COC1=C(C=C2C(=C1)C(=NC(=N2)N3CCN(CC3)C(=O)C4=CC=CO4)N)OC	383.4	2	107	1	8
Prednisolone	equilibrium dialysis	Supplementary file2	human	0.38			10.1208/s12248-023-00800-x	Tess 2023	CC12CC(C3C(C1CCC2(C(=O)CO)O)CCC4=CC(=O)C=CC34C)O	360.4	1.6	94.8	3	5
Prednisolone	equilibrium dialysis			0.483			10.3109/00498254.2012.669080	Sohlenius-Sternbeck 2012	CC12CC(C3C(C1CCC2(C(=O)CO)O)CCC4=CC(=O)C=CC34C)O	360.4	1.6	94.8	3	5
Prednisolone	#N/A		human	0.1			10.1124/dmd.106.011569	Brown 2006	CC12CC(C3C(C1CCC2(C(=O)CO)O)CCC4=CC(=O)C=CC34C)O	360.4	1.6	94.8	3	5
Prednisone	equilibrium dialysis	100-2500 ng/ml	human	0.25	0.027		10.1007/BF01058901	Gustavson 1985	CC12CC(=O)C3C(C1CCC2(C(=O)CO)O)CCC4=CC(=O)C=CC34C	358.4	1.5	91.7	2	5
Prednisone	equilibrium dialysis		human	0.27			10.1124/dmd.120.000131	Williamson 2020	CC12CC(=O)C3C(C1CCC2(C(=O)CO)O)CCC4=CC(=O)C=CC34C	358.4	1.5	91.7	2	5
Prednisone	equilibrium dialysis	Supplementary file2	human	0.348			10.1208/s12248-023-00800-x	Tess 2023	CC12CC(=O)C3C(C1CCC2(C(=O)CO)O)CCC4=CC(=O)C=CC34C	358.4	1.5	91.7	2	5
Prexasertib	equilibrium dialysis	Supplementary file2	human	0.478			10.1208/s12248-023-00800-x	Tess 2023	COC1=C(C(=CC=C1)OCCCN)C2=CC(=NN2)NC3=NC=C(N=C3)C#N	365.4	1.4	135	3	8
Primaquine	equilibrium dialysis	Supplementary file2	human	0.301			10.1208/s12248-023-00800-x	Tess 2023	CC(CCCN)NC1=C2C(=CC(=C1)OC)C=CC=N2	259.35	2.2	60.2	2	4
Primaquine	ultracentrifugation		human	0.26	0.023		10.1186/s12936-019-3075-5	Charman 2020	CC(CCCN)NC1=C2C(=CC(=C1)OC)C=CC=N2	259.35	2.2	60.2	2	4
Probenecid	equilibrium dialysis	Supplementary file2	human	0.0803			10.1208/s12248-023-00800-x	Tess 2023	CCCN(CCC)S(=O)(=O)C1=CC=C(C=C1)C(=O)O	285.36	3.2	83.1	1	5
Procainamide	equilibrium dialysis	Supplementary file2	human	0.853			10.1208/s12248-023-00800-x	Tess 2023	CCN(CC)CCNC(=O)C1=CC=C(C=C1)N	235.33	0.9	58.4	2	3
Prochlorperazine	equilibrium dialysis	Supplementary file2	human	0.0107			10.1208/s12248-023-00800-x	Tess 2023	CN1CCN(CC1)CCCN2C3=CC=CC=C3SC4=C2C=C(C=C4)Cl	373.9	4.9	35	0	4
Prochlorperazine	equilibrium dialysis		human	0.141			10.1124/dmd.120.000131	Williamson 2020	CN1CCN(CC1)CCCN2C3=CC=CC=C3SC4=C2C=C(C=C4)Cl	373.9	4.9	35	0	4
Procyclidine	equilibrium dialysis	Supplementary file2	human	0.165			10.1208/s12248-023-00800-x	Tess 2023	C1CCC(CC1)C(CCN2CCCC2)(C3=CC=CC=C3)O	287.4	4.1	23.5	1	2
Procyclidine	equilibrium dialysis		human	0.222			10.1124/dmd.120.000131	Williamson 2020	C1CCC(CC1)C(CCN2CCCC2)(C3=CC=CC=C3)O	287.4	4.1	23.5	1	2
Progesterone	#N/A		human	0.01			https://books.google.pl/books?id=Gjc704GR5YEC&pg=PA192&redir_esc=y#v=onepage&q&f=false	Clinical Chemistry, William J Marshall	CC(=O)C1CCC2C1(CCC3C2CCC4=CC(=O)CCC34C)C	314.5	3.9	34.1	0	2
Proguanil	ultracentrifugation		human	0.34	0.01		10.1186/s12936-019-3075-5	Charman 2020	CC(C)N=C(N)N=C(N)NC1=CC=C(C=C1)Cl	253.73	1.5	88.8	3	1
Promazine	equilibrium dialysis	Supplementary file2	human	0.111			10.1208/s12248-023-00800-x	Tess 2023	CN(C)CCCN1C2=CC=CC=C2SC3=CC=CC=C31	284.4	4.5	31.8	0	3
Promazine	equilibrium dialysis		human	0.158			10.1124/dmd.120.000131	Williamson 2020	CN(C)CCCN1C2=CC=CC=C2SC3=CC=CC=C31	284.4	4.5	31.8	0	3
Promethazine	equilibrium dialysis		human	0.09			10.1124/dmd.120.000131	Williamson 2020	CC(CN1C2=CC=CC=C2SC3=CC=CC=C31)N(C)C	284.4	4.8	31.8	0	3
Promethazine	#N/A		human	0.023			10.1002/bdd.1996	Ye 2016	CC(CN1C2=CC=CC=C2SC3=CC=CC=C31)N(C)C	284.4	4.8	31.8	0	3
Propafenone	equilibrium dialysis		human	0.074			10.3109/00498254.2010.500407	Sohlenius-Sternbeck 2010	CCCNCC(COC1=CC=CC=C1C(=O)CCC2=CC=CC=C2)O	341.4	3.3	58.6	2	4
Propafenone	equilibrium dialysis		human	0.074			10.1124/dmd.120.000131	Williamson 2020	CCCNCC(COC1=CC=CC=C1C(=O)CCC2=CC=CC=C2)O	341.4	3.3	58.6	2	4
Propafenone	equilibrium dialysis	Supplementary file2	human	0.171			10.1208/s12248-023-00800-x	Tess 2023	CCCNCC(COC1=CC=CC=C1C(=O)CCC2=CC=CC=C2)O	341.4	3.3	58.6	2	4
Propafenone	#N/A		human	0.04			10.1002/bdd.1996	Ye 2016	CCCNCC(COC1=CC=CC=C1C(=O)CCC2=CC=CC=C2)O	341.4	3.3	58.6	2	4
Propiverine	equilibrium dialysis	Supplementary file2	human	0.0298			10.1208/s12248-023-00800-x	Tess 2023	CCCOC(C1=CC=CC=C1)(C2=CC=CC=C2)C(=O)OC3CCN(CC3)C	367.5	4.7	38.8	0	4
Propiverine	equilibrium dialysis		human	0.058			10.1124/dmd.120.000131	Williamson 2020	CCCOC(C1=CC=CC=C1)(C2=CC=CC=C2)C(=O)OC3CCN(CC3)C	367.5	4.7	38.8	0	4
Propofol	equilibrium dialysis		human	0.02			10.1124/jpet.301.1.382	Soars 2002	CC(C)C1=C(C(=CC=C1)C(C)C)O	178.27	3.8	20.2	1	1
Propofol	#N/A		human	0.02			10.1124/dmd.106.011569	Brown 2006	CC(C)C1=C(C(=CC=C1)C(C)C)O	178.27	3.8	20.2	1	1
Propofol	#N/A		human	0.021	0.0005		10.3109/00498259209046648	Cockshott 1992	CC(C)C1=C(C(=CC=C1)C(C)C)O	178.27	3.8	20.2	1	1
Propoxyphene	#N/A		human	0.24			10.1124/jpet.105.093229	Obach 2005	CCC(=O)OC(CC1=CC=CC=C1)(C2=CC=CC=C2)C(C)CN(C)C	339.5	4.2	29.5	0	3
Propranolol	equilibrium dialysis		human	0.135			10.3109/00498254.2010.500407	Sohlenius-Sternbeck 2010	CC(C)NCC(COC1=CC=CC2=CC=CC=C21)O	259.34	3	41.5	2	3
Propranolol	equilibrium dialysis	buffer 1, normal atmospheric conditions, postdialysis plasma ph 7,39	human	0.216	0.031		10.1124/dmd.110.036988	Curran 2010	CC(C)NCC(COC1=CC=CC2=CC=CC=C21)O	259.34	3	41.5	2	3
Propranolol	equilibrium dialysis		human	0.243			10.1124/dmd.120.000131	Williamson 2020	CC(C)NCC(COC1=CC=CC2=CC=CC=C21)O	259.34	3	41.5	2	3
Propranolol	equilibrium dialysis	Supplementary file2	human	0.297			10.1208/s12248-023-00800-x	Tess 2023	CC(C)NCC(COC1=CC=CC2=CC=CC=C21)O	259.34	3	41.5	2	3
Propranolol	equilibrium dialysis	buffer 2, normal atmospheric conditions, postdialysis plasma ph 7,39	human	0.315	0.021		10.1124/dmd.110.036988	Curran 2010	CC(C)NCC(COC1=CC=CC2=CC=CC=C21)O	259.34	3	41.5	2	3
Propranolol	equilibrium dialysis	37 Celcius degrees, 6h	human	0.34	0.01		10.1002/bdd.2160	Ryu 2018	CC(C)NCC(COC1=CC=CC2=CC=CC=C21)O	259.34	3	41.5	2	3
Propranolol	equilibrium dialysis	4 Celcius degrees, 18h	human	0.35	0.04		10.1002/bdd.2160	Ryu 2018	CC(C)NCC(COC1=CC=CC2=CC=CC=C21)O	259.34	3	41.5	2	3
Propranolol	equilibrium dialysis	37 Celcius degrees, 18h	human	0.37	0.03		10.1002/bdd.2160	Ryu 2018	CC(C)NCC(COC1=CC=CC2=CC=CC=C21)O	259.34	3	41.5	2	3
Propranolol	equilibrium dialysis	4 Celcius degrees, 24h	human	0.396	0.02		10.1002/bdd.2160	Ryu 2018	CC(C)NCC(COC1=CC=CC2=CC=CC=C21)O	259.34	3	41.5	2	3
Propranolol	equilibrium dialysis			0.205			10.3109/00498254.2012.669080	Sohlenius-Sternbeck 2012	CC(C)NCC(COC1=CC=CC2=CC=CC=C21)O	259.34	3	41.5	2	3
Propranolol	equlibrium dialysis	1 μM	human	0.23			10.1007/s11095-006-9663-4	Mohutsky 2006	CC(C)NCC(COC1=CC=CC2=CC=CC=C21)O	259.34	3	41.5	2	3
Propranolol	#N/A		human	0.1			10.1124/jpet.105.093229	Obach 2005	CC(C)NCC(COC1=CC=CC2=CC=CC=C21)O	259.34	3	41.5	2	3
Propranolol	#N/A		human	0.13			10.1124/dmd.106.011569	Brown 2006	CC(C)NCC(COC1=CC=CC2=CC=CC=C21)O	259.34	3	41.5	2	3
Propylthiouracil	equilibrium dialysis	Supplementary file2	human	0.428			10.1208/s12248-023-00800-x	Tess 2023	CCCC1=CC(=O)NC(=S)N1	170.23	0.8	73.2	2	2
Proquazone	equilibrium dialysis	Supplementary file2	human	0.0326			10.1208/s12248-023-00800-x	Tess 2023	CC1=CC2=C(C=C1)C(=NC(=O)N2C(C)C)C3=CC=CC=C3	278.3	3	32.7	0	1
Prucalopride	equilibrium dialysis	Supplementary file2	human	0.764			10.1208/s12248-023-00800-x	Tess 2023	COCCCN1CCC(CC1)NC(=O)C2=CC(=C(C3=C2OCC3)N)Cl	367.9	2	76.8	2	5
Prucalopride	equilibrium dialysis		rat	0.705			10.1124/dmd.106.014027	De Buck 2007	COCCCN1CCC(CC1)NC(=O)C2=CC(=C(C3=C2OCC3)N)Cl	367.9	2	76.8	2	5
Pyridostigmine	equilibrium dialysis	Supplementary file2	human	1			10.1208/s12248-023-00800-x	Tess 2023	C[N+]1=CC=CC(=C1)OC(=O)N(C)C	181.21	0.7	33.4	0	2
Pyrimethamine	equilibrium dialysis	RED device with diluted plasma correcting for the dilution factor with 6 h dialysis	human	0.095	0.001		10.1186/s12936-019-3075-5	Charman 2020	CCC1=C(C(=NC(=N1)N)N)C2=CC=C(C=C2)Cl	248.71	2.7	77.8	2	4
Pyrimethamine	equilibrium dialysis	Supplementary file2	human	0.133			10.1208/s12248-023-00800-x	Tess 2023	CCC1=C(C(=NC(=N1)N)N)C2=CC=C(C=C2)Cl	248.71	2.7	77.8	2	4
Pyronaridine	equilibrium dialysis	RED device with diluted plasma correcting for the dilution factor with 6 h dialysis	human	0.09	0.012		10.1186/s12936-019-3075-5	Charman 2020	COC1=NC2=C(C3=C(C=C(C=C3)Cl)N=C2C=C1)NC4=CC(=C(C(=C4)CN5CCCC5)O)CN6CCCC6	518	5.3	73.8	2	7
Quercetin	ultrafiltration		human	0.009	0.005		10.1111/j.2042-7158.1998.tb06183.x	Boulton 1998	C1=CC(=C(C=C1C2=C(C(=O)C3=C(C=C(C=C3O2)O)O)O)O)O	302.23	1.5	127	5	7
Quinidine	equilibrium dialysis		human	0.114			10.3109/00498254.2010.500407	Sohlenius-Sternbeck 2010	COC1=CC2=C(C=CN=C2C=C1)C(C3CC4CCN3CC4C=C)O	324.4	2.9	45.6	1	4
Quinidine	equilibrium dialysis	2 μM	human	0.15			10.1124/dmd.119.087973	Holt 2019	COC1=CC2=C(C=CN=C2C=C1)C(C3CC4CCN3CC4C=C)O	324.4	2.9	45.6	1	4
Quinidine	equilibrium dialysis	10 μM; pH~8.7	human	0.15	0.03		10.1021/mp800004s	Kochansky 2008	COC1=CC2=C(C=CN=C2C=C1)C(C3CC4CCN3CC4C=C)O	324.4	2.9	45.6	1	4
Quinidine	equilibrium dialysis	buffer 1, normal atmospheric conditions, postdialysis plasma ph 7,31	human	0.251	0.026		10.1124/dmd.110.036988	Curran 2010	COC1=CC2=C(C=CN=C2C=C1)C(C3CC4CCN3CC4C=C)O	324.4	2.9	45.6	1	4
Quinidine	equilibrium dialysis	buffer 2, normal atmospheric conditions, postdialysis plasma ph 7,32	human	0.274	0.02		10.1124/dmd.110.036988	Curran 2010	COC1=CC2=C(C=CN=C2C=C1)C(C3CC4CCN3CC4C=C)O	324.4	2.9	45.6	1	4
Quinidine	equilibrium dialysis		human	0.351			10.1097/FJC.0b013e3181d2ce39	Margulis 2010	COC1=CC2=C(C=CN=C2C=C1)C(C3CC4CCN3CC4C=C)O	324.4	2.9	45.6	1	4
Quinidine	equilibrium dialysis	Supplementary file2	human	0.366			10.1208/s12248-023-00800-x	Tess 2023	COC1=CC2=C(C=CN=C2C=C1)C(C3CC4CCN3CC4C=C)O	324.4	2.9	45.6	1	4
Quinidine	equilibrium dialysis			0.18			10.3109/00498254.2012.669080	Sohlenius-Sternbeck 2012	COC1=CC2=C(C=CN=C2C=C1)C(C3CC4CCN3CC4C=C)O	324.4	2.9	45.6	1	4
Quinidine	ultrafiltration	lab 2	human	0.12			10.1002/jps.22635	Beaumont 2011	COC1=CC2=C(C=CN=C2C=C1)C(C3CC4CCN3CC4C=C)O	324.4	2.9	45.6	1	4
Quinidine	ultrafiltration	1 μM	human	0.34			10.1002/jps.22635	Beaumont 2011	COC1=CC2=C(C=CN=C2C=C1)C(C3CC4CCN3CC4C=C)O	324.4	2.9	45.6	1	4
Quinidine	#N/A		human	0.13			10.1124/dmd.106.011569	Brown 2006	COC1=CC2=C(C=CN=C2C=C1)C(C3CC4CCN3CC4C=C)O	324.4	2.9	45.6	1	4
Quinidine	#N/A		human	0.13			10.1124/jpet.105.093229	Obach 2005	COC1=CC2=C(C=CN=C2C=C1)C(C3CC4CCN3CC4C=C)O	324.4	2.9	45.6	1	4
Quinidine	#N/A		rat	0.3			10.1007/s11095-022-03205-1	Tess 2022	COC1=CC2=C(C=CN=C2C=C1)C(C3CC4CCN3CC4C=C)O	324.4	2.9	45.6	1	4
Quinine	equilibrium dialysis		human	0.199			10.1124/dmd.120.000131	Williamson 2020	COC1=CC2=C(C=CN=C2C=C1)C(C3CC4CCN3CC4C=C)O	324.4	2.9	45.6	1	4
Quinine	equilibrium dialysis	Supplementary file2	human	0.277			10.1208/s12248-023-00800-x	Tess 2023	COC1=CC2=C(C=CN=C2C=C1)C(C3CC4CCN3CC4C=C)O	324.4	2.9	45.6	1	4
Quinine	equilibrium dialysis	RED device with diluted plasma correcting for the dilution factor with 6 h dialysis	human	0.37	0.04		10.1186/s12936-019-3075-5	Charman 2020	COC1=CC2=C(C=CN=C2C=C1)C(C3CC4CCN3CC4C=C)O	324.4	2.9	45.6	1	4
Quinotolast	#N/A		human	0.013			10.2133/dmpk.8.1029	Terakawa 1993	C1=CC=C(C=C1)OC2=C3C=CC=CN3C(=O)C(=C2)C(=O)NC4=NNN=N4	348.32	1.5	113	2	6
Raclopride	equilibrium dialysis	Supplementary file2	human	0.2			10.1208/s12248-023-00800-x	Tess 2023	CCN1CCCC1CNC(=O)C2=C(C(=CC(=C2OC)Cl)Cl)O	347.2	2.9	61.8	2	4
Raloxifene	equilibrium dialysis	Supplementary file2	human	0.0167			10.1208/s12248-023-00800-x	Tess 2023	C1CCN(CC1)CCOC2=CC=C(C=C2)C(=O)C3=C(SC4=C3C=CC(=C4)O)C5=CC=C(C=C5)O	473.6	6.1	98.2	2	6
Raloxifene	#N/A	1 ng/ml	human	0.018	0.004		10.1023/a:1010904815275	Miller 2001	C1CCN(CC1)CCOC2=CC=C(C=C2)C(=O)C3=C(SC4=C3C=CC(=C4)O)C5=CC=C(C=C5)O	473.6	6.1	98.2	2	6
Ramelteon	equilibrium dialysis		human	0.183			10.1124/dmd.120.000131	Williamson 2020	CCC(=O)NCCC1CCC2=C1C3=C(C=C2)OCC3	259.34	2.7	38.3	1	2
Ramelteon	equilibrium dialysis	Supplementary file2	human	0.206			10.1208/s12248-023-00800-x	Tess 2023	CCC(=O)NCCC1CCC2=C1C3=C(C=C2)OCC3	259.34	2.7	38.3	1	2
Ramosetron	equilibrium dialysis	Supplementary file2	human	0.399			10.1208/s12248-023-00800-x	Tess 2023	CN1C=C(C2=CC=CC=C21)C(=O)C3CCC4=C(C3)NC=N4	279.34	2.2	50.7	1	2
Ranitidine	equilibrium dialysis		human	0.83			10.1016/j.xphs.2017.04.043	Kimoto 2017	CNC(=C[N+](=O)[O-])NCCSCC1=CC=C(O1)CN(C)C	314.41	0.3	112	2	7
Ranitidine	equilibrium dialysis	Supplementary file2	human	0.917			10.1208/s12248-023-00800-x	Tess 2023	CNC(=C[N+](=O)[O-])NCCSCC1=CC=C(O1)CN(C)C	314.41	0.3	112	2	7
Ranitidine	equilibrium dialysis			0.496			10.3109/00498254.2012.669080	Sohlenius-Sternbeck 2012	CNC(=C[N+](=O)[O-])NCCSCC1=CC=C(O1)CN(C)C	314.41	0.3	112	2	7
Ranitidine	#N/A		human	0.85			10.1124/jpet.105.093229	Obach 2005	CNC(=C[N+](=O)[O-])NCCSCC1=CC=C(O1)CN(C)C	314.41	0.3	112	2	7
Ranolazine	equilibrium dialysis		human	0.435			10.1124/dmd.120.000131	Williamson 2020	CC1=C(C(=CC=C1)C)NC(=O)CN2CCN(CC2)CC(COC3=CC=CC=C3OC)O	427.5	2.7	74.3	2	6
Ranolazine	equilibrium dialysis	Supplementary file2	human	0.478			10.1208/s12248-023-00800-x	Tess 2023	CC1=C(C(=CC=C1)C)NC(=O)CN2CCN(CC2)CC(COC3=CC=CC=C3OC)O	427.5	2.7	74.3	2	6
Reboxetine	equilibrium dialysis		human	0.152			10.1124/dmd.120.000131	Williamson 2020	CCOC1=CC=CC=C1OC(C2CNCCO2)C3=CC=CC=C3	313.4	3	39.7	1	4
Reboxetine	equilibrium dialysis	Supplementary file2	human	0.212			10.1208/s12248-023-00800-x	Tess 2023	CCOC1=CC=CC=C1OC(C2CNCCO2)C3=CC=CC=C3	313.4	3	39.7	1	4
Reboxetine	ultrafiltration	lab 2	human	0.02			10.1002/jps.22635	Beaumont 2011	CCOC1=CC=CC=C1OC(C2CNCCO2)C3=CC=CC=C3	313.4	3	39.7	1	4
Reboxetine	ultrafiltration	1 μM	human	0.09			10.1002/jps.22635	Beaumont 2011	CCOC1=CC=CC=C1OC(C2CNCCO2)C3=CC=CC=C3	313.4	3	39.7	1	4
Recainam	equilibrium dialysis	Supplementary file2	human	0.851			10.1208/s12248-023-00800-x	Tess 2023	CC1=C(C(=CC=C1)C)NC(=O)NCCCNC(C)C	263.38	2.4	53.2	3	2
Regorafenib	#N/A		human	0.005			Book: Goodman and Gilman's The Pharmacological Basis of Therapeutics	Brunton et al.	CNC(=O)C1=NC=CC(=C1)OC2=CC(=C(C=C2)NC(=O)NC3=CC(=C(C=C3)Cl)C(F)(F)F)F	482.8	4.2	92.4	3	8
Remikiren	equilibrium dialysis	Supplementary file2	human	0.224			10.1208/s12248-023-00800-x	Tess 2023	CC(C)(C)S(=O)(=O)CC(CC1=CC=CC=C1)C(=O)NC(CC2=CN=CN2)C(=O)NC(CC3CCCCC3)C(C(C4CC4)O)O	630.8	4	170	5	7
Remimazolam	equilibrium dialysis		human	0.164			10.1124/dmd.120.000131	Williamson 2020	CC1=CN=C2N1C3=C(C=C(C=C3)Br)C(=NC2CCC(=O)OC)C4=CC=CC=N4	439.3	3.4	69.4	0	5
Repaglinide	equilibrium dialysis		human	0.009			10.1124/dmd.120.000131	Williamson 2020	CCOC1=C(C=CC(=C1)CC(=O)NC(CC(C)C)C2=CC=CC=C2N3CCCCC3)C(=O)O	452.6	5.2	78.9	2	5
Repaglinide	equilibrium dialysis		human	0.012			10.1124/dmd.118.085639	Riccardi 2019	CCOC1=C(C=CC(=C1)CC(=O)NC(CC(C)C)C2=CC=CC=C2N3CCCCC3)C(=O)O	452.6	5.2	78.9	2	5
Repaglinide	equilibrium dialysis	Supplementary file2	human	0.0146			10.1208/s12248-023-00800-x	Tess 2023	CCOC1=C(C=CC(=C1)CC(=O)NC(CC(C)C)C2=CC=CC=C2N3CCCCC3)C(=O)O	452.6	5.2	78.9	2	5
Repaglinide	#N/A		human	0.026			10.1124/jpet.105.093229	Obach 2005	CCOC1=C(C=CC(=C1)CC(=O)NC(CC(C)C)C2=CC=CC=C2N3CCCCC3)C(=O)O	452.6	5.2	78.9	2	5
[truncated: 317 more rows]

## Sheet: Hepatocytes
Compound	method	comments	x10^6 cells	species	fu mean	SD	REF	Author, year	smiles	MW	XlogP	TPS	HBD	HBA
Acetaminophen	equilibrium dialysis		0.5	human	1		10.1080/00498254.2022.2132426	Gardner 2022	CC(=O)NC1=CC=C(C=C1)O	151.16	0.5	49.3	2	2
Acetaminophen	ultracentrifugation	1x10^6 cells/ml	1	rat	0.933		10.1124/dmd.31.5.580	Naritomi 2003	CC(=O)NC1=CC=C(C=C1)O	151.16	0.5	49.3	2	2
Albendazole	equilibrium dialysis			human	0.66		10.1007/s11095-022-03205-1	Tess 2022	CCCSC1=CC2=C(C=C1)N=C(N2)NC(=O)OC	265.33	2.9	92.3	2	4
Albendazole	equilibrium dialysis	1X10^6 cells/ml	1	rat	0.66	0.01	10.1124/dmd.104.002436	Austin 2004	CCCSC1=CC2=C(C=C1)N=C(N2)NC(=O)OC	265.33	2.9	92.3	2	4
Albendazole	equilibrium dialysis	non-viable hepatocytes; 1x10^6 cells/ml	1	rat	0.5	0.06	10.1124/dmd.104.002436	Austin 2004	CCCSC1=CC2=C(C=C1)N=C(N2)NC(=O)OC	265.33	2.9	92.3	2	4
Albendazole	ultracentrifugation	0.5 μM; 0.5x10^6 cells/ml	0.5	dog	0.68		10.1124/dmd.118.085936	Barr 2019	CCCSC1=CC2=C(C=C1)N=C(N2)NC(=O)OC	265.33	2.9	92.3	2	4
Albendazole	ultracentrifugation		0.5	dog	0.68		10.1124/dmd.118.085936	Barr 2019	CCCSC1=CC2=C(C=C1)N=C(N2)NC(=O)OC	265.33	2.9	92.3	2	4
Albendazole	ultracentrifugation	0.5x10^6 cells/ml	0.5	human	0.74		10.1124/dmd.118.085936	Barr 2019	CCCSC1=CC2=C(C=C1)N=C(N2)NC(=O)OC	265.33	2.9	92.3	2	4
Albendazole	ultracentrifugation		0.5	human	0.74		10.1124/dmd.118.085936	Barr 2019	CCCSC1=CC2=C(C=C1)N=C(N2)NC(=O)OC	265.33	2.9	92.3	2	4
Albendazole	ultracentrifugation	0.5 μM; 0.5x10^6 cells/ml	0.5	monkey	0.69		10.1124/dmd.118.085936	Barr 2019	CCCSC1=CC2=C(C=C1)N=C(N2)NC(=O)OC	265.33	2.9	92.3	2	4
Albendazole	ultracentrifugation		0.5	monkey	0.69		10.1124/dmd.118.085936	Barr 2019	CCCSC1=CC2=C(C=C1)N=C(N2)NC(=O)OC	265.33	2.9	92.3	2	4
Albendazole	ultracentrifugation	0.5 μM; 0.5x10^6 cells/ml	0.5	mouse	0.55		10.1124/dmd.118.085936	Barr 2019	CCCSC1=CC2=C(C=C1)N=C(N2)NC(=O)OC	265.33	2.9	92.3	2	4
Albendazole	ultracentrifugation		0.5	mouse	0.55		10.1124/dmd.118.085936	Barr 2019	CCCSC1=CC2=C(C=C1)N=C(N2)NC(=O)OC	265.33	2.9	92.3	2	4
Albendazole	ultracentrifugation	0.5 μM; 0.5x10^6 cells/ml	0.5	rat	0.7		10.1124/dmd.118.085936	Barr 2019	CCCSC1=CC2=C(C=C1)N=C(N2)NC(=O)OC	265.33	2.9	92.3	2	4
Albendazole	ultracentrifugation		0.5	rat	0.7		10.1124/dmd.118.085936	Barr 2019	CCCSC1=CC2=C(C=C1)N=C(N2)NC(=O)OC	265.33	2.9	92.3	2	4
Aldosterone	dialysis / oil immersion	cell concentrations of 10^6 cells/ml	1	human	0.54		10.1124/dmd.108.020834	Kilford 2008	CC12CCC(=O)C=C1CCC3C2C(CC4(C3CCC4C(=O)CO)C=O)O	360.4	1.1	91.7	2	5
Aldosterone	equilibrium dialysis			human	0.54		10.1007/s11095-022-03205-1	Tess 2022	CC12CCC(=O)C=C1CCC3C2C(CC4(C3CCC4C(=O)CO)C=O)O	360.4	1.1	91.7	2	5
Aldosterone	ultracentrifugation	hepatocyte concentration was 0.5x10^6 cells/ml	0.5	human	0.7		10.1124/dmd.108.021279	Henshall 2008	CC12CCC(=O)C=C1CCC3C2C(CC4(C3CCC4C(=O)CO)C=O)O	360.4	1.1	91.7	2	5
Alprazolam	equilibrium dialysis		0.5	human	0.94		10.1080/00498254.2022.2132426	Gardner 2022	CC1=NN=C2N1C3=C(C=C(C=C3)Cl)C(=NC2)C4=CC=CC=C4	308.8	2.1	43.1	0	3
Amiodarone	equilibrium dialysis	at a single concentration 1 μM; 1 million cells/ml hepatocyte suspension buffer	1	human	0.001		10.1124/dmd.105.005884	McGinnity 2005	CCCCC1=C(C2=CC=CC=C2O1)C(=O)C3=CC(=C(C(=C3)I)OCCN(CC)CC)I	645.3	7.6	42.7	0	4
Amiodarone	ultracentrifugation	0.5 μM; 0.5x10^6 cells/ml	0.5	dog	0.006		10.1124/dmd.118.085936	Barr 2019	CCCCC1=C(C2=CC=CC=C2O1)C(=O)C3=CC(=C(C(=C3)I)OCCN(CC)CC)I	645.3	7.6	42.7	0	4
Amiodarone	ultracentrifugation		0.5	dog	0.006		10.1124/dmd.118.085936	Barr 2019	CCCCC1=C(C2=CC=CC=C2O1)C(=O)C3=CC(=C(C(=C3)I)OCCN(CC)CC)I	645.3	7.6	42.7	0	4
Amiodarone	ultracentrifugation	0.5x10^6 cells/ml	0.5	human	0.12		10.1124/dmd.118.085936	Barr 2019	CCCCC1=C(C2=CC=CC=C2O1)C(=O)C3=CC(=C(C(=C3)I)OCCN(CC)CC)I	645.3	7.6	42.7	0	4
Amiodarone	ultracentrifugation		0.5	human	0.12		10.1124/dmd.118.085936	Barr 2019	CCCCC1=C(C2=CC=CC=C2O1)C(=O)C3=CC(=C(C(=C3)I)OCCN(CC)CC)I	645.3	7.6	42.7	0	4
Amiodarone	ultracentrifugation	0.5 μM; 0.5x10^6 cells/ml	0.5	monkey	0.0062		10.1124/dmd.118.085936	Barr 2019	CCCCC1=C(C2=CC=CC=C2O1)C(=O)C3=CC(=C(C(=C3)I)OCCN(CC)CC)I	645.3	7.6	42.7	0	4
Amiodarone	ultracentrifugation		0.5	monkey	0.0062		10.1124/dmd.118.085936	Barr 2019	CCCCC1=C(C2=CC=CC=C2O1)C(=O)C3=CC(=C(C(=C3)I)OCCN(CC)CC)I	645.3	7.6	42.7	0	4
Amiodarone	ultracentrifugation	0.5 μM; 0.5x10^6 cells/ml	0.5	mouse	0.0023		10.1124/dmd.118.085936	Barr 2019	CCCCC1=C(C2=CC=CC=C2O1)C(=O)C3=CC(=C(C(=C3)I)OCCN(CC)CC)I	645.3	7.6	42.7	0	4
Amiodarone	ultracentrifugation		0.5	mouse	0.0023		10.1124/dmd.118.085936	Barr 2019	CCCCC1=C(C2=CC=CC=C2O1)C(=O)C3=CC(=C(C(=C3)I)OCCN(CC)CC)I	645.3	7.6	42.7	0	4
Amiodarone	ultracentrifugation	0.5 μM; 0.5x10^6 cells/ml	0.5	rat	0.0081		10.1124/dmd.118.085936	Barr 2019	CCCCC1=C(C2=CC=CC=C2O1)C(=O)C3=CC(=C(C(=C3)I)OCCN(CC)CC)I	645.3	7.6	42.7	0	4
Amiodarone	ultracentrifugation		0.5	rat	0.0081		10.1124/dmd.118.085936	Barr 2019	CCCCC1=C(C2=CC=CC=C2O1)C(=O)C3=CC(=C(C(=C3)I)OCCN(CC)CC)I	645.3	7.6	42.7	0	4
Amitriptyline	ultracentrifugation	0.5 μM; 0.5x10^6 cells/ml	0.5	dog	0.34		10.1124/dmd.118.085936	Barr 2019	CN(C)CCC=C1C2=CC=CC=C2CCC3=CC=CC=C31	277.4	5	3.2	0	1
Amitriptyline	ultracentrifugation		0.5	dog	0.34		10.1124/dmd.118.085936	Barr 2019	CN(C)CCC=C1C2=CC=CC=C2CCC3=CC=CC=C31	277.4	5	3.2	0	1
Amitriptyline	ultracentrifugation	0.5x10^6 cells/ml	0.5	human	0.32		10.1124/dmd.118.085936	Barr 2019	CN(C)CCC=C1C2=CC=CC=C2CCC3=CC=CC=C31	277.4	5	3.2	0	1
Amitriptyline	ultracentrifugation		0.5	human	0.32		10.1124/dmd.118.085936	Barr 2019	CN(C)CCC=C1C2=CC=CC=C2CCC3=CC=CC=C31	277.4	5	3.2	0	1
Amitriptyline	ultracentrifugation	0.5 μM; 0.5x10^6 cells/ml	0.5	monkey	0.31		10.1124/dmd.118.085936	Barr 2019	CN(C)CCC=C1C2=CC=CC=C2CCC3=CC=CC=C31	277.4	5	3.2	0	1
Amitriptyline	ultracentrifugation		0.5	monkey	0.31		10.1124/dmd.118.085936	Barr 2019	CN(C)CCC=C1C2=CC=CC=C2CCC3=CC=CC=C31	277.4	5	3.2	0	1
Amitriptyline	ultracentrifugation	0.5 μM; 0.5x10^6 cells/ml	0.5	mouse	0.19		10.1124/dmd.118.085936	Barr 2019	CN(C)CCC=C1C2=CC=CC=C2CCC3=CC=CC=C31	277.4	5	3.2	0	1
Amitriptyline	ultracentrifugation		0.5	mouse	0.19		10.1124/dmd.118.085936	Barr 2019	CN(C)CCC=C1C2=CC=CC=C2CCC3=CC=CC=C31	277.4	5	3.2	0	1
Amitriptyline	ultracentrifugation	0.5 μM; 0.5x10^6 cells/ml	0.5	rat	0.24		10.1124/dmd.118.085936	Barr 2019	CN(C)CCC=C1C2=CC=CC=C2CCC3=CC=CC=C31	277.4	5	3.2	0	1
Amitriptyline	ultracentrifugation		0.5	rat	0.24		10.1124/dmd.118.085936	Barr 2019	CN(C)CCC=C1C2=CC=CC=C2CCC3=CC=CC=C31	277.4	5	3.2	0	1
Amodiaquine	equilibrium dialysis			human	1		10.1007/s11095-022-03205-1	Tess 2022	CCN(CC)CC1=C(C=CC(=C1)NC2=C3C=CC(=CC3=NC=C2)Cl)O	355.9	2.6	48.4	2	4
Amoxicillin	equilibrium dialysis		0.5	human	1		10.1080/00498254.2022.2132426	Gardner 2022	CC1(C(N2C(S1)C(C2=O)NC(=O)C(C3=CC=C(C=C3)O)N)C(=O)O)C	365.4	-2	158	4	7
Androstenedione	dialysis / oil immersion	cell concentrations of 10^6 cells/ml	1	human	0.54		10.1124/dmd.108.020834	Kilford 2008	CC12CCC(=O)C=C1CCC3C2CCC4(C3CCC4=O)C	286.4	2.7	34.1	0	2
Androstenedione	equilibrium dialysis			human	0.54		10.1007/s11095-022-03205-1	Tess 2022	CC12CCC(=O)C=C1CCC3C2CCC4(C3CCC4=O)C	286.4	2.7	34.1	0	2
Androstenedione	ultracentrifugation	hepatocyte concentration was 0.5x10^6 cells/ml	0.5	human	0.7		10.1124/dmd.108.021279	Henshall 2008	CC12CCC(=O)C=C1CCC3C2CCC4(C3CCC4=O)C	286.4	2.7	34.1	0	2
Antipyrine	equilibrium dialysis		0.5	human	1		10.1080/00498254.2022.2132426	Gardner 2022	CC1=CC(=O)N(N1C)C2=CC=CC=C2	188.23	0.4	23.6	0	2
Antipyrine	equilibrium dialysis			human	0.814		10.1007/s11095-022-03205-1	Tess 2022	CC1=CC(=O)N(N1C)C2=CC=CC=C2	188.23	0.4	23.6	0	2
Antipyrine	ultracentrifugation	0.5 μM; 0.5x10^6 cells/ml	0.5	dog	0.89		10.1124/dmd.118.085936	Barr 2019	CC1=CC(=O)N(N1C)C2=CC=CC=C2	188.23	0.4	23.6	0	2
Antipyrine	ultracentrifugation		0.5	dog	0.89		10.1124/dmd.118.085936	Barr 2019	CC1=CC(=O)N(N1C)C2=CC=CC=C2	188.23	0.4	23.6	0	2
Antipyrine	ultracentrifugation	0.5x10^6 cells/ml	0.5	human	1		10.1124/dmd.118.085936	Barr 2019	CC1=CC(=O)N(N1C)C2=CC=CC=C2	188.23	0.4	23.6	0	2
Antipyrine	ultracentrifugation		0.5	human	1		10.1124/dmd.118.085936	Barr 2019	CC1=CC(=O)N(N1C)C2=CC=CC=C2	188.23	0.4	23.6	0	2
Antipyrine	ultracentrifugation	0.5 μM; 0.5x10^6 cells/ml	0.5	monkey	1		10.1124/dmd.118.085936	Barr 2019	CC1=CC(=O)N(N1C)C2=CC=CC=C2	188.23	0.4	23.6	0	2
Antipyrine	ultracentrifugation		0.5	monkey	1		10.1124/dmd.118.085936	Barr 2019	CC1=CC(=O)N(N1C)C2=CC=CC=C2	188.23	0.4	23.6	0	2
Antipyrine	ultracentrifugation	0.5 μM; 0.5x10^6 cells/ml	0.5	mouse	0.98		10.1124/dmd.118.085936	Barr 2019	CC1=CC(=O)N(N1C)C2=CC=CC=C2	188.23	0.4	23.6	0	2
Antipyrine	ultracentrifugation		0.5	mouse	0.98		10.1124/dmd.118.085936	Barr 2019	CC1=CC(=O)N(N1C)C2=CC=CC=C2	188.23	0.4	23.6	0	2
Antipyrine	ultracentrifugation	0.5 μM; 0.5x10^6 cells/ml	0.5	rat	1		10.1124/dmd.118.085936	Barr 2019	CC1=CC(=O)N(N1C)C2=CC=CC=C2	188.23	0.4	23.6	0	2
Antipyrine	ultracentrifugation		0.5	rat	1		10.1124/dmd.118.085936	Barr 2019	CC1=CC(=O)N(N1C)C2=CC=CC=C2	188.23	0.4	23.6	0	2
Antipyrine			#N/A	human	0.95		10.1124/dmd.105.004259	Riley 2005	CC1=CC(=O)N(N1C)C2=CC=CC=C2	188.23	0.4	23.6	0	2
Aripiprazole	equilibrium dialysis	Homogenization method		human	0.000357		10.1208/s12248-020-00476-7	Riccardi 2020	C1CC(=O)NC2=C1C=CC(=C2)OCCCCN3CCN(CC3)C4=C(C(=CC=C4)Cl)Cl	448.4	4.6	44.8	1	4
Astemizole	equilibrium dialysis			human	0.262		10.1007/s11095-022-03205-1	Tess 2022	COC1=CC=C(C=C1)CCN2CCC(CC2)NC3=NC4=CC=CC=C4N3CC5=CC=C(C=C5)F	458.6	6	42.3	1	5
Astemizole	equilibrium dialysis		0.5	human	0.11		10.1080/00498254.2022.2132426	Gardner 2022	COC1=CC=C(C=C1)CCN2CCC(CC2)NC3=NC4=CC=CC=C4N3CC5=CC=C(C=C5)F	458.6	6	42.3	1	5
Astemizole	equilibrium dialysis			human	0.04		10.1007/s11095-022-03205-1	Tess 2022	COC1=CC=C(C=C1)CCN2CCC(CC2)NC3=NC4=CC=CC=C4N3CC5=CC=C(C=C5)F	458.6	6	42.3	1	5
Astemizole	equilibrium dialysis	1X10^6 cells/ml	1	rat	0.056	0.023	10.1124/dmd.104.002436	Austin 2004	COC1=CC=C(C=C1)CCN2CCC(CC2)NC3=NC4=CC=CC=C4N3CC5=CC=C(C=C5)F	458.6	6	42.3	1	5
Astemizole	equilibrium dialysis	non-viable hepatocytes; 1x10^6 cells/ml	1	rat	0.023	0.01	10.1124/dmd.104.002436	Austin 2004	COC1=CC=C(C=C1)CCN2CCC(CC2)NC3=NC4=CC=CC=C4N3CC5=CC=C(C=C5)F	458.6	6	42.3	1	5
Atazanavir	equilibrium dialysis	Homogenization method	0.13	human	0.0049	0.0006	10.1016/j.xphs.2017.03.025	Riede 2017	CC(C)(C)C(C(=O)NC(CC1=CC=CC=C1)C(CN(CC2=CC=C(C=C2)C3=CC=CC=N3)NC(=O)C(C(C)(C)C)NC(=O)OC)O)NC(=O)OC	704.9	5.6	171	5	9
Atazanavir		Temperature method		human	0.0359	0.0026	10.1016/j.xphs.2017.03.025	Riede 2017	CC(C)(C)C(C(=O)NC(CC1=CC=CC=C1)C(CN(CC2=CC=C(C=C2)C3=CC=CC=N3)NC(=O)C(C(C)(C)C)NC(=O)OC)O)NC(=O)OC	704.9	5.6	171	5	9
Atenolol	equilibrium dialysis		0.5	human	1		10.1080/00498254.2022.2132426	Gardner 2022	CC(C)NCC(COC1=CC=C(C=C1)CC(=O)N)O	266.34	0.2	84.6	3	4
Atorvastatin	equilibrium dialysis		0.5	human	0.65		10.1080/00498254.2022.2132426	Gardner 2022	CC(C)C1=C(C(=C(N1CCC(CC(CC(=O)O)O)O)C2=CC=C(C=C2)F)C3=CC=CC=C3)C(=O)NC4=CC=CC=C4	558.6	5	112	4	6
Atorvastatin	equilibrium dialysis	Homogenization method		human	0.0168		10.1208/s12248-020-00476-7	Riccardi 2020	CC(C)C1=C(C(=C(N1CCC(CC(CC(=O)O)O)O)C2=CC=C(C=C2)F)C3=CC=CC=C3)C(=O)NC4=CC=CC=C4	558.6	5	112	4	6
Atorvastatin	equilibrium dialysis	Homogenization method	0.13	human	0.0027	0.0001	10.1016/j.xphs.2017.03.025	Riede 2017	CC(C)C1=C(C(=C(N1CCC(CC(CC(=O)O)O)O)C2=CC=C(C=C2)F)C3=CC=CC=C3)C(=O)NC4=CC=CC=C4	558.6	5	112	4	6
Atorvastatin		Temperature method		human	0.0284	0.0015	10.1016/j.xphs.2017.03.025	Riede 2017	CC(C)C1=C(C(=C(N1CCC(CC(CC(=O)O)O)O)C2=CC=C(C=C2)F)C3=CC=CC=C3)C(=O)NC4=CC=CC=C4	558.6	5	112	4	6
Atovaquone	equilibrium dialysis			human	0.105		10.1007/s11095-022-03205-1	Tess 2022	C1CC(CCC1C2=CC=C(C=C2)Cl)C3=C(C4=CC=CC=C4C(=O)C3=O)O	366.8	5.2	54.4	1	3
Benzbromarone	equilibrium dialysis	at a single concentration 1 μM; 1 million cells/ml hepatocyte suspension buffer	1	human	0.03		10.1124/dmd.105.005884	McGinnity 2005	CCC1=C(C2=CC=CC=C2O1)C(=O)C3=CC(=C(C(=C3)Br)O)Br	424.1	5.7	50.4	1	3
Benzydamine	equilibrium dialysis	at 1.0 × 10^6 cells/ml. at a final concentration of 1μM	1	rat	0.74		10.1124/dmd.117.077396	Jones 2017	CN(C)CCCOC1=NN(C2=CC=CC=C21)CC3=CC=CC=C3	309.4	3.9	30.3	0	3
Betaxolol	equilibrium dialysis			human	0.7		10.1007/s11095-022-03205-1	Tess 2022	CC(C)NCC(COC1=CC=C(C=C1)CCOCC2CC2)O	307.4	2.8	50.7	2	4
Betaxolol	equilibrium dialysis	non-viable hepatocytes; 1x10^6 cells/ml	1	rat	0.78	0.03	10.1124/dmd.104.002436	Austin 2004	CC(C)NCC(COC1=CC=C(C=C1)CCOCC2CC2)O	307.4	2.8	50.7	2	4
Betaxolol	equilibrium dialysis	1X10^6 cells/ml	1	rat	0.7	0.07	10.1124/dmd.104.002436	Austin 2004	CC(C)NCC(COC1=CC=C(C=C1)CCOCC2CC2)O	307.4	2.8	50.7	2	4
Bosentan	equilibrium dialysis		0.5	human	0.78		10.1080/00498254.2022.2132426	Gardner 2022	CC(C)(C)C1=CC=C(C=C1)S(=O)(=O)NC2=C(C(=NC(=N2)C3=NC=CC=N3)OCCO)OC4=CC=CC=C4OC	551.6	3.8	154	2	11
Bosentan	equilibrium dialysis	Homogenization method		human	0.0327		10.1208/s12248-020-00476-7	Riccardi 2020	CC(C)(C)C1=CC=C(C=C1)S(=O)(=O)NC2=C(C(=NC(=N2)C3=NC=CC=N3)OCCO)OC4=CC=CC=C4OC	551.6	3.8	154	2	11
Bosentan	equilibrium dialysis	Homogenization method	0.13	human	0.0025	0.0006	10.1016/j.xphs.2017.03.025	Riede 2017	CC(C)(C)C1=CC=C(C=C1)S(=O)(=O)NC2=C(C(=NC(=N2)C3=NC=CC=N3)OCCO)OC4=CC=CC=C4OC	551.6	3.8	154	2	11
Bosentan			#N/A	human	0.97		10.1124/dmd.105.004259	Riley 2005	CC(C)(C)C1=CC=C(C=C1)S(=O)(=O)NC2=C(C(=NC(=N2)C3=NC=CC=N3)OCCO)OC4=CC=CC=C4OC	551.6	3.8	154	2	11
Bosentan		Temperature method		human	0.0801	0.0165	10.1016/j.xphs.2017.03.025	Riede 2017	CC(C)(C)C1=CC=C(C=C1)S(=O)(=O)NC2=C(C(=NC(=N2)C3=NC=CC=N3)OCCO)OC4=CC=CC=C4OC	551.6	3.8	154	2	11
Bumetanide	equilibrium dialysis			human	0.91		10.1007/s11095-022-03205-1	Tess 2022	CCCCNC1=C(C(=CC(=C1)C(=O)O)S(=O)(=O)N)OC2=CC=CC=C2	364.4	2.8	127	3	7
Bumetanide	equilibrium dialysis	1X10^6 cells/ml	1	rat	0.91	0.06	10.1124/dmd.104.002436	Austin 2004	CCCCNC1=C(C(=CC(=C1)C(=O)O)S(=O)(=O)N)OC2=CC=CC=C2	364.4	2.8	127	3	7
Bumetanide	equilibrium dialysis	non-viable hepatocytes; 1x10^6 cells/ml	1	rat	0.86	0.06	10.1124/dmd.104.002436	Austin 2004	CCCCNC1=C(C(=CC(=C1)C(=O)O)S(=O)(=O)N)OC2=CC=CC=C2	364.4	2.8	127	3	7
Bumetanide	ultracentrifugation	0.5 μM; 0.5x10^6 cells/ml	0.5	dog	0.93		10.1124/dmd.118.085936	Barr 2019	CCCCNC1=C(C(=CC(=C1)C(=O)O)S(=O)(=O)N)OC2=CC=CC=C2	364.4	2.8	127	3	7
Bumetanide	ultracentrifugation		0.5	dog	0.93		10.1124/dmd.118.085936	Barr 2019	CCCCNC1=C(C(=CC(=C1)C(=O)O)S(=O)(=O)N)OC2=CC=CC=C2	364.4	2.8	127	3	7
Bumetanide	ultracentrifugation	0.5x10^6 cells/ml	0.5	human	1		10.1124/dmd.118.085936	Barr 2019	CCCCNC1=C(C(=CC(=C1)C(=O)O)S(=O)(=O)N)OC2=CC=CC=C2	364.4	2.8	127	3	7
Bumetanide	ultracentrifugation		0.5	human	1		10.1124/dmd.118.085936	Barr 2019	CCCCNC1=C(C(=CC(=C1)C(=O)O)S(=O)(=O)N)OC2=CC=CC=C2	364.4	2.8	127	3	7
Bumetanide	ultracentrifugation	0.5 μM; 0.5x10^6 cells/ml	0.5	monkey	0.97		10.1124/dmd.118.085936	Barr 2019	CCCCNC1=C(C(=CC(=C1)C(=O)O)S(=O)(=O)N)OC2=CC=CC=C2	364.4	2.8	127	3	7
Bumetanide	ultracentrifugation		0.5	monkey	0.97		10.1124/dmd.118.085936	Barr 2019	CCCCNC1=C(C(=CC(=C1)C(=O)O)S(=O)(=O)N)OC2=CC=CC=C2	364.4	2.8	127	3	7
Bumetanide	ultracentrifugation	0.5 μM; 0.5x10^6 cells/ml	0.5	mouse	1		10.1124/dmd.118.085936	Barr 2019	CCCCNC1=C(C(=CC(=C1)C(=O)O)S(=O)(=O)N)OC2=CC=CC=C2	364.4	2.8	127	3	7
Bumetanide	ultracentrifugation		0.5	mouse	1		10.1124/dmd.118.085936	Barr 2019	CCCCNC1=C(C(=CC(=C1)C(=O)O)S(=O)(=O)N)OC2=CC=CC=C2	364.4	2.8	127	3	7
Bumetanide	ultracentrifugation	0.5 μM; 0.5x10^6 cells/ml	0.5	rat	0.94		10.1124/dmd.118.085936	Barr 2019	CCCCNC1=C(C(=CC(=C1)C(=O)O)S(=O)(=O)N)OC2=CC=CC=C2	364.4	2.8	127	3	7
Bumetanide	ultracentrifugation		0.5	rat	0.94		10.1124/dmd.118.085936	Barr 2019	CCCCNC1=C(C(=CC(=C1)C(=O)O)S(=O)(=O)N)OC2=CC=CC=C2	364.4	2.8	127	3	7
Bupivacaine	ultracentrifugation	0.5 μM; 0.5x10^6 cells/ml	0.5	dog	0.92		10.1124/dmd.118.085936	Barr 2019	CCCCN1CCCCC1C(=O)NC2=C(C=CC=C2C)C	288.4	3.4	32.3	1	2
Bupivacaine	ultracentrifugation		0.5	dog	0.92		10.1124/dmd.118.085936	Barr 2019	CCCCN1CCCCC1C(=O)NC2=C(C=CC=C2C)C	288.4	3.4	32.3	1	2
Bupivacaine	ultracentrifugation	0.5x10^6 cells/ml	0.5	human	0.94		10.1124/dmd.118.085936	Barr 2019	CCCCN1CCCCC1C(=O)NC2=C(C=CC=C2C)C	288.4	3.4	32.3	1	2
Bupivacaine	ultracentrifugation		0.5	human	0.94		10.1124/dmd.118.085936	Barr 2019	CCCCN1CCCCC1C(=O)NC2=C(C=CC=C2C)C	288.4	3.4	32.3	1	2
Bupivacaine	ultracentrifugation	0.5 μM; 0.5x10^6 cells/ml	0.5	monkey	0.92		10.1124/dmd.118.085936	Barr 2019	CCCCN1CCCCC1C(=O)NC2=C(C=CC=C2C)C	288.4	3.4	32.3	1	2
Bupivacaine	ultracentrifugation		0.5	monkey	0.92		10.1124/dmd.118.085936	Barr 2019	CCCCN1CCCCC1C(=O)NC2=C(C=CC=C2C)C	288.4	3.4	32.3	1	2
Bupivacaine	ultracentrifugation	0.5 μM; 0.5x10^6 cells/ml	0.5	mouse	0.85		10.1124/dmd.118.085936	Barr 2019	CCCCN1CCCCC1C(=O)NC2=C(C=CC=C2C)C	288.4	3.4	32.3	1	2
Bupivacaine	ultracentrifugation		0.5	mouse	0.85		10.1124/dmd.118.085936	Barr 2019	CCCCN1CCCCC1C(=O)NC2=C(C=CC=C2C)C	288.4	3.4	32.3	1	2
Bupivacaine	ultracentrifugation	0.5 μM; 0.5x10^6 cells/ml	0.5	rat	0.96		10.1124/dmd.118.085936	Barr 2019	CCCCN1CCCCC1C(=O)NC2=C(C=CC=C2C)C	288.4	3.4	32.3	1	2
Bupivacaine	ultracentrifugation		0.5	rat	0.96		10.1124/dmd.118.085936	Barr 2019	CCCCN1CCCCC1C(=O)NC2=C(C=CC=C2C)C	288.4	3.4	32.3	1	2
Bupropion	equilibrium dialysis		0.5	human	0.98		10.1080/00498254.2022.2132426	Gardner 2022	CC(C(=O)C1=CC(=CC=C1)Cl)NC(C)(C)C	239.74	3.2	29.1	1	2
Caffeine	dialysis / oil immersion	cell concentrations of 10^6 cells/ml	1	human	0.99		10.1124/dmd.108.020834	Kilford 2008	CN1C=NC2=C1C(=O)N(C(=O)N2C)C	194.19	-0.1	58.4	0	3
Caffeine	equilibrium dialysis		0.5	human	1		10.1080/00498254.2022.2132426	Gardner 2022	CN1C=NC2=C1C(=O)N(C(=O)N2C)C	194.19	-0.1	58.4	0	3
Caffeine	equilibrium dialysis			human	0.99		10.1007/s11095-022-03205-1	Tess 2022	CN1C=NC2=C1C(=O)N(C(=O)N2C)C	194.19	-0.1	58.4	0	3
Caffeine			#N/A	human	0.96		10.1124/dmd.105.004259	Riley 2005	CN1C=NC2=C1C(=O)N(C(=O)N2C)C	194.19	-0.1	58.4	0	3
Carbamazepine	equilibrium dialysis	Homogenization method		human	0.315		10.1208/s12248-020-00476-7	Riccardi 2020	C1=CC=C2C(=C1)C=CC3=CC=CC=C3N2C(=O)N	236.27	2.5	46.3	1	1
Carvedilol	equilibrium dialysis		0.5	human	0.43		10.1080/00498254.2022.2132426	Gardner 2022	COC1=CC=CC=C1OCCNCC(COC2=CC=CC3=C2C4=CC=CC=C4N3)O	406.5	4.2	75.7	3	5
Cefazolin	ultracentrifugation	0.5 μM; 0.5x10^6 cells/ml	0.5	dog	1		10.1124/dmd.118.085936	Barr 2019	CC1=NN=C(S1)SCC2=C(N3C(C(C3=O)NC(=O)CN4C=NN=N4)SC2)C(=O)O	454.5	-0.4	235	2	12
Cefazolin	ultracentrifugation		0.5	dog	1		10.1124/dmd.118.085936	Barr 2019	CC1=NN=C(S1)SCC2=C(N3C(C(C3=O)NC(=O)CN4C=NN=N4)SC2)C(=O)O	454.5	-0.4	235	2	12
Cefazolin	ultracentrifugation	0.5x10^6 cells/ml	0.5	human	1		10.1124/dmd.118.085936	Barr 2019	CC1=NN=C(S1)SCC2=C(N3C(C(C3=O)NC(=O)CN4C=NN=N4)SC2)C(=O)O	454.5	-0.4	235	2	12
Cefazolin	ultracentrifugation		0.5	human	1		10.1124/dmd.118.085936	Barr 2019	CC1=NN=C(S1)SCC2=C(N3C(C(C3=O)NC(=O)CN4C=NN=N4)SC2)C(=O)O	454.5	-0.4	235	2	12
Cefazolin	ultracentrifugation	0.5 μM; 0.5x10^6 cells/ml	0.5	monkey	0.93		10.1124/dmd.118.085936	Barr 2019	CC1=NN=C(S1)SCC2=C(N3C(C(C3=O)NC(=O)CN4C=NN=N4)SC2)C(=O)O	454.5	-0.4	235	2	12
Cefazolin	ultracentrifugation		0.5	monkey	0.93		10.1124/dmd.118.085936	Barr 2019	CC1=NN=C(S1)SCC2=C(N3C(C(C3=O)NC(=O)CN4C=NN=N4)SC2)C(=O)O	454.5	-0.4	235	2	12
Cefazolin	ultracentrifugation	0.5 μM; 0.5x10^6 cells/ml	0.5	mouse	0.97		10.1124/dmd.118.085936	Barr 2019	CC1=NN=C(S1)SCC2=C(N3C(C(C3=O)NC(=O)CN4C=NN=N4)SC2)C(=O)O	454.5	-0.4	235	2	12
Cefazolin	ultracentrifugation		0.5	mouse	0.97		10.1124/dmd.118.085936	Barr 2019	CC1=NN=C(S1)SCC2=C(N3C(C(C3=O)NC(=O)CN4C=NN=N4)SC2)C(=O)O	454.5	-0.4	235	2	12
Cefazolin	ultracentrifugation	0.5 μM; 0.5x10^6 cells/ml	0.5	rat	1		10.1124/dmd.118.085936	Barr 2019	CC1=NN=C(S1)SCC2=C(N3C(C(C3=O)NC(=O)CN4C=NN=N4)SC2)C(=O)O	454.5	-0.4	235	2	12
Cefazolin	ultracentrifugation		0.5	rat	1		10.1124/dmd.118.085936	Barr 2019	CC1=NN=C(S1)SCC2=C(N3C(C(C3=O)NC(=O)CN4C=NN=N4)SC2)C(=O)O	454.5	-0.4	235	2	12
Cefoperazone	ultracentrifugation	0.5 μM; 0.5x10^6 cells/ml	0.5	dog	0.18		10.1124/dmd.118.085936	Barr 2019	CCN1CCN(C(=O)C1=O)C(=O)NC(C2=CC=C(C=C2)O)C(=O)NC3C4N(C3=O)C(=C(CS4)CSC5=NN=NN5C)C(=O)O	645.7	-0.7	271	4	13
Cefoperazone	ultracentrifugation		0.5	dog	0.18		10.1124/dmd.118.085936	Barr 2019	CCN1CCN(C(=O)C1=O)C(=O)NC(C2=CC=C(C=C2)O)C(=O)NC3C4N(C3=O)C(=C(CS4)CSC5=NN=NN5C)C(=O)O	645.7	-0.7	271	4	13
Cefoperazone	ultracentrifugation	0.5x10^6 cells/ml	0.5	human	0.15		10.1124/dmd.118.085936	Barr 2019	CCN1CCN(C(=O)C1=O)C(=O)NC(C2=CC=C(C=C2)O)C(=O)NC3C4N(C3=O)C(=C(CS4)CSC5=NN=NN5C)C(=O)O	645.7	-0.7	271	4	13
Cefoperazone	ultracentrifugation		0.5	human	0.15		10.1124/dmd.118.085936	Barr 2019	CCN1CCN(C(=O)C1=O)C(=O)NC(C2=CC=C(C=C2)O)C(=O)NC3C4N(C3=O)C(=C(CS4)CSC5=NN=NN5C)C(=O)O	645.7	-0.7	271	4	13
Cefoperazone	ultracentrifugation	0.5 μM; 0.5x10^6 cells/ml	0.5	mouse	0.14		10.1124/dmd.118.085936	Barr 2019	CCN1CCN(C(=O)C1=O)C(=O)NC(C2=CC=C(C=C2)O)C(=O)NC3C4N(C3=O)C(=C(CS4)CSC5=NN=NN5C)C(=O)O	645.7	-0.7	271	4	13
Cefoperazone	ultracentrifugation		0.5	mouse	0.14		10.1124/dmd.118.085936	Barr 2019	CCN1CCN(C(=O)C1=O)C(=O)NC(C2=CC=C(C=C2)O)C(=O)NC3C4N(C3=O)C(=C(CS4)CSC5=NN=NN5C)C(=O)O	645.7	-0.7	271	4	13
Cefoperazone	ultracentrifugation	0.5 μM; 0.5x10^6 cells/ml	0.5	rat	0.15		10.1124/dmd.118.085936	Barr 2019	CCN1CCN(C(=O)C1=O)C(=O)NC(C2=CC=C(C=C2)O)C(=O)NC3C4N(C3=O)C(=C(CS4)CSC5=NN=NN5C)C(=O)O	645.7	-0.7	271	4	13
Cefoperazone	ultracentrifugation		0.5	rat	0.15		10.1124/dmd.118.085936	Barr 2019	CCN1CCN(C(=O)C1=O)C(=O)NC(C2=CC=C(C=C2)O)C(=O)NC3C4N(C3=O)C(=C(CS4)CSC5=NN=NN5C)C(=O)O	645.7	-0.7	271	4	13
Cerivastatin	equilibrium dialysis	2 μM; 40-60x10^6 cells/ml	40-60	dog	0.0112	0.0005	10.1124/dmd.117.079152	Riccardi 2018	CC(C)C1=C(C(=C(C(=N1)C(C)C)COC)C2=CC=C(C=C2)F)C=CC(CC(CC(=O)O)O)O	459.5	3.6	99.9	3	7
Cerivastatin	equilibrium dialysis		0.5	human	0.7		10.1080/00498254.2022.2132426	Gardner 2022	CC(C)C1=C(C(=C(C(=N1)C(C)C)COC)C2=CC=C(C=C2)F)C=CC(CC(CC(=O)O)O)O	459.5	3.6	99.9	3	7
Cerivastatin	equilibrium dialysis			human	0.67		10.1007/s11095-022-03205-1	Tess 2022	CC(C)C1=C(C(=C(C(=N1)C(C)C)COC)C2=CC=C(C=C2)F)C=CC(CC(CC(=O)O)O)O	459.5	3.6	99.9	3	7
Cerivastatin	equilibrium dialysis	Homogenization method		human	0.0161		10.1208/s12248-020-00476-7	Riccardi 2020	CC(C)C1=C(C(=C(C(=N1)C(C)C)COC)C2=CC=C(C=C2)F)C=CC(CC(CC(=O)O)O)O	459.5	3.6	99.9	3	7
Cerivastatin	equilibrium dialysis	2 μM; 40-60x10^6 cells/ml	40-60	human	0.0125	0.0028	10.1124/dmd.117.079152	Riccardi 2018	CC(C)C1=C(C(=C(C(=N1)C(C)C)COC)C2=CC=C(C=C2)F)C=CC(CC(CC(=O)O)O)O	459.5	3.6	99.9	3	7
Cerivastatin	equilibrium dialysis	Homogenization method	0.13	human	0.0028	0.0005	10.1016/j.xphs.2017.03.025	Riede 2017	CC(C)C1=C(C(=C(C(=N1)C(C)C)COC)C2=CC=C(C=C2)F)C=CC(CC(CC(=O)O)O)O	459.5	3.6	99.9	3	7
Cerivastatin	equilibrium dialysis	2 μM; 40-60x10^6 cells/ml	40-60	monkey	0.0352	0.0021	10.1124/dmd.117.079152	Riccardi 2018	CC(C)C1=C(C(=C(C(=N1)C(C)C)COC)C2=CC=C(C=C2)F)C=CC(CC(CC(=O)O)O)O	459.5	3.6	99.9	3	7
Cerivastatin	equilibrium dialysis	2 μM; 40-60x10^6 cells/ml	40-60	mouse	0.0101	0.0015	10.1124/dmd.117.079152	Riccardi 2018	CC(C)C1=C(C(=C(C(=N1)C(C)C)COC)C2=CC=C(C=C2)F)C=CC(CC(CC(=O)O)O)O	459.5	3.6	99.9	3	7
Cerivastatin	equilibrium dialysis	non-viable hepatocytes; 1x10^6 cells/ml	1	rat	0.71	0.02	10.1124/dmd.104.002436	Austin 2004	CC(C)C1=C(C(=C(C(=N1)C(C)C)COC)C2=CC=C(C=C2)F)C=CC(CC(CC(=O)O)O)O	459.5	3.6	99.9	3	7
Cerivastatin	equilibrium dialysis	1X10^6 cells/ml	1	rat	0.67	0.01	10.1124/dmd.104.002436	Austin 2004	CC(C)C1=C(C(=C(C(=N1)C(C)C)COC)C2=CC=C(C=C2)F)C=CC(CC(CC(=O)O)O)O	459.5	3.6	99.9	3	7
Cerivastatin	equilibrium dialysis	2 μM; 40-60x10^6 cells/ml	40-60	rat	0.0109	0.0009	10.1124/dmd.117.079152	Riccardi 2018	CC(C)C1=C(C(=C(C(=N1)C(C)C)COC)C2=CC=C(C=C2)F)C=CC(CC(CC(=O)O)O)O	459.5	3.6	99.9	3	7
Cerivastatin		Temperature method		human	0.0168	0.0007	10.1016/j.xphs.2017.03.025	Riede 2017	CC(C)C1=C(C(=C(C(=N1)C(C)C)COC)C2=CC=C(C=C2)F)C=CC(CC(CC(=O)O)O)O	459.5	3.6	99.9	3	7
Chloramphenicol	equilibrium dialysis		0.5	human	0.99		10.1080/00498254.2022.2132426	Gardner 2022	C1=CC(=CC=C1C(C(CO)NC(=O)C(Cl)Cl)O)[N+](=O)[O-]	323.13	1.1	115	3	5
Chlorpromazine	equilibrium dialysis		0.5	human	0.22		10.1080/00498254.2022.2132426	Gardner 2022	CN(C)CCCN1C2=CC=CC=C2SC3=C1C=C(C=C3)Cl	318.9	5.2	31.8	0	3
Chlorpromazine	ultracentrifugation	0.5 μM; 0.5x10^6 cells/ml	0.5	dog	0.12		10.1124/dmd.118.085936	Barr 2019	CN(C)CCCN1C2=CC=CC=C2SC3=C1C=C(C=C3)Cl	318.9	5.2	31.8	0	3
Chlorpromazine	ultracentrifugation		0.5	dog	0.12		10.1124/dmd.118.085936	Barr 2019	CN(C)CCCN1C2=CC=CC=C2SC3=C1C=C(C=C3)Cl	318.9	5.2	31.8	0	3
Chlorpromazine	ultracentrifugation	0.5x10^6 cells/ml	0.5	human	0.17		10.1124/dmd.118.085936	Barr 2019	CN(C)CCCN1C2=CC=CC=C2SC3=C1C=C(C=C3)Cl	318.9	5.2	31.8	0	3
Chlorpromazine	ultracentrifugation		0.5	human	0.17		10.1124/dmd.118.085936	Barr 2019	CN(C)CCCN1C2=CC=CC=C2SC3=C1C=C(C=C3)Cl	318.9	5.2	31.8	0	3
Chlorpromazine	ultracentrifugation	0.5 μM; 0.5x10^6 cells/ml	0.5	monkey	0.14		10.1124/dmd.118.085936	Barr 2019	CN(C)CCCN1C2=CC=CC=C2SC3=C1C=C(C=C3)Cl	318.9	5.2	31.8	0	3
Chlorpromazine	ultracentrifugation		0.5	monkey	0.14		10.1124/dmd.118.085936	Barr 2019	CN(C)CCCN1C2=CC=CC=C2SC3=C1C=C(C=C3)Cl	318.9	5.2	31.8	0	3
Chlorpromazine	ultracentrifugation	0.5 μM; 0.5x10^6 cells/ml	0.5	mouse	0.055		10.1124/dmd.118.085936	Barr 2019	CN(C)CCCN1C2=CC=CC=C2SC3=C1C=C(C=C3)Cl	318.9	5.2	31.8	0	3
Chlorpromazine	ultracentrifugation		0.5	mouse	0.055		10.1124/dmd.118.085936	Barr 2019	CN(C)CCCN1C2=CC=CC=C2SC3=C1C=C(C=C3)Cl	318.9	5.2	31.8	0	3
Chlorpromazine	ultracentrifugation	0.5 μM; 0.5x10^6 cells/ml	0.5	rat	0.14		10.1124/dmd.118.085936	Barr 2019	CN(C)CCCN1C2=CC=CC=C2SC3=C1C=C(C=C3)Cl	318.9	5.2	31.8	0	3
Chlorpromazine	ultracentrifugation		0.5	rat	0.14		10.1124/dmd.118.085936	Barr 2019	CN(C)CCCN1C2=CC=CC=C2SC3=C1C=C(C=C3)Cl	318.9	5.2	31.8	0	3
Cimetidine	equilibrium dialysis		0.5	human	0.97		10.1080/00498254.2022.2132426	Gardner 2022	CC1=C(N=CN1)CSCCNC(=NC)NC#N	252.34	0.4	114	3	4
Cimetidine	equilibrium dialysis	at 1.0 × 10^6 cells/ml. at a final concentration of 1μM	1	rat	1.01		10.1124/dmd.117.077396	Jones 2017	CC1=C(N=CN1)CSCCNC(=NC)NC#N	252.34	0.4	114	3	4
Clozapine	equilibrium dialysis		0.5	human	0.62		10.1080/00498254.2022.2132426	Gardner 2022	CN1CCN(CC1)C2=NC3=C(C=CC(=C3)Cl)NC4=CC=CC=C42	326.8	3.1	30.9	1	3
Clozapine	equilibrium dialysis			human	0.5		10.1007/s11095-022-03205-1	Tess 2022	CN1CCN(CC1)C2=NC3=C(C=CC(=C3)Cl)NC4=CC=CC=C42	326.8	3.1	30.9	1	3
Clozapine	equilibrium dialysis			human	0.489		10.1007/s11095-022-03205-1	Tess 2022	CN1CCN(CC1)C2=NC3=C(C=CC(=C3)Cl)NC4=CC=CC=C42	326.8	3.1	30.9	1	3
Clozapine	equilibrium dialysis	1X10^6 cells/ml	1	rat	0.5	0.04	10.1124/dmd.104.002436	Austin 2004	CN1CCN(CC1)C2=NC3=C(C=CC(=C3)Cl)NC4=CC=CC=C42	326.8	3.1	30.9	1	3
Clozapine	equilibrium dialysis	at 1.0 × 10^6 cells/ml. at a final concentration of 1μM	1	rat	0.33		10.1124/dmd.117.077396	Jones 2017	CN1CCN(CC1)C2=NC3=C(C=CC(=C3)Cl)NC4=CC=CC=C42	326.8	3.1	30.9	1	3
Clozapine	equilibrium dialysis	non-viable hepatocytes; 1x10^6 cells/ml	1	rat	0.22	0.06	10.1124/dmd.104.002436	Austin 2004	CN1CCN(CC1)C2=NC3=C(C=CC(=C3)Cl)NC4=CC=CC=C42	326.8	3.1	30.9	1	3
Clozapine	ultracentrifugation	0.5 μM; 0.5x10^6 cells/ml	0.5	dog	0.45		10.1124/dmd.118.085936	Barr 2019	CN1CCN(CC1)C2=NC3=C(C=CC(=C3)Cl)NC4=CC=CC=C42	326.8	3.1	30.9	1	3
Clozapine	ultracentrifugation		0.5	dog	0.45		10.1124/dmd.118.085936	Barr 2019	CN1CCN(CC1)C2=NC3=C(C=CC(=C3)Cl)NC4=CC=CC=C42	326.8	3.1	30.9	1	3
Clozapine	ultracentrifugation	0.5x10^6 cells/ml	0.5	human	0.5		10.1124/dmd.118.085936	Barr 2019	CN1CCN(CC1)C2=NC3=C(C=CC(=C3)Cl)NC4=CC=CC=C42	326.8	3.1	30.9	1	3
Clozapine	ultracentrifugation		0.5	human	0.5		10.1124/dmd.118.085936	Barr 2019	CN1CCN(CC1)C2=NC3=C(C=CC(=C3)Cl)NC4=CC=CC=C42	326.8	3.1	30.9	1	3
Clozapine	ultracentrifugation	0.5 μM; 0.5x10^6 cells/ml	0.5	monkey	0.45		10.1124/dmd.118.085936	Barr 2019	CN1CCN(CC1)C2=NC3=C(C=CC(=C3)Cl)NC4=CC=CC=C42	326.8	3.1	30.9	1	3
Clozapine	ultracentrifugation		0.5	monkey	0.45		10.1124/dmd.118.085936	Barr 2019	CN1CCN(CC1)C2=NC3=C(C=CC(=C3)Cl)NC4=CC=CC=C42	326.8	3.1	30.9	1	3
Clozapine	ultracentrifugation	0.5 μM; 0.5x10^6 cells/ml	0.5	mouse	0.33		10.1124/dmd.118.085936	Barr 2019	CN1CCN(CC1)C2=NC3=C(C=CC(=C3)Cl)NC4=CC=CC=C42	326.8	3.1	30.9	1	3
Clozapine	ultracentrifugation		0.5	mouse	0.33		10.1124/dmd.118.085936	Barr 2019	CN1CCN(CC1)C2=NC3=C(C=CC(=C3)Cl)NC4=CC=CC=C42	326.8	3.1	30.9	1	3
Clozapine	ultracentrifugation	0.5 μM; 0.5x10^6 cells/ml	0.5	rat	0.5		10.1124/dmd.118.085936	Barr 2019	CN1CCN(CC1)C2=NC3=C(C=CC(=C3)Cl)NC4=CC=CC=C42	326.8	3.1	30.9	1	3
Clozapine	ultracentrifugation		0.5	rat	0.5		10.1124/dmd.118.085936	Barr 2019	CN1CCN(CC1)C2=NC3=C(C=CC(=C3)Cl)NC4=CC=CC=C42	326.8	3.1	30.9	1	3
Cmp 1 Huang	equilibrium dialysis	final incubation volume of 1 ml and concentration of 1μM; 5.0x10^6 cells/ml	5	rat	0.71		10.1124/dmd.109.029066	Huang 2009	#N/A	#N/A	#N/A	#N/A	#N/A	#N/A
Cmp 10 Huang	equilibrium dialysis	final incubation volume of 1 ml and concentration of 1μM; 5.0x10^6 cells/ml	5	rat	0.83		10.1124/dmd.109.029066	Huang 2009	#N/A	#N/A	#N/A	#N/A	#N/A	#N/A
Cmp 11 Huang	equilibrium dialysis	final incubation volume of 1 ml and concentration of 1μM; 5.0x10^6 cells/ml	5	rat	0.4		10.1124/dmd.109.029066	Huang 2009	#N/A	#N/A	#N/A	#N/A	#N/A	#N/A
Cmp 12 Huang	equilibrium dialysis	final incubation volume of 1 ml and concentration of 1μM; 5.0x10^6 cells/ml	5	rat	0.73		10.1124/dmd.109.029066	Huang 2009	#N/A	#N/A	#N/A	#N/A	#N/A	#N/A
Cmp 13 Huang	equilibrium dialysis	final incubation volume of 1 ml and concentration of 1μM; 5.0x10^6 cells/ml	5	rat	0.67		10.1124/dmd.109.029066	Huang 2009	#N/A	#N/A	#N/A	#N/A	#N/A	#N/A
Cmp 14 Huang	equilibrium dialysis	final incubation volume of 1 ml and concentration of 1μM; 5.0x10^6 cells/ml	5	rat	0.49		10.1124/dmd.109.029066	Huang 2009	#N/A	#N/A	#N/A	#N/A	#N/A	#N/A
Cmp 15 Huang	equilibrium dialysis	final incubation volume of 1 ml and concentration of 1μM; 5.0x10^6 cells/ml	5	rat	0.28		10.1124/dmd.109.029066	Huang 2009	#N/A	#N/A	#N/A	#N/A	#N/A	#N/A
Cmp 16 Huang	equilibrium dialysis	final incubation volume of 1 ml and concentration of 1μM; 5.0x10^6 cells/ml	5	rat	0.57		10.1124/dmd.109.029066	Huang 2009	#N/A	#N/A	#N/A	#N/A	#N/A	#N/A
Cmp 17 Huang	equilibrium dialysis	final incubation volume of 1 ml and concentration of 1μM; 5.0x10^6 cells/ml	5	rat	0.86		10.1124/dmd.109.029066	Huang 2009	#N/A	#N/A	#N/A	#N/A	#N/A	#N/A
Cmp 18 Huang	equilibrium dialysis	final incubation volume of 1 ml and concentration of 1μM; 5.0x10^6 cells/ml	5	rat	0.79		10.1124/dmd.109.029066	Huang 2009	#N/A	#N/A	#N/A	#N/A	#N/A	#N/A
Cmp 19 Huang	equilibrium dialysis	final incubation volume of 1 ml and concentration of 1μM; 5.0x10^6 cells/ml	5	rat	0.93		10.1124/dmd.109.029066	Huang 2009	#N/A	#N/A	#N/A	#N/A	#N/A	#N/A
Cmp 2 Huang	equilibrium dialysis	final incubation volume of 1 ml and concentration of 1μM; 5.0x10^6 cells/ml	5	rat	0.86		10.1124/dmd.109.029066	Huang 2009	#N/A	#N/A	#N/A	#N/A	#N/A	#N/A
Cmp 20 Huang	equilibrium dialysis	final incubation volume of 1 ml and concentration of 1μM; 5.0x10^6 cells/ml	5	rat	0.73		10.1124/dmd.109.029066	Huang 2009	#N/A	#N/A	#N/A	#N/A	#N/A	#N/A
Cmp 21 Huang	equilibrium dialysis	final incubation volume of 1 ml and concentration of 1μM; 5.0x10^6 cells/ml	5	rat	0.34		10.1124/dmd.109.029066	Huang 2009	#N/A	#N/A	#N/A	#N/A	#N/A	#N/A
Cmp 22 Huang	equilibrium dialysis	final incubation volume of 1 ml and concentration of 1μM; 5.0x10^6 cells/ml	5	rat	0.57		10.1124/dmd.109.029066	Huang 2009	#N/A	#N/A	#N/A	#N/A	#N/A	#N/A
Cmp 23 Huang	equilibrium dialysis	final incubation volume of 1 ml and concentration of 1μM; 5.0x10^6 cells/ml	5	rat	0.8		10.1124/dmd.109.029066	Huang 2009	#N/A	#N/A	#N/A	#N/A	#N/A	#N/A
Cmp 24 Huang	equilibrium dialysis	final incubation volume of 1 ml and concentration of 1μM; 5.0x10^6 cells/ml	5	rat	0.78		10.1124/dmd.109.029066	Huang 2009	#N/A	#N/A	#N/A	#N/A	#N/A	#N/A
Cmp 25 Huang	equilibrium dialysis	final incubation volume of 1 ml and concentration of 1μM; 5.0x10^6 cells/ml	5	rat	0.68		10.1124/dmd.109.029066	Huang 2009	#N/A	#N/A	#N/A	#N/A	#N/A	#N/A
Cmp 26 Huang	equilibrium dialysis	final incubation volume of 1 ml and concentration of 1μM; 5.0x10^6 cells/ml	5	rat	0.88		10.1124/dmd.109.029066	Huang 2009	#N/A	#N/A	#N/A	#N/A	#N/A	#N/A
Cmp 27 Huang	equilibrium dialysis	final incubation volume of 1 ml and concentration of 1μM; 5.0x10^6 cells/ml	5	rat	0.73		10.1124/dmd.109.029066	Huang 2009	#N/A	#N/A	#N/A	#N/A	#N/A	#N/A
Cmp 28 Huang	equilibrium dialysis	final incubation volume of 1 ml and concentration of 1μM; 5.0x10^6 cells/ml	5	rat	0.92		10.1124/dmd.109.029066	Huang 2009	#N/A	#N/A	#N/A	#N/A	#N/A	#N/A
Cmp 29 Huang	equilibrium dialysis	final incubation volume of 1 ml and concentration of 1μM; 5.0x10^6 cells/ml	5	rat	0.86		10.1124/dmd.109.029066	Huang 2009	#N/A	#N/A	#N/A	#N/A	#N/A	#N/A
Cmp 3 Huang	equilibrium dialysis	final incubation volume of 1 ml and concentration of 1μM; 5.0x10^6 cells/ml	5	rat	0.81		10.1124/dmd.109.029066	Huang 2009	#N/A	#N/A	#N/A	#N/A	#N/A	#N/A
Cmp 30 Huang	equilibrium dialysis	final incubation volume of 1 ml and concentration of 1μM; 5.0x10^6 cells/ml	5	rat	0.96		10.1124/dmd.109.029066	Huang 2009	#N/A	#N/A	#N/A	#N/A	#N/A	#N/A
Cmp 31 Huang	equilibrium dialysis	final incubation volume of 1 ml and concentration of 1μM; 5.0x10^6 cells/ml	5	rat	0.87		10.1124/dmd.109.029066	Huang 2009	#N/A	#N/A	#N/A	#N/A	#N/A	#N/A
Cmp 32 Huang	equilibrium dialysis	final incubation volume of 1 ml and concentration of 1μM; 5.0x10^6 cells/ml	5	rat	0.93		10.1124/dmd.109.029066	Huang 2009	#N/A	#N/A	#N/A	#N/A	#N/A	#N/A
Cmp 33 Huang	equilibrium dialysis	final incubation volume of 1 ml and concentration of 1μM; 5.0x10^6 cells/ml	5	rat	0.3		10.1124/dmd.109.029066	Huang 2009	#N/A	#N/A	#N/A	#N/A	#N/A	#N/A
Cmp 34 Huang	equilibrium dialysis	final incubation volume of 1 ml and concentration of 1μM; 5.0x10^6 cells/ml	5	rat	0.87		10.1124/dmd.109.029066	Huang 2009	#N/A	#N/A	#N/A	#N/A	#N/A	#N/A
Cmp 35 Huang	equilibrium dialysis	final incubation volume of 1 ml and concentration of 1μM; 5.0x10^6 cells/ml	5	rat	0.25		10.1124/dmd.109.029066	Huang 2009	#N/A	#N/A	#N/A	#N/A	#N/A	#N/A
Cmp 36 Huang	equilibrium dialysis	final incubation volume of 1 ml and concentration of 1μM; 5.0x10^6 cells/ml	5	rat	0.72		10.1124/dmd.109.029066	Huang 2009	#N/A	#N/A	#N/A	#N/A	#N/A	#N/A
Cmp 37 Huang	equilibrium dialysis	final incubation volume of 1 ml and concentration of 1μM; 5.0x10^6 cells/ml	5	rat	0.59		10.1124/dmd.109.029066	Huang 2009	#N/A	#N/A	#N/A	#N/A	#N/A	#N/A
Cmp 38 Huang	equilibrium dialysis	final incubation volume of 1 ml and concentration of 1μM; 5.0x10^6 cells/ml	5	rat	0.85		10.1124/dmd.109.029066	Huang 2009	#N/A	#N/A	#N/A	#N/A	#N/A	#N/A
Cmp 39 Huang	equilibrium dialysis	final incubation volume of 1 ml and concentration of 1μM; 5.0x10^6 cells/ml	5	rat	0.83		10.1124/dmd.109.029066	Huang 2009	#N/A	#N/A	#N/A	#N/A	#N/A	#N/A
Cmp 4 Huang	equilibrium dialysis	final incubation volume of 1 ml and concentration of 1μM; 5.0x10^6 cells/ml	5	rat	0.9		10.1124/dmd.109.029066	Huang 2009	#N/A	#N/A	#N/A	#N/A	#N/A	#N/A
Cmp 40 Huang	equilibrium dialysis	final incubation volume of 1 ml and concentration of 1μM; 5.0x10^6 cells/ml	5	rat	0.73		10.1124/dmd.109.029066	Huang 2009	#N/A	#N/A	#N/A	#N/A	#N/A	#N/A
Cmp 41 Huang	equilibrium dialysis	final incubation volume of 1 ml and concentration of 1μM; 5.0x10^6 cells/ml	5	rat	0.07		10.1124/dmd.109.029066	Huang 2009	#N/A	#N/A	#N/A	#N/A	#N/A	#N/A
Cmp 5 Huang	equilibrium dialysis	final incubation volume of 1 ml and concentration of 1μM; 5.0x10^6 cells/ml	5	rat	0.87		10.1124/dmd.109.029066	Huang 2009	#N/A	#N/A	#N/A	#N/A	#N/A	#N/A
Cmp 6 Huang	equilibrium dialysis	final incubation volume of 1 ml and concentration of 1μM; 5.0x10^6 cells/ml	5	rat	0.8		10.1124/dmd.109.029066	Huang 2009	#N/A	#N/A	#N/A	#N/A	#N/A	#N/A
Cmp 7 Huang	equilibrium dialysis	final incubation volume of 1 ml and concentration of 1μM; 5.0x10^6 cells/ml	5	rat	0.78		10.1124/dmd.109.029066	Huang 2009	#N/A	#N/A	#N/A	#N/A	#N/A	#N/A
Cmp 8 Huang	equilibrium dialysis	final incubation volume of 1 ml and concentration of 1μM; 5.0x10^6 cells/ml	5	rat	0.85		10.1124/dmd.109.029066	Huang 2009	#N/A	#N/A	#N/A	#N/A	#N/A	#N/A
Cmp 9 Huang	equilibrium dialysis	final incubation volume of 1 ml and concentration of 1μM; 5.0x10^6 cells/ml	5	rat	0.68		10.1124/dmd.109.029066	Huang 2009	#N/A	#N/A	#N/A	#N/A	#N/A	#N/A
Cobimetinib	equilibrium dialysis			human	0.228		10.1007/s11095-022-03205-1	Tess 2022	C1CCNC(C1)C2(CN(C2)C(=O)C3=C(C(=C(C=C3)F)F)NC4=C(C=C(C=C4)I)F)O	531.3	3.9	64.6	3	7
Hydrocortisone	dialysis / oil immersion	cell concentrations of 10^6 cells/ml	1	human	0.21		10.1124/dmd.108.020834	Kilford 2008	CC12CCC(=O)C=C1CCC3C2C(CC4(C3CCC4(C(=O)CO)O)C)O	362.5	1.6	94.8	3	5
Hydrocortisone	ultracentrifugation	hepatocyte concentration was 0.5x10^6 cells/ml	0.5	human	0.35		10.1124/dmd.108.021279	Henshall 2008	CC12CCC(=O)C=C1CCC3C2C(CC4(C3CCC4(C(=O)CO)O)C)O	362.5	1.6	94.8	3	5
Cyclosporin	equilibrium dialysis		1	human	0.02	0.01	10.1124/dmd.113.054932	Englund 2014	CCC1C(=O)N(CC(=O)N(C(C(=O)NC(C(=O)N(C(C(=O)NC(C(=O)NC(C(=O)N(C(C(=O)N(C(C(=O)N(C(C(=O)N(C(C(=O)N1)C(C(C)CC=CC)O)C)C(C)C)C)CC(C)C)C)CC(C)C)C)C)C)CC(C)C)C)C(C)C)CC(C)C)C)C	1202.6	7.5	279	5	12
cyclosporin	equilibrium dialysis	Homogenization method	0.13	human	0.0001	0	10.1016/j.xphs.2017.03.025	Riede 2017	CCC1C(=O)N(CC(=O)N(C(C(=O)NC(C(=O)N(C(C(=O)NC(C(=O)NC(C(=O)N(C(C(=O)N(C(C(=O)N(C(C(=O)N(C(C(=O)N1)C(C(C)CC=CC)O)C)C(C)C)C)CC(C)C)C)CC(C)C)C)C)C)CC(C)C)C)C(C)C)CC(C)C)C)C	1202.6	7.5	279	5	12
cyclosporin		Temperature method		human	0.0239	0.0023	10.1016/j.xphs.2017.03.025	Riede 2017	CCC1C(=O)N(CC(=O)N(C(C(=O)NC(C(=O)N(C(C(=O)NC(C(=O)NC(C(=O)N(C(C(=O)N(C(C(=O)N(C(C(=O)N(C(C(=O)N1)C(C(C)CC=CC)O)C)C(C)C)C)CC(C)C)C)CC(C)C)C)C)C)CC(C)C)C)C(C)C)CC(C)C)C)C	1202.6	7.5	279	5	12
Dehydroepiandrosterone	equilibrium dialysis			human	0.803		10.1007/s11095-022-03205-1	Tess 2022	CC12CCC3C(C1CCC2=O)CC=C4C3(CCC(C4)O)C	288.4	3.2	37.3	1	2
Dehydroepiandrosterone	equilibrium dialysis			human	0.28		10.1007/s11095-022-03205-1	Tess 2022	CC12CCC3C(C1CCC2=O)CC=C4C3(CCC(C4)O)C	288.4	3.2	37.3	1	2
Desipramine	equilibrium dialysis			human	0.686		10.1007/s11095-022-03205-1	Tess 2022	CNCCCN1C2=CC=CC=C2CCC3=CC=CC=C31	266.4	4.9	15.3	1	2
Dexamethasone	ultracentrifugation	0.5 μM; 0.5x10^6 cells/ml	0.5	dog	0.96		10.1124/dmd.118.085936	Barr 2019	CC1CC2C3CCC4=CC(=O)C=CC4(C3(C(CC2(C1(C(=O)CO)O)C)O)F)C	392.5	1.9	94.8	3	6
Dexamethasone	ultracentrifugation		0.5	dog	0.96		10.1124/dmd.118.085936	Barr 2019	CC1CC2C3CCC4=CC(=O)C=CC4(C3(C(CC2(C1(C(=O)CO)O)C)O)F)C	392.5	1.9	94.8	3	6
Dexamethasone	ultracentrifugation	0.5x10^6 cells/ml	0.5	human	0.95		10.1124/dmd.118.085936	Barr 2019	CC1CC2C3CCC4=CC(=O)C=CC4(C3(C(CC2(C1(C(=O)CO)O)C)O)F)C	392.5	1.9	94.8	3	6
Dexamethasone	ultracentrifugation		0.5	human	0.95		10.1124/dmd.118.085936	Barr 2019	CC1CC2C3CCC4=CC(=O)C=CC4(C3(C(CC2(C1(C(=O)CO)O)C)O)F)C	392.5	1.9	94.8	3	6
Dexamethasone	ultracentrifugation	0.5 μM; 0.5x10^6 cells/ml	0.5	monkey	0.95		10.1124/dmd.118.085936	Barr 2019	CC1CC2C3CCC4=CC(=O)C=CC4(C3(C(CC2(C1(C(=O)CO)O)C)O)F)C	392.5	1.9	94.8	3	6
Dexamethasone	ultracentrifugation		0.5	monkey	0.95		10.1124/dmd.118.085936	Barr 2019	CC1CC2C3CCC4=CC(=O)C=CC4(C3(C(CC2(C1(C(=O)CO)O)C)O)F)C	392.5	1.9	94.8	3	6
Dexamethasone	ultracentrifugation	0.5 μM; 0.5x10^6 cells/ml	0.5	mouse	0.82		10.1124/dmd.118.085936	Barr 2019	CC1CC2C3CCC4=CC(=O)C=CC4(C3(C(CC2(C1(C(=O)CO)O)C)O)F)C	392.5	1.9	94.8	3	6
Dexamethasone	ultracentrifugation		0.5	mouse	0.82		10.1124/dmd.118.085936	Barr 2019	CC1CC2C3CCC4=CC(=O)C=CC4(C3(C(CC2(C1(C(=O)CO)O)C)O)F)C	392.5	1.9	94.8	3	6
Dexamethasone	ultracentrifugation	0.5 μM; 0.5x10^6 cells/ml	0.5	rat	0.95		10.1124/dmd.118.085936	Barr 2019	CC1CC2C3CCC4=CC(=O)C=CC4(C3(C(CC2(C1(C(=O)CO)O)C)O)F)C	392.5	1.9	94.8	3	6
Dexamethasone	ultracentrifugation		0.5	rat	0.95		10.1124/dmd.118.085936	Barr 2019	CC1CC2C3CCC4=CC(=O)C=CC4(C3(C(CC2(C1(C(=O)CO)O)C)O)F)C	392.5	1.9	94.8	3	6
Dextromethorphan	dialysis / oil immersion	cell concentrations of 10^6 cells/ml	1	human	0.93		10.1124/dmd.108.020834	Kilford 2008	CN1CCC23CCCCC2C1CC4=C3C=C(C=C4)OC	271.4	3.4	12.5	0	2
Dextromethorphan	equilibrium dialysis			human	0.93		10.1007/s11095-022-03205-1	Tess 2022	CN1CCC23CCCCC2C1CC4=C3C=C(C=C4)OC	271.4	3.4	12.5	0	2
Dehydroepiandrosterone	dialysis / oil immersion	cell concentrations of 10^6 cells/ml	1	human	0.28		10.1124/dmd.108.020834	Kilford 2008	CC12CCC3C(C1CCC2=O)CC=C4C3(CCC(C4)O)C	288.4	3.2	37.3	1	2
Dehydroepiandrosterone	ultracentrifugation	hepatocyte concentration was 0.5x10^6 cells/ml	0.5	human	0.49		10.1124/dmd.108.021279	Henshall 2008	CC12CCC3C(C1CCC2=O)CC=C4C3(CCC(C4)O)C	288.4	3.2	37.3	1	2
Dehydroepiandrosterone	ultracentrifugation	hepatocyte concentration was 0.5x10^6 cells/ml	0.5	human	0.33		10.1124/dmd.108.021279	Henshall 2008	CC12CCC3C(C1CCC2=O)CC=C4C3(CCC(C4)O)C	288.4	3.2	37.3	1	2
Diazepam	equilibrium dialysis		0.5	human	0.87		10.1080/00498254.2022.2132426	Gardner 2022	CN1C(=O)CN=C(C2=C1C=CC(=C2)Cl)C3=CC=CC=C3	284.74	3	32.7	0	2
Diazepam	equilibrium dialysis			human	0.77		10.1007/s11095-022-03205-1	Tess 2022	CN1C(=O)CN=C(C2=C1C=CC(=C2)Cl)C3=CC=CC=C3	284.74	3	32.7	0	2
Diazepam	equilibrium dialysis	non-viable hepatocytes; 1x10^6 cells/ml	1	rat	0.87	0.01	10.1124/dmd.104.002436	Austin 2004	CN1C(=O)CN=C(C2=C1C=CC(=C2)Cl)C3=CC=CC=C3	284.74	3	32.7	0	2
Diazepam	equilibrium dialysis	1X10^6 cells/ml	1	rat	0.81	0.03	10.1124/dmd.104.002436	Austin 2004	CN1C(=O)CN=C(C2=C1C=CC(=C2)Cl)C3=CC=CC=C3	284.74	3	32.7	0	2
Diazepam	ultracentrifugation	0.5x10^6 cells/ml	0.5	rat	0.705		10.1124/dmd.31.5.580	Naritomi 2003	CN1C(=O)CN=C(C2=C1C=CC(=C2)Cl)C3=CC=CC=C3	284.74	3	32.7	0	2
Diazepam			#N/A	human	0.63		10.1124/dmd.105.004259	Riley 2005	CN1C(=O)CN=C(C2=C1C=CC(=C2)Cl)C3=CC=CC=C3	284.74	3	32.7	0	2
Diclofenac	dialysis / oil immersion	cell concentrations of 10^6 cells/ml	1	human	0.82		10.1124/dmd.108.020834	Kilford 2008	C1=CC=C(C(=C1)CC(=O)O)NC2=C(C=CC=C2Cl)Cl	296.1	4.4	49.3	2	3
Diclofenac	equilibrium dialysis	2 μM; 40-60x10^6 cells/ml	40-60	dog	0.0412	0.0029	10.1124/dmd.117.079152	Riccardi 2018	C1=CC=C(C(=C1)CC(=O)O)NC2=C(C=CC=C2Cl)Cl	296.1	4.4	49.3	2	3
Diclofenac	equilibrium dialysis		0.5	human	1		10.1080/00498254.2022.2132426	Gardner 2022	C1=CC=C(C(=C1)CC(=O)O)NC2=C(C=CC=C2Cl)Cl	296.1	4.4	49.3	2	3
Diclofenac	equilibrium dialysis			human	0.82		10.1007/s11095-022-03205-1	Tess 2022	C1=CC=C(C(=C1)CC(=O)O)NC2=C(C=CC=C2Cl)Cl	296.1	4.4	49.3	2	3
Diclofenac	equilibrium dialysis	at a single concentration 1 μM; 1 million cells/ml hepatocyte suspension buffer	1	human	0.44		10.1124/dmd.105.005884	McGinnity 2005	C1=CC=C(C(=C1)CC(=O)O)NC2=C(C=CC=C2Cl)Cl	296.1	4.4	49.3	2	3
Diclofenac	equilibrium dialysis	Homogenization method		human	0.0494		10.1208/s12248-020-00476-7	Riccardi 2020	C1=CC=C(C(=C1)CC(=O)O)NC2=C(C=CC=C2Cl)Cl	296.1	4.4	49.3	2	3
Diclofenac	equilibrium dialysis	2 μM; 40-60x10^6 cells/ml	40-60	human	0.0338	0.0097	10.1124/dmd.117.079152	Riccardi 2018	C1=CC=C(C(=C1)CC(=O)O)NC2=C(C=CC=C2Cl)Cl	296.1	4.4	49.3	2	3
Diclofenac	equilibrium dialysis	2 μM; 40-60x10^6 cells/ml	40-60	monkey	0.119	0.0173	10.1124/dmd.117.079152	Riccardi 2018	C1=CC=C(C(=C1)CC(=O)O)NC2=C(C=CC=C2Cl)Cl	296.1	4.4	49.3	2	3
Diclofenac	equilibrium dialysis	2 μM; 40-60x10^6 cells/ml	40-60	mouse	0.0223	0.0037	10.1124/dmd.117.079152	Riccardi 2018	C1=CC=C(C(=C1)CC(=O)O)NC2=C(C=CC=C2Cl)Cl	296.1	4.4	49.3	2	3
Diclofenac	equilibrium dialysis	2 μM; 40-60x10^6 cells/ml	40-60	rat	0.0421	0.0151	10.1124/dmd.117.079152	Riccardi 2018	C1=CC=C(C(=C1)CC(=O)O)NC2=C(C=CC=C2Cl)Cl	296.1	4.4	49.3	2	3
Diclofenac	ultracentrifugation	0.5 μM; 0.5x10^6 cells/ml	0.5	dog	0.65		10.1124/dmd.118.085936	Barr 2019	C1=CC=C(C(=C1)CC(=O)O)NC2=C(C=CC=C2Cl)Cl	296.1	4.4	49.3	2	3
Diclofenac	ultracentrifugation		0.5	dog	0.65		10.1124/dmd.118.085936	Barr 2019	C1=CC=C(C(=C1)CC(=O)O)NC2=C(C=CC=C2Cl)Cl	296.1	4.4	49.3	2	3
Diclofenac	ultracentrifugation	0.5x10^6 cells/ml	0.5	human	0.97		10.1124/dmd.118.085936	Barr 2019	C1=CC=C(C(=C1)CC(=O)O)NC2=C(C=CC=C2Cl)Cl	296.1	4.4	49.3	2	3
Diclofenac	ultracentrifugation		0.5	human	0.97		10.1124/dmd.118.085936	Barr 2019	C1=CC=C(C(=C1)CC(=O)O)NC2=C(C=CC=C2Cl)Cl	296.1	4.4	49.3	2	3
Diclofenac	ultracentrifugation	0.5 μM; 0.5x10^6 cells/ml	0.5	monkey	0.72		10.1124/dmd.118.085936	Barr 2019	C1=CC=C(C(=C1)CC(=O)O)NC2=C(C=CC=C2Cl)Cl	296.1	4.4	49.3	2	3
Diclofenac	ultracentrifugation		0.5	monkey	0.72		10.1124/dmd.118.085936	Barr 2019	C1=CC=C(C(=C1)CC(=O)O)NC2=C(C=CC=C2Cl)Cl	296.1	4.4	49.3	2	3
Diclofenac	ultracentrifugation	0.5 μM; 0.5x10^6 cells/ml	0.5	mouse	0.84		10.1124/dmd.118.085936	Barr 2019	C1=CC=C(C(=C1)CC(=O)O)NC2=C(C=CC=C2Cl)Cl	296.1	4.4	49.3	2	3
Diclofenac	ultracentrifugation		0.5	mouse	0.84		10.1124/dmd.118.085936	Barr 2019	C1=CC=C(C(=C1)CC(=O)O)NC2=C(C=CC=C2Cl)Cl	296.1	4.4	49.3	2	3
Diclofenac	ultracentrifugation	0.5 μM; 0.5x10^6 cells/ml	0.5	rat	0.95		10.1124/dmd.118.085936	Barr 2019	C1=CC=C(C(=C1)CC(=O)O)NC2=C(C=CC=C2Cl)Cl	296.1	4.4	49.3	2	3
Diclofenac	ultracentrifugation		0.5	rat	0.95		10.1124/dmd.118.085936	Barr 2019	C1=CC=C(C(=C1)CC(=O)O)NC2=C(C=CC=C2Cl)Cl	296.1	4.4	49.3	2	3
Diclofenac		0.25 (1x 10^6 cells/ml)	1	human	0.97		10.1124/dmd.106.011569	Brown 2006	C1=CC=C(C(=C1)CC(=O)O)NC2=C(C=CC=C2Cl)Cl	296.1	4.4	49.3	2	3
Diclofenac			#N/A	human	0.9		10.1124/dmd.105.004259	Riley 2005	C1=CC=C(C(=C1)CC(=O)O)NC2=C(C=CC=C2Cl)Cl	296.1	4.4	49.3	2	3
Fluconazole	equilibrium dialysis	Homogenization method		human	1		10.1208/s12248-020-00476-7	Riccardi 2020	C1=CC(=C(C=C1F)F)C(CN2C=NC=N2)(CN3C=NC=N3)O	306.27	0.4	81.6	1	7
Phenytoin	equilibrium dialysis	Homogenization method		human	0.0699		10.1208/s12248-020-00476-7	Riccardi 2020	C1=CC=C(C=C1)C2(C(=O)NC(=O)N2)C3=CC=CC=C3	252.27	2.5	58.2	2	2
Diltiazem	equilibrium dialysis	2 μM; 40-60x10^6 cells/ml	40-60	dog	0.0353	0.0006	10.1124/dmd.117.079152	Riccardi 2018	CC(=O)OC1C(SC2=CC=CC=C2N(C1=O)CCN(C)C)C3=CC=C(C=C3)OC	414.5	3.1	84.4	0	6
Diltiazem	equilibrium dialysis	2 μM; 40-60x10^6 cells/ml	40-60	human	0.0392	0.006	10.1124/dmd.117.079152	Riccardi 2018	CC(=O)OC1C(SC2=CC=CC=C2N(C1=O)CCN(C)C)C3=CC=C(C=C3)OC	414.5	3.1	84.4	0	6
Diltiazem	equilibrium dialysis	2 μM; 40-60x10^6 cells/ml	40-60	monkey	0.0349	0.0024	10.1124/dmd.117.079152	Riccardi 2018	CC(=O)OC1C(SC2=CC=CC=C2N(C1=O)CCN(C)C)C3=CC=C(C=C3)OC	414.5	3.1	84.4	0	6
Diltiazem	equilibrium dialysis	2 μM; 40-60x10^6 cells/ml	40-60	mouse	0.0399	0.0059	10.1124/dmd.117.079152	Riccardi 2018	CC(=O)OC1C(SC2=CC=CC=C2N(C1=O)CCN(C)C)C3=CC=C(C=C3)OC	414.5	3.1	84.4	0	6
Diltiazem	equilibrium dialysis	2 μM; 40-60x10^6 cells/ml	40-60	rat	0.0327	0.0083	10.1124/dmd.117.079152	Riccardi 2018	CC(=O)OC1C(SC2=CC=CC=C2N(C1=O)CCN(C)C)C3=CC=C(C=C3)OC	414.5	3.1	84.4	0	6
Diltiazem	ultracentrifugation	0.5x10^6 cells/ml	0.5	rat	0.529		10.1124/dmd.31.5.580	Naritomi 2003	CC(=O)OC1C(SC2=CC=CC=C2N(C1=O)CCN(C)C)C3=CC=C(C=C3)OC	414.5	3.1	84.4	0	6
Diltiazem			#N/A	human	0.65		10.1124/dmd.105.004259	Riley 2005	CC(=O)OC1C(SC2=CC=CC=C2N(C1=O)CCN(C)C)C3=CC=C(C=C3)OC	414.5	3.1	84.4	0	6
Disopyramide	ultracentrifugation	0.5 μM; 0.5x10^6 cells/ml	0.5	dog	0.97		10.1124/dmd.118.085936	Barr 2019	CC(C)N(CCC(C1=CC=CC=C1)(C2=CC=CC=N2)C(=O)N)C(C)C	339.5	3.2	59.2	1	3
Disopyramide	ultracentrifugation		0.5	dog	0.97		10.1124/dmd.118.085936	Barr 2019	CC(C)N(CCC(C1=CC=CC=C1)(C2=CC=CC=N2)C(=O)N)C(C)C	339.5	3.2	59.2	1	3
Disopyramide	ultracentrifugation	0.5x10^6 cells/ml	0.5	human	0.99		10.1124/dmd.118.085936	Barr 2019	CC(C)N(CCC(C1=CC=CC=C1)(C2=CC=CC=N2)C(=O)N)C(C)C	339.5	3.2	59.2	1	3
Disopyramide	ultracentrifugation		0.5	human	0.99		10.1124/dmd.118.085936	Barr 2019	CC(C)N(CCC(C1=CC=CC=C1)(C2=CC=CC=N2)C(=O)N)C(C)C	339.5	3.2	59.2	1	3
Disopyramide	ultracentrifugation	0.5 μM; 0.5x10^6 cells/ml	0.5	monkey	1		10.1124/dmd.118.085936	Barr 2019	CC(C)N(CCC(C1=CC=CC=C1)(C2=CC=CC=N2)C(=O)N)C(C)C	339.5	3.2	59.2	1	3
Disopyramide	ultracentrifugation		0.5	monkey	1		10.1124/dmd.118.085936	Barr 2019	CC(C)N(CCC(C1=CC=CC=C1)(C2=CC=CC=N2)C(=O)N)C(C)C	339.5	3.2	59.2	1	3
Disopyramide	ultracentrifugation	0.5 μM; 0.5x10^6 cells/ml	0.5	mouse	1		10.1124/dmd.118.085936	Barr 2019	CC(C)N(CCC(C1=CC=CC=C1)(C2=CC=CC=N2)C(=O)N)C(C)C	339.5	3.2	59.2	1	3
Disopyramide	ultracentrifugation		0.5	mouse	1		10.1124/dmd.118.085936	Barr 2019	CC(C)N(CCC(C1=CC=CC=C1)(C2=CC=CC=N2)C(=O)N)C(C)C	339.5	3.2	59.2	1	3
Disopyramide	ultracentrifugation	0.5 μM; 0.5x10^6 cells/ml	0.5	rat	0.98		10.1124/dmd.118.085936	Barr 2019	CC(C)N(CCC(C1=CC=CC=C1)(C2=CC=CC=N2)C(=O)N)C(C)C	339.5	3.2	59.2	1	3
Disopyramide	ultracentrifugation		0.5	rat	0.98		10.1124/dmd.118.085936	Barr 2019	CC(C)N(CCC(C1=CC=CC=C1)(C2=CC=CC=N2)C(=O)N)C(C)C	339.5	3.2	59.2	1	3
Doxazosin	equilibrium dialysis			human	0.643		10.1007/s11095-022-03205-1	Tess 2022	COC1=C(C=C2C(=C1)C(=NC(=N2)N3CCN(CC3)C(=O)C4COC5=CC=CC=C5O4)N)OC	451.5	2.5	112	1	9
Doxorubicin	equilibrium dialysis	Homogenization method		human	0.00247		10.1208/s12248-020-00476-7	Riccardi 2020	CC1C(C(CC(O1)OC2CC(CC3=C2C(=C4C(=C3O)C(=O)C5=C(C4=O)C(=CC=C5)OC)O)(C(=O)CO)O)N)O	543.5	1.3	206	6	12
Doxorubicin	ultracentrifugation	0.5 μM; 0.5x10^6 cells/ml	0.5	dog	0.031		10.1124/dmd.118.085936	Barr 2019	CC1C(C(CC(O1)OC2CC(CC3=C2C(=C4C(=C3O)C(=O)C5=C(C4=O)C(=CC=C5)OC)O)(C(=O)CO)O)N)O	543.5	1.3	206	6	12
Doxorubicin	ultracentrifugation		0.5	dog	0.031		10.1124/dmd.118.085936	Barr 2019	CC1C(C(CC(O1)OC2CC(CC3=C2C(=C4C(=C3O)C(=O)C5=C(C4=O)C(=CC=C5)OC)O)(C(=O)CO)O)N)O	543.5	1.3	206	6	12
Doxorubicin	ultracentrifugation	0.5x10^6 cells/ml	0.5	human	0.11		10.1124/dmd.118.085936	Barr 2019	CC1C(C(CC(O1)OC2CC(CC3=C2C(=C4C(=C3O)C(=O)C5=C(C4=O)C(=CC=C5)OC)O)(C(=O)CO)O)N)O	543.5	1.3	206	6	12
Doxorubicin	ultracentrifugation		0.5	human	0.11		10.1124/dmd.118.085936	Barr 2019	CC1C(C(CC(O1)OC2CC(CC3=C2C(=C4C(=C3O)C(=O)C5=C(C4=O)C(=CC=C5)OC)O)(C(=O)CO)O)N)O	543.5	1.3	206	6	12
Doxorubicin	ultracentrifugation	0.5 μM; 0.5x10^6 cells/ml	0.5	monkey	0.11		10.1124/dmd.118.085936	Barr 2019	CC1C(C(CC(O1)OC2CC(CC3=C2C(=C4C(=C3O)C(=O)C5=C(C4=O)C(=CC=C5)OC)O)(C(=O)CO)O)N)O	543.5	1.3	206	6	12
Doxorubicin	ultracentrifugation		0.5	monkey	0.11		10.1124/dmd.118.085936	Barr 2019	CC1C(C(CC(O1)OC2CC(CC3=C2C(=C4C(=C3O)C(=O)C5=C(C4=O)C(=CC=C5)OC)O)(C(=O)CO)O)N)O	543.5	1.3	206	6	12
Doxorubicin	ultracentrifugation	0.5 μM; 0.5x10^6 cells/ml	0.5	mouse	0.023		10.1124/dmd.118.085936	Barr 2019	CC1C(C(CC(O1)OC2CC(CC3=C2C(=C4C(=C3O)C(=O)C5=C(C4=O)C(=CC=C5)OC)O)(C(=O)CO)O)N)O	543.5	1.3	206	6	12
Doxorubicin	ultracentrifugation		0.5	mouse	0.023		10.1124/dmd.118.085936	Barr 2019	CC1C(C(CC(O1)OC2CC(CC3=C2C(=C4C(=C3O)C(=O)C5=C(C4=O)C(=CC=C5)OC)O)(C(=O)CO)O)N)O	543.5	1.3	206	6	12
Doxorubicin	ultracentrifugation	0.5 μM; 0.5x10^6 cells/ml	0.5	rat	0.086		10.1124/dmd.118.085936	Barr 2019	CC1C(C(CC(O1)OC2CC(CC3=C2C(=C4C(=C3O)C(=O)C5=C(C4=O)C(=CC=C5)OC)O)(C(=O)CO)O)N)O	543.5	1.3	206	6	12
Doxorubicin	ultracentrifugation		0.5	rat	0.086		10.1124/dmd.118.085936	Barr 2019	CC1C(C(CC(O1)OC2CC(CC3=C2C(=C4C(=C3O)C(=O)C5=C(C4=O)C(=CC=C5)OC)O)(C(=O)CO)O)N)O	543.5	1.3	206	6	12
Dronedarone	equilibrium dialysis			human	0.00856		10.1007/s11095-022-03205-1	Tess 2022	CCCCC1=C(C2=C(O1)C=CC(=C2)NS(=O)(=O)C)C(=O)C3=CC=C(C=C3)OCCCN(CCCC)CCCC	556.8	7.2	97.2	1	7
Elacridar	equilibrium dialysis		1	human	0.01	0.01	10.1124/dmd.113.054932	Englund 2014	COC1=CC=CC2=C1NC3=C(C2=O)C=CC=C3C(=O)NC4=CC=C(C=C4)CCN5CCC6=CC(=C(C=C6C5)OC)OC	563.6	5.6	89.1	2	7
Enalaprilat	equilibrium dialysis		0.5	human	0.92		10.1080/00498254.2022.2132426	Gardner 2022	CC(C(=O)N1CCCC1C(=O)O)NC(CCC2=CC=CC=C2)C(=O)O	348.4	-0.7	107	3	6
Eprosartan	equilibrium dialysis	Homogenization method		human	0.117		10.1208/s12248-020-00476-7	Riccardi 2020	CCCCC1=NC=C(N1CC2=CC=C(C=C2)C(=O)O)C=C(CC3=CC=CS3)C(=O)O	424.5	4.5	121	2	6
Erythromycin	equilibrium dialysis	Homogenization method	0.13	human	0.0038	0.0003	10.1016/j.xphs.2017.03.025	Riede 2017	CCC1C(C(C(C(=O)C(CC(C(C(C(C(C(=O)O1)C)OC2CC(C(C(O2)C)O)(C)OC)C)OC3C(C(CC(O3)C)N(C)C)O)(C)O)C)C)O)(C)O	733.9	2.7	194	5	14
Erythromycin		Temperature method		human	0.3968	0.1378	10.1016/j.xphs.2017.03.025	Riede 2017	CCC1C(C(C(C(=O)C(CC(C(C(C(C(C(=O)O1)C)OC2CC(C(C(O2)C)O)(C)OC)C)OC3C(C(CC(O3)C)N(C)C)O)(C)O)C)C)O)(C)O	733.9	2.7	194	5	14
Estradiol	equilibrium dialysis		0.5	human	1		10.1080/00498254.2022.2132426	Gardner 2022	CC12CCC3C(C1CCC2O)CCC4=C3C=CC(=C4)O	272.4	4	40.5	2	2
Ethenzamide	equilibrium dialysis			human	0.9		10.1007/s11095-022-03205-1	Tess 2022	CCOC1=CC=CC=C1C(=O)N	165.19	1.2	52.3	1	2
Ethenzamide	equilibrium dialysis	non-viable hepatocytes; 1x10^6 cells/ml	1	rat	0.98	0.01	10.1124/dmd.104.002436	Austin 2004	CCOC1=CC=CC=C1C(=O)N	165.19	1.2	52.3	1	2
Ethenzamide	equilibrium dialysis	1X10^6 cells/ml	1	rat	0.9	0.01	10.1124/dmd.104.002436	Austin 2004	CCOC1=CC=CC=C1C(=O)N	165.19	1.2	52.3	1	2
Fexofenadine	equilibrium dialysis	2 μM; 40-60x10^6 cells/ml	40-60	dog	0.1313	0.0206	10.1124/dmd.117.079152	Riccardi 2018	CC(C)(C1=CC=C(C=C1)C(CCCN2CCC(CC2)C(C3=CC=CC=C3)(C4=CC=CC=C4)O)O)C(=O)O	501.7	3	81	3	5
Fexofenadine	equilibrium dialysis	2 μM; 40-60x10^6 cells/ml	40-60	human	0.102	0.0243	10.1124/dmd.117.079152	Riccardi 2018	CC(C)(C1=CC=C(C=C1)C(CCCN2CCC(CC2)C(C3=CC=CC=C3)(C4=CC=CC=C4)O)O)C(=O)O	501.7	3	81	3	5
Fexofenadine	equilibrium dialysis	Homogenization method		human	0.0979		10.1208/s12248-020-00476-7	Riccardi 2020	CC(C)(C1=CC=C(C=C1)C(CCCN2CCC(CC2)C(C3=CC=CC=C3)(C4=CC=CC=C4)O)O)C(=O)O	501.7	3	81	3	5
Fexofenadine	equilibrium dialysis	2 μM; 40-60x10^6 cells/ml	40-60	monkey	0.122	0.0189	10.1124/dmd.117.079152	Riccardi 2018	CC(C)(C1=CC=C(C=C1)C(CCCN2CCC(CC2)C(C3=CC=CC=C3)(C4=CC=CC=C4)O)O)C(=O)O	501.7	3	81	3	5
Fexofenadine	equilibrium dialysis	2 μM; 40-60x10^6 cells/ml	40-60	mouse	0.0743	0.0061	10.1124/dmd.117.079152	Riccardi 2018	CC(C)(C1=CC=C(C=C1)C(CCCN2CCC(CC2)C(C3=CC=CC=C3)(C4=CC=CC=C4)O)O)C(=O)O	501.7	3	81	3	5
Fexofenadine	equilibrium dialysis	2 μM; 40-60x10^6 cells/ml	40-60	rat	0.0969	0.0218	10.1124/dmd.117.079152	Riccardi 2018	CC(C)(C1=CC=C(C=C1)C(CCCN2CCC(CC2)C(C3=CC=CC=C3)(C4=CC=CC=C4)O)O)C(=O)O	501.7	3	81	3	5
Flavone	dialysis / oil immersion	cell concentrations of 10^6 cells/ml	1	human	0.13		10.1124/dmd.108.020834	Kilford 2008	C1=CC=C(C=C1)C2=CC(=O)C3=CC=CC=C3O2	222.24	3.6	26.3	0	2
Flavone	equilibrium dialysis			human	0.13		10.1007/s11095-022-03205-1	Tess 2022	C1=CC=C(C=C1)C2=CC(=O)C3=CC=CC=C3O2	222.24	3.6	26.3	0	2
Flavone	ultracentrifugation	hepatocyte concentration was 0.5x10^6 cells/ml	0.5	human	0.15		10.1124/dmd.108.021279	Henshall 2008	C1=CC=C(C=C1)C2=CC(=O)C3=CC=CC=C3O2	222.24	3.6	26.3	0	2
Fluconazole	equilibrium dialysis		0.5	human	1		10.1080/00498254.2022.2132426	Gardner 2022	C1=CC(=C(C=C1F)F)C(CN2C=NC=N2)(CN3C=NC=N3)O	306.27	0.4	81.6	1	7
Fluconazole	equilibrium dialysis			human	0.99		10.1007/s11095-022-03205-1	Tess 2022	C1=CC(=C(C=C1F)F)C(CN2C=NC=N2)(CN3C=NC=N3)O	306.27	0.4	81.6	1	7
Fluconazole	equilibrium dialysis	at a single concentration 1 μM; 1 million cells/ml hepatocyte suspension buffer	1	human	0.86		10.1124/dmd.105.005884	McGinnity 2005	C1=CC(=C(C=C1F)F)C(CN2C=NC=N2)(CN3C=NC=N3)O	306.27	0.4	81.6	1	7
Fluconazole	equilibrium dialysis	fu determined at 0.5x10^6 cells/ml	0.5	rat	0.99		10.1124/dmd.107.017095	Brown 2007	C1=CC(=C(C=C1F)F)C(CN2C=NC=N2)(CN3C=NC=N3)O	306.27	0.4	81.6	1	7
Fluoxetine	dialysis / oil immersion	cell concentrations of 10^6 cells/ml	1	human	0.26		10.1124/dmd.108.020834	Kilford 2008	CNCCC(C1=CC=CC=C1)OC2=CC=C(C=C2)C(F)(F)F	309.33	4	21.3	1	5
Fluoxetine	equilibrium dialysis			human	0.497		10.1007/s11095-022-03205-1	Tess 2022	CNCCC(C1=CC=CC=C1)OC2=CC=C(C=C2)C(F)(F)F	309.33	4	21.3	1	5
Fluoxetine	equilibrium dialysis		0.5	human	0.32		10.1080/00498254.2022.2132426	Gardner 2022	CNCCC(C1=CC=CC=C1)OC2=CC=C(C=C2)C(F)(F)F	309.33	4	21.3	1	5
Fluoxetine	equilibrium dialysis			human	0.26		10.1007/s11095-022-03205-1	Tess 2022	CNCCC(C1=CC=CC=C1)OC2=CC=C(C=C2)C(F)(F)F	309.33	4	21.3	1	5
Fluoxetine	microfiltration	fu determined at 0.25x10^6 cells/ml	0.25	rat	0.28		10.1124/dmd.107.017095	Brown 2007	CNCCC(C1=CC=CC=C1)OC2=CC=C(C=C2)C(F)(F)F	309.33	4	21.3	1	5
Fluticasone	equilibrium dialysis	Homogenization method		human	0.00521		10.1208/s12248-020-00476-7	Riccardi 2020	CC1CC2C3CC(C4=CC(=O)C=CC4(C3(C(CC2(C1(C(=O)SCF)O)C)O)F)C)F	444.5	3.2	99.9	2	8
Fluvastatin	equilibrium dialysis	2 μM; 40-60x10^6 cells/ml	40-60	dog	0.0076	0.0008	10.1124/dmd.117.079152	Riccardi 2018	CC(C)N1C2=CC=CC=C2C(=C1C=CC(CC(CC(=O)O)O)O)C3=CC=C(C=C3)F	411.5	3.5	82.7	3	5
Fluvastatin	equilibrium dialysis		0.5	human	0.81		10.1080/00498254.2022.2132426	Gardner 2022	CC(C)N1C2=CC=CC=C2C(=C1C=CC(CC(CC(=O)O)O)O)C3=CC=C(C=C3)F	411.5	3.5	82.7	3	5
Fluvastatin	equilibrium dialysis	at a single concentration 1 μM; 1 million cells/ml hepatocyte suspension buffer	1	human	0.2		10.1124/dmd.105.005884	McGinnity 2005	CC(C)N1C2=CC=CC=C2C(=C1C=CC(CC(CC(=O)O)O)O)C3=CC=C(C=C3)F	411.5	3.5	82.7	3	5
Fluvastatin	equilibrium dialysis	Homogenization method		human	0.0156		10.1208/s12248-020-00476-7	Riccardi 2020	CC(C)N1C2=CC=CC=C2C(=C1C=CC(CC(CC(=O)O)O)O)C3=CC=C(C=C3)F	411.5	3.5	82.7	3	5
Fluvastatin	equilibrium dialysis	2 μM; 40-60x10^6 cells/ml	40-60	human	0.0155	0.0013	10.1124/dmd.117.079152	Riccardi 2018	CC(C)N1C2=CC=CC=C2C(=C1C=CC(CC(CC(=O)O)O)O)C3=CC=C(C=C3)F	411.5	3.5	82.7	3	5
Fluvastatin	equilibrium dialysis	Homogenization method	0.13	human	0.0123	0.0027	10.1016/j.xphs.2017.03.025	Riede 2017	CC(C)N1C2=CC=CC=C2C(=C1C=CC(CC(CC(=O)O)O)O)C3=CC=C(C=C3)F	411.5	3.5	82.7	3	5
Fluvastatin	equilibrium dialysis	2 μM; 40-60x10^6 cells/ml	40-60	monkey	0.0086	0.0007	10.1124/dmd.117.079152	Riccardi 2018	CC(C)N1C2=CC=CC=C2C(=C1C=CC(CC(CC(=O)O)O)O)C3=CC=C(C=C3)F	411.5	3.5	82.7	3	5
Fluvastatin	equilibrium dialysis	2 μM; 40-60x10^6 cells/ml	40-60	mouse	0.0184	0.0021	10.1124/dmd.117.079152	Riccardi 2018	CC(C)N1C2=CC=CC=C2C(=C1C=CC(CC(CC(=O)O)O)O)C3=CC=C(C=C3)F	411.5	3.5	82.7	3	5
Fluvastatin	equilibrium dialysis	2 μM; 40-60x10^6 cells/ml	40-60	rat	0.0248	0.0078	10.1124/dmd.117.079152	Riccardi 2018	CC(C)N1C2=CC=CC=C2C(=C1C=CC(CC(CC(=O)O)O)O)C3=CC=C(C=C3)F	411.5	3.5	82.7	3	5
Fluvastatin	ultracentrifugation	0.5 μM; 0.5x10^6 cells/ml	0.5	dog	0.52		10.1124/dmd.118.085936	Barr 2019	CC(C)N1C2=CC=CC=C2C(=C1C=CC(CC(CC(=O)O)O)O)C3=CC=C(C=C3)F	411.5	3.5	82.7	3	5
Fluvastatin	ultracentrifugation		0.5	dog	0.52		10.1124/dmd.118.085936	Barr 2019	CC(C)N1C2=CC=CC=C2C(=C1C=CC(CC(CC(=O)O)O)O)C3=CC=C(C=C3)F	411.5	3.5	82.7	3	5
Fluvastatin	ultracentrifugation	0.5x10^6 cells/ml	0.5	human	0.53		10.1124/dmd.118.085936	Barr 2019	CC(C)N1C2=CC=CC=C2C(=C1C=CC(CC(CC(=O)O)O)O)C3=CC=C(C=C3)F	411.5	3.5	82.7	3	5
Fluvastatin	ultracentrifugation		0.5	human	0.53		10.1124/dmd.118.085936	Barr 2019	CC(C)N1C2=CC=CC=C2C(=C1C=CC(CC(CC(=O)O)O)O)C3=CC=C(C=C3)F	411.5	3.5	82.7	3	5
Fluvastatin	ultracentrifugation	0.5 μM; 0.5x10^6 cells/ml	0.5	monkey	0.51		10.1124/dmd.118.085936	Barr 2019	CC(C)N1C2=CC=CC=C2C(=C1C=CC(CC(CC(=O)O)O)O)C3=CC=C(C=C3)F	411.5	3.5	82.7	3	5
Fluvastatin	ultracentrifugation		0.5	monkey	0.51		10.1124/dmd.118.085936	Barr 2019	CC(C)N1C2=CC=CC=C2C(=C1C=CC(CC(CC(=O)O)O)O)C3=CC=C(C=C3)F	411.5	3.5	82.7	3	5
Fluvastatin	ultracentrifugation	0.5 μM; 0.5x10^6 cells/ml	0.5	mouse	0.42		10.1124/dmd.118.085936	Barr 2019	CC(C)N1C2=CC=CC=C2C(=C1C=CC(CC(CC(=O)O)O)O)C3=CC=C(C=C3)F	411.5	3.5	82.7	3	5
Fluvastatin	ultracentrifugation		0.5	mouse	0.42		10.1124/dmd.118.085936	Barr 2019	CC(C)N1C2=CC=CC=C2C(=C1C=CC(CC(CC(=O)O)O)O)C3=CC=C(C=C3)F	411.5	3.5	82.7	3	5
Fluvastatin	ultracentrifugation	0.5 μM; 0.5x10^6 cells/ml	0.5	rat	0.58		10.1124/dmd.118.085936	Barr 2019	CC(C)N1C2=CC=CC=C2C(=C1C=CC(CC(CC(=O)O)O)O)C3=CC=C(C=C3)F	411.5	3.5	82.7	3	5
Fluvastatin	ultracentrifugation		0.5	rat	0.58		10.1124/dmd.118.085936	Barr 2019	CC(C)N1C2=CC=CC=C2C(=C1C=CC(CC(CC(=O)O)O)O)C3=CC=C(C=C3)F	411.5	3.5	82.7	3	5
Fluvastatin		Temperature method		human	0.015	0.0014	10.1016/j.xphs.2017.03.025	Riede 2017	CC(C)N1C2=CC=CC=C2C(=C1C=CC(CC(CC(=O)O)O)O)C3=CC=C(C=C3)F	411.5	3.5	82.7	3	5
Fluvoxamine	dialysis / oil immersion	cell concentrations of 10^6 cells/ml	1	human	0.54		10.1124/dmd.108.020834	Kilford 2008	COCCCCC(=NOCCN)C1=CC=C(C=C1)C(F)(F)F	318.33	2.6	56.8	1	7
Fluvoxamine	equilibrium dialysis			human	0.926		10.1007/s11095-022-03205-1	Tess 2022	COCCCCC(=NOCCN)C1=CC=C(C=C1)C(F)(F)F	318.33	2.6	56.8	1	7
Fluvoxamine	equilibrium dialysis			human	0.54		10.1007/s11095-022-03205-1	Tess 2022	COCCCCC(=NOCCN)C1=CC=C(C=C1)C(F)(F)F	318.33	2.6	56.8	1	7
Fluvoxamine	microfiltration	fu determined at 0.25x10^6 cells/ml	0.25	rat	0.58		10.1124/dmd.107.017095	Brown 2007	COCCCCC(=NOCCN)C1=CC=C(C=C1)C(F)(F)F	318.33	2.6	56.8	1	7
Furosemide	equilibrium dialysis		0.5	human	0.97		10.1080/00498254.2022.2132426	Gardner 2022	C1=COC(=C1)CNC2=CC(=C(C=C2C(=O)O)S(=O)(=O)N)Cl	330.74	2	131	3	7
Furosemide			#N/A	human	0.98		10.1124/dmd.105.004259	Riley 2005	C1=COC(=C1)CNC2=CC(=C(C=C2C(=O)O)S(=O)(=O)N)Cl	330.74	2	131	3	7
Gemfibrozil	dialysis / oil immersion	cell concentrations of 10^6 cells/ml	1	human	0.99		10.1124/dmd.108.020834	Kilford 2008	CC1=CC(=C(C=C1)C)OCCCC(C)(C)C(=O)O	250.33	3.8	46.5	1	3
Gemfibrozil	equilibrium dialysis			human	0.99		10.1007/s11095-022-03205-1	Tess 2022	CC1=CC(=C(C=C1)C)OCCCC(C)(C)C(=O)O	250.33	3.8	46.5	1	3
Gemfibrozil	ultracentrifugation	0.5 μM; 0.5x10^6 cells/ml	0.5	dog	1		10.1124/dmd.118.085936	Barr 2019	CC1=CC(=C(C=C1)C)OCCCC(C)(C)C(=O)O	250.33	3.8	46.5	1	3
Gemfibrozil	ultracentrifugation		0.5	dog	1		10.1124/dmd.118.085936	Barr 2019	CC1=CC(=C(C=C1)C)OCCCC(C)(C)C(=O)O	250.33	3.8	46.5	1	3
Gemfibrozil	ultracentrifugation	0.5x10^6 cells/ml	0.5	human	1		10.1124/dmd.118.085936	Barr 2019	CC1=CC(=C(C=C1)C)OCCCC(C)(C)C(=O)O	250.33	3.8	46.5	1	3
Gemfibrozil	ultracentrifugation		0.5	human	1		10.1124/dmd.118.085936	Barr 2019	CC1=CC(=C(C=C1)C)OCCCC(C)(C)C(=O)O	250.33	3.8	46.5	1	3
Gemfibrozil	ultracentrifugation	0.5 μM; 0.5x10^6 cells/ml	0.5	monkey	1		10.1124/dmd.118.085936	Barr 2019	CC1=CC(=C(C=C1)C)OCCCC(C)(C)C(=O)O	250.33	3.8	46.5	1	3
Gemfibrozil	ultracentrifugation		0.5	monkey	1		10.1124/dmd.118.085936	Barr 2019	CC1=CC(=C(C=C1)C)OCCCC(C)(C)C(=O)O	250.33	3.8	46.5	1	3
Gemfibrozil	ultracentrifugation	0.5 μM; 0.5x10^6 cells/ml	0.5	mouse	1		10.1124/dmd.118.085936	Barr 2019	CC1=CC(=C(C=C1)C)OCCCC(C)(C)C(=O)O	250.33	3.8	46.5	1	3
Gemfibrozil	ultracentrifugation		0.5	mouse	1		10.1124/dmd.118.085936	Barr 2019	CC1=CC(=C(C=C1)C)OCCCC(C)(C)C(=O)O	250.33	3.8	46.5	1	3
Gemfibrozil	ultracentrifugation	0.5 μM; 0.5x10^6 cells/ml	0.5	rat	1		10.1124/dmd.118.085936	Barr 2019	CC1=CC(=C(C=C1)C)OCCCC(C)(C)C(=O)O	250.33	3.8	46.5	1	3
Gemfibrozil	ultracentrifugation		0.5	rat	1		10.1124/dmd.118.085936	Barr 2019	CC1=CC(=C(C=C1)C)OCCCC(C)(C)C(=O)O	250.33	3.8	46.5	1	3
Glyburide	equilibrium dialysis	Homogenization method	0.13	human	0.0072	0.0006	10.1016/j.xphs.2017.03.025	Riede 2017	COC1=C(C=C(C=C1)Cl)C(=O)NCCC2=CC=C(C=C2)S(=O)(=O)NC(=O)NC3CCCCC3	494	4.8	122	3	5
Glyburide		Temperature method		human	0.0212	0.0008	10.1016/j.xphs.2017.03.025	Riede 2017	COC1=C(C=C(C=C1)Cl)C(=O)NCCC2=CC=C(C=C2)S(=O)(=O)NC(=O)NC3CCCCC3	494	4.8	122	3	5
Gliclazide	equilibrium dialysis			human	1		10.1007/s11095-022-03205-1	Tess 2022	CC1=CC=C(C=C1)S(=O)(=O)NC(=O)NN2CC3CCCC3C2	323.4	1.5	86.9	2	4
Glipizide	equilibrium dialysis		0.5	human	0.91		10.1080/00498254.2022.2132426	Gardner 2022	CC1=CN=C(C=N1)C(=O)NCCC2=CC=C(C=C2)S(=O)(=O)NC(=O)NC3CCCCC3	445.5	1.9	139	3	6
Glipizide	equilibrium dialysis	Homogenization method		human	0.249		10.1208/s12248-020-00476-7	Riccardi 2020	CC1=CN=C(C=N1)C(=O)NCCC2=CC=C(C=C2)S(=O)(=O)NC(=O)NC3CCCCC3	445.5	1.9	139	3	6
Glyburide	equilibrium dialysis	2 μM; 40-60x10^6 cells/ml	40-60	dog	0.0779	0.0057	10.1124/dmd.117.079152	Riccardi 2018	COC1=C(C=C(C=C1)Cl)C(=O)NCCC2=CC=C(C=C2)S(=O)(=O)NC(=O)NC3CCCCC3	494	4.8	122	3	5
Glyburide	equilibrium dialysis		0.5	human	0.73		10.1080/00498254.2022.2132426	Gardner 2022	COC1=C(C=C(C=C1)Cl)C(=O)NCCC2=CC=C(C=C2)S(=O)(=O)NC(=O)NC3CCCCC3	494	4.8	122	3	5
Glyburide	equilibrium dialysis			human	0.6		10.1007/s11095-022-03205-1	Tess 2022	COC1=C(C=C(C=C1)Cl)C(=O)NCCC2=CC=C(C=C2)S(=O)(=O)NC(=O)NC3CCCCC3	494	4.8	122	3	5
Glyburide	equilibrium dialysis	2 μM; 40-60x10^6 cells/ml	40-60	human	0.0401	0.0065	10.1124/dmd.117.079152	Riccardi 2018	COC1=C(C=C(C=C1)Cl)C(=O)NCCC2=CC=C(C=C2)S(=O)(=O)NC(=O)NC3CCCCC3	494	4.8	122	3	5
Glyburide	equilibrium dialysis	Homogenization method		human	0.0248		10.1208/s12248-020-00476-7	Riccardi 2020	COC1=C(C=C(C=C1)Cl)C(=O)NCCC2=CC=C(C=C2)S(=O)(=O)NC(=O)NC3CCCCC3	494	4.8	122	3	5
Glyburide	equilibrium dialysis	2 μM; 40-60x10^6 cells/ml	40-60	monkey	0.0632	0.0047	10.1124/dmd.117.079152	Riccardi 2018	COC1=C(C=C(C=C1)Cl)C(=O)NCCC2=CC=C(C=C2)S(=O)(=O)NC(=O)NC3CCCCC3	494	4.8	122	3	5
Glyburide	equilibrium dialysis	2 μM; 40-60x10^6 cells/ml	40-60	mouse	0.0162	0.0013	10.1124/dmd.117.079152	Riccardi 2018	COC1=C(C=C(C=C1)Cl)C(=O)NCCC2=CC=C(C=C2)S(=O)(=O)NC(=O)NC3CCCCC3	494	4.8	122	3	5
Glyburide	equilibrium dialysis	1X10^6 cells/ml	1	rat	0.6	0.01	10.1124/dmd.104.002436	Austin 2004	COC1=C(C=C(C=C1)Cl)C(=O)NCCC2=CC=C(C=C2)S(=O)(=O)NC(=O)NC3CCCCC3	494	4.8	122	3	5
Glyburide	equilibrium dialysis	non-viable hepatocytes; 1x10^6 cells/ml	1	rat	0.46	0.02	10.1124/dmd.104.002436	Austin 2004	COC1=C(C=C(C=C1)Cl)C(=O)NCCC2=CC=C(C=C2)S(=O)(=O)NC(=O)NC3CCCCC3	494	4.8	122	3	5
Glyburide	equilibrium dialysis	2 μM; 40-60x10^6 cells/ml	40-60	rat	0.0364	0.0153	10.1124/dmd.117.079152	Riccardi 2018	COC1=C(C=C(C=C1)Cl)C(=O)NCCC2=CC=C(C=C2)S(=O)(=O)NC(=O)NC3CCCCC3	494	4.8	122	3	5
Glyburide	ultracentrifugation	0.5 μM; 0.5x10^6 cells/ml	0.5	dog	0.69		10.1124/dmd.118.085936	Barr 2019	COC1=C(C=C(C=C1)Cl)C(=O)NCCC2=CC=C(C=C2)S(=O)(=O)NC(=O)NC3CCCCC3	494	4.8	122	3	5
Glyburide	ultracentrifugation		0.5	dog	0.69		10.1124/dmd.118.085936	Barr 2019	COC1=C(C=C(C=C1)Cl)C(=O)NCCC2=CC=C(C=C2)S(=O)(=O)NC(=O)NC3CCCCC3	494	4.8	122	3	5
Glyburide	ultracentrifugation	0.5x10^6 cells/ml	0.5	human	0.84		10.1124/dmd.118.085936	Barr 2019	COC1=C(C=C(C=C1)Cl)C(=O)NCCC2=CC=C(C=C2)S(=O)(=O)NC(=O)NC3CCCCC3	494	4.8	122	3	5
Glyburide	ultracentrifugation		0.5	human	0.84		10.1124/dmd.118.085936	Barr 2019	COC1=C(C=C(C=C1)Cl)C(=O)NCCC2=CC=C(C=C2)S(=O)(=O)NC(=O)NC3CCCCC3	494	4.8	122	3	5
Glyburide	ultracentrifugation	0.5 μM; 0.5x10^6 cells/ml	0.5	monkey	0.8		10.1124/dmd.118.085936	Barr 2019	COC1=C(C=C(C=C1)Cl)C(=O)NCCC2=CC=C(C=C2)S(=O)(=O)NC(=O)NC3CCCCC3	494	4.8	122	3	5
Glyburide	ultracentrifugation		0.5	monkey	0.8		10.1124/dmd.118.085936	Barr 2019	COC1=C(C=C(C=C1)Cl)C(=O)NCCC2=CC=C(C=C2)S(=O)(=O)NC(=O)NC3CCCCC3	494	4.8	122	3	5
Glyburide	ultracentrifugation	0.5 μM; 0.5x10^6 cells/ml	0.5	mouse	1		10.1124/dmd.118.085936	Barr 2019	COC1=C(C=C(C=C1)Cl)C(=O)NCCC2=CC=C(C=C2)S(=O)(=O)NC(=O)NC3CCCCC3	494	4.8	122	3	5
Glyburide	ultracentrifugation		0.5	mouse	1		10.1124/dmd.118.085936	Barr 2019	COC1=C(C=C(C=C1)Cl)C(=O)NCCC2=CC=C(C=C2)S(=O)(=O)NC(=O)NC3CCCCC3	494	4.8	122	3	5
Glyburide	ultracentrifugation	0.5 μM; 0.5x10^6 cells/ml	0.5	rat	1		10.1124/dmd.118.085936	Barr 2019	COC1=C(C=C(C=C1)Cl)C(=O)NCCC2=CC=C(C=C2)S(=O)(=O)NC(=O)NC3CCCCC3	494	4.8	122	3	5
Glyburide	ultracentrifugation		0.5	rat	1		10.1124/dmd.118.085936	Barr 2019	COC1=C(C=C(C=C1)Cl)C(=O)NCCC2=CC=C(C=C2)S(=O)(=O)NC(=O)NC3CCCCC3	494	4.8	122	3	5
GSK269984A	equilibrium dialysis	Homogenization method		human	0.000892		10.1208/s12248-020-00476-7	Riccardi 2020	#N/A	#N/A	#N/A	#N/A	#N/A	#N/A
Haloperidol	ultracentrifugation	0.5 μM; 0.5x10^6 cells/ml	0.5	dog	0.7		10.1124/dmd.118.085936	Barr 2019	C1CN(CCC1(C2=CC=C(C=C2)Cl)O)CCCC(=O)C3=CC=C(C=C3)F	375.9	3.2	40.5	1	4
Haloperidol	ultracentrifugation		0.5	dog	0.7		10.1124/dmd.118.085936	Barr 2019	C1CN(CCC1(C2=CC=C(C=C2)Cl)O)CCCC(=O)C3=CC=C(C=C3)F	375.9	3.2	40.5	1	4
Haloperidol	ultracentrifugation	0.5x10^6 cells/ml	0.5	human	0.81		10.1124/dmd.118.085936	Barr 2019	C1CN(CCC1(C2=CC=C(C=C2)Cl)O)CCCC(=O)C3=CC=C(C=C3)F	375.9	3.2	40.5	1	4
Haloperidol	ultracentrifugation		0.5	human	0.81		10.1124/dmd.118.085936	Barr 2019	C1CN(CCC1(C2=CC=C(C=C2)Cl)O)CCCC(=O)C3=CC=C(C=C3)F	375.9	3.2	40.5	1	4
Haloperidol	ultracentrifugation	0.5 μM; 0.5x10^6 cells/ml	0.5	monkey	0.81		10.1124/dmd.118.085936	Barr 2019	C1CN(CCC1(C2=CC=C(C=C2)Cl)O)CCCC(=O)C3=CC=C(C=C3)F	375.9	3.2	40.5	1	4
Haloperidol	ultracentrifugation		0.5	monkey	0.81		10.1124/dmd.118.085936	Barr 2019	C1CN(CCC1(C2=CC=C(C=C2)Cl)O)CCCC(=O)C3=CC=C(C=C3)F	375.9	3.2	40.5	1	4
Haloperidol	ultracentrifugation	0.5 μM; 0.5x10^6 cells/ml	0.5	mouse	0.51		10.1124/dmd.118.085936	Barr 2019	C1CN(CCC1(C2=CC=C(C=C2)Cl)O)CCCC(=O)C3=CC=C(C=C3)F	375.9	3.2	40.5	1	4
Haloperidol	ultracentrifugation		0.5	mouse	0.51		10.1124/dmd.118.085936	Barr 2019	C1CN(CCC1(C2=CC=C(C=C2)Cl)O)CCCC(=O)C3=CC=C(C=C3)F	375.9	3.2	40.5	1	4
Haloperidol	ultracentrifugation	0.5 μM; 0.5x10^6 cells/ml	0.5	rat	0.76		10.1124/dmd.118.085936	Barr 2019	C1CN(CCC1(C2=CC=C(C=C2)Cl)O)CCCC(=O)C3=CC=C(C=C3)F	375.9	3.2	40.5	1	4
Haloperidol	ultracentrifugation		0.5	rat	0.76		10.1124/dmd.118.085936	Barr 2019	C1CN(CCC1(C2=CC=C(C=C2)Cl)O)CCCC(=O)C3=CC=C(C=C3)F	375.9	3.2	40.5	1	4
Hydrocortisone	equilibrium dialysis			human	0.901		10.1007/s11095-022-03205-1	Tess 2022	CC12CCC(=O)C=C1CCC3C2C(CC4(C3CCC4(C(=O)CO)O)C)O	362.5	1.6	94.8	3	5
Hydrocortisone	equilibrium dialysis			human	0.21		10.1007/s11095-022-03205-1	Tess 2022	CC12CCC(=O)C=C1CCC3C2C(CC4(C3CCC4(C(=O)CO)O)C)O	362.5	1.6	94.8	3	5
Ibuprofen	equilibrium dialysis		0.5	human	0.79		10.1080/00498254.2022.2132426	Gardner 2022	CC(C)CC1=CC=C(C=C1)C(C)C(=O)O	206.28	3.5	37.3	1	2
Ibuprofen	equilibrium dialysis	at a single concentration 1 μM; 1 million cells/ml hepatocyte suspension buffer	1	human	0.62		10.1124/dmd.105.005884	McGinnity 2005	CC(C)CC1=CC=C(C=C1)C(C)C(=O)O	206.28	3.5	37.3	1	2
Ibuprofen	equilibrium dialysis	Homogenization method		human	0.202		10.1208/s12248-020-00476-7	Riccardi 2020	CC(C)CC1=CC=C(C=C1)C(C)C(=O)O	206.28	3.5	37.3	1	2
Ibuprofen	equilibrium dialysis	Homogenization method	0.13	human	0.0246	0.005	10.1016/j.xphs.2017.03.025	Riede 2017	CC(C)CC1=CC=C(C=C1)C(C)C(=O)O	206.28	3.5	37.3	1	2
Ibuprofen			#N/A	human	0.91		10.1124/dmd.105.004259	Riley 2005	CC(C)CC1=CC=C(C=C1)C(C)C(=O)O	206.28	3.5	37.3	1	2
Ibuprofen		Temperature method		human	0.141	0.0298	10.1016/j.xphs.2017.03.025	Riede 2017	CC(C)CC1=CC=C(C=C1)C(C)C(=O)O	206.28	3.5	37.3	1	2
Ifosfamide	equilibrium dialysis		0.5	human	1		10.1080/00498254.2022.2132426	Gardner 2022	C1CN(P(=O)(OC1)NCCCl)CCCl	261.08	0.9	41.6	1	4
Imatinib	equilibrium dialysis		0.5	human	0.38		10.1080/00498254.2022.2132426	Gardner 2022	CC1=C(C=C(C=C1)NC(=O)C2=CC=C(C=C2)CN3CCN(CC3)C)NC4=NC=CC(=N4)C5=CN=CC=C5	493.6	3.5	86.3	2	7
Imatinib	equilibrium dialysis	Homogenization method	0.13	human	0.0034	0	10.1016/j.xphs.2017.03.025	Riede 2017	CC1=C(C=C(C=C1)NC(=O)C2=CC=C(C=C2)CN3CCN(CC3)C)NC4=NC=CC(=N4)C5=CN=CC=C5	493.6	3.5	86.3	2	7
Imatinib	ultracentrifugation	0.5 μM; 0.5x10^6 cells/ml	0.5	dog	0.72		10.1124/dmd.118.085936	Barr 2019	CC1=C(C=C(C=C1)NC(=O)C2=CC=C(C=C2)CN3CCN(CC3)C)NC4=NC=CC(=N4)C5=CN=CC=C5	493.6	3.5	86.3	2	7
Imatinib	ultracentrifugation		0.5	dog	0.72		10.1124/dmd.118.085936	Barr 2019	CC1=C(C=C(C=C1)NC(=O)C2=CC=C(C=C2)CN3CCN(CC3)C)NC4=NC=CC(=N4)C5=CN=CC=C5	493.6	3.5	86.3	2	7
Imatinib	ultracentrifugation	0.5x10^6 cells/ml	0.5	human	0.79		10.1124/dmd.118.085936	Barr 2019	CC1=C(C=C(C=C1)NC(=O)C2=CC=C(C=C2)CN3CCN(CC3)C)NC4=NC=CC(=N4)C5=CN=CC=C5	493.6	3.5	86.3	2	7
Imatinib	ultracentrifugation		0.5	human	0.79		10.1124/dmd.118.085936	Barr 2019	CC1=C(C=C(C=C1)NC(=O)C2=CC=C(C=C2)CN3CCN(CC3)C)NC4=NC=CC(=N4)C5=CN=CC=C5	493.6	3.5	86.3	2	7
Imatinib	ultracentrifugation	0.5 μM; 0.5x10^6 cells/ml	0.5	monkey	0.67		10.1124/dmd.118.085936	Barr 2019	CC1=C(C=C(C=C1)NC(=O)C2=CC=C(C=C2)CN3CCN(CC3)C)NC4=NC=CC(=N4)C5=CN=CC=C5	493.6	3.5	86.3	2	7
Imatinib	ultracentrifugation		0.5	monkey	0.67		10.1124/dmd.118.085936	Barr 2019	CC1=C(C=C(C=C1)NC(=O)C2=CC=C(C=C2)CN3CCN(CC3)C)NC4=NC=CC(=N4)C5=CN=CC=C5	493.6	3.5	86.3	2	7
Imatinib	ultracentrifugation	0.5 μM; 0.5x10^6 cells/ml	0.5	mouse	0.36		10.1124/dmd.118.085936	Barr 2019	CC1=C(C=C(C=C1)NC(=O)C2=CC=C(C=C2)CN3CCN(CC3)C)NC4=NC=CC(=N4)C5=CN=CC=C5	493.6	3.5	86.3	2	7
Imatinib	ultracentrifugation		0.5	mouse	0.36		10.1124/dmd.118.085936	Barr 2019	CC1=C(C=C(C=C1)NC(=O)C2=CC=C(C=C2)CN3CCN(CC3)C)NC4=NC=CC(=N4)C5=CN=CC=C5	493.6	3.5	86.3	2	7
Imatinib	ultracentrifugation	0.5 μM; 0.5x10^6 cells/ml	0.5	rat	0.79		10.1124/dmd.118.085936	Barr 2019	CC1=C(C=C(C=C1)NC(=O)C2=CC=C(C=C2)CN3CCN(CC3)C)NC4=NC=CC(=N4)C5=CN=CC=C5	493.6	3.5	86.3	2	7
Imatinib	ultracentrifugation		0.5	rat	0.79		10.1124/dmd.118.085936	Barr 2019	CC1=C(C=C(C=C1)NC(=O)C2=CC=C(C=C2)CN3CCN(CC3)C)NC4=NC=CC(=N4)C5=CN=CC=C5	493.6	3.5	86.3	2	7
Imatinib		Temperature method		human	0.0071	0.0008	10.1016/j.xphs.2017.03.025	Riede 2017	CC1=C(C=C(C=C1)NC(=O)C2=CC=C(C=C2)CN3CCN(CC3)C)NC4=NC=CC(=N4)C5=CN=CC=C5	493.6	3.5	86.3	2	7
Imipramine	dialysis / oil immersion	cell concentrations of 10^6 cells/ml	1	human	0.46		10.1124/dmd.108.020834	Kilford 2008	CN(C)CCCN1C2=CC=CC=C2CCC3=CC=CC=C31	280.4	4.8	6.5	0	2
Imipramine	equilibrium dialysis	2 μM; 40-60x10^6 cells/ml	40-60	dog	0.0162	0.0013	10.1124/dmd.117.079152	Riccardi 2018	CN(C)CCCN1C2=CC=CC=C2CCC3=CC=CC=C31	280.4	4.8	6.5	0	2
Imipramine	equilibrium dialysis			human	0.594		10.1007/s11095-022-03205-1	Tess 2022	CN(C)CCCN1C2=CC=CC=C2CCC3=CC=CC=C31	280.4	4.8	6.5	0	2
Imipramine	equilibrium dialysis			human	0.46		10.1007/s11095-022-03205-1	Tess 2022	CN(C)CCCN1C2=CC=CC=C2CCC3=CC=CC=C31	280.4	4.8	6.5	0	2
Imipramine	equilibrium dialysis		0.5	human	0.43		10.1080/00498254.2022.2132426	Gardner 2022	CN(C)CCCN1C2=CC=CC=C2CCC3=CC=CC=C31	280.4	4.8	6.5	0	2
Imipramine	equilibrium dialysis	2 μM; 40-60x10^6 cells/ml	40-60	human	0.033	0.0082	10.1124/dmd.117.079152	Riccardi 2018	CN(C)CCCN1C2=CC=CC=C2CCC3=CC=CC=C31	280.4	4.8	6.5	0	2
Imipramine	equilibrium dialysis	2 μM; 40-60x10^6 cells/ml	40-60	monkey	0.0512	0.0065	10.1124/dmd.117.079152	Riccardi 2018	CN(C)CCCN1C2=CC=CC=C2CCC3=CC=CC=C31	280.4	4.8	6.5	0	2
Imipramine	equilibrium dialysis	2 μM; 40-60x10^6 cells/ml	40-60	mouse	0.0297	0.0021	10.1124/dmd.117.079152	Riccardi 2018	CN(C)CCCN1C2=CC=CC=C2CCC3=CC=CC=C31	280.4	4.8	6.5	0	2
Imipramine	equilibrium dialysis	at 1.0 × 10^6 cells/ml. at a final concentration of 1μM	1	rat	0.65		10.1124/dmd.117.077396	Jones 2017	CN(C)CCCN1C2=CC=CC=C2CCC3=CC=CC=C31	280.4	4.8	6.5	0	2
Imipramine	equilibrium dialysis	2 μM; 40-60x10^6 cells/ml	40-60	rat	0.0445	0.0106	10.1124/dmd.117.079152	Riccardi 2018	CN(C)CCCN1C2=CC=CC=C2CCC3=CC=CC=C31	280.4	4.8	6.5	0	2
Imipramine	ultracentrifugation	0.5 μM; 0.5x10^6 cells/ml	0.5	dog	0.42		10.1124/dmd.118.085936	Barr 2019	CN(C)CCCN1C2=CC=CC=C2CCC3=CC=CC=C31	280.4	4.8	6.5	0	2
Imipramine	ultracentrifugation		0.5	dog	0.42		10.1124/dmd.118.085936	Barr 2019	CN(C)CCCN1C2=CC=CC=C2CCC3=CC=CC=C31	280.4	4.8	6.5	0	2
Imipramine	ultracentrifugation	0.5x10^6 cells/ml	0.5	human	0.37		10.1124/dmd.118.085936	Barr 2019	CN(C)CCCN1C2=CC=CC=C2CCC3=CC=CC=C31	280.4	4.8	6.5	0	2
Imipramine	ultracentrifugation		0.5	human	0.37		10.1124/dmd.118.085936	Barr 2019	CN(C)CCCN1C2=CC=CC=C2CCC3=CC=CC=C31	280.4	4.8	6.5	0	2
Imipramine	ultracentrifugation	0.5 μM; 0.5x10^6 cells/ml	0.5	monkey	0.33		10.1124/dmd.118.085936	Barr 2019	CN(C)CCCN1C2=CC=CC=C2CCC3=CC=CC=C31	280.4	4.8	6.5	0	2
Imipramine	ultracentrifugation		0.5	monkey	0.33		10.1124/dmd.118.085936	Barr 2019	CN(C)CCCN1C2=CC=CC=C2CCC3=CC=CC=C31	280.4	4.8	6.5	0	2
Imipramine	ultracentrifugation	0.5 μM; 0.5x10^6 cells/ml	0.5	mouse	0.34		10.1124/dmd.118.085936	Barr 2019	CN(C)CCCN1C2=CC=CC=C2CCC3=CC=CC=C31	280.4	4.8	6.5	0	2
Imipramine	ultracentrifugation		0.5	mouse	0.34		10.1124/dmd.118.085936	Barr 2019	CN(C)CCCN1C2=CC=CC=C2CCC3=CC=CC=C31	280.4	4.8	6.5	0	2
Imipramine	ultracentrifugation	0.5 μM; 0.5x10^6 cells/ml	0.5	rat	0.37		10.1124/dmd.118.085936	Barr 2019	CN(C)CCCN1C2=CC=CC=C2CCC3=CC=CC=C31	280.4	4.8	6.5	0	2
Imipramine	ultracentrifugation		0.5	rat	0.37		10.1124/dmd.118.085936	Barr 2019	CN(C)CCCN1C2=CC=CC=C2CCC3=CC=CC=C31	280.4	4.8	6.5	0	2
Imipramine			#N/A	human	0.29		10.1124/dmd.105.004259	Riley 2005	CN(C)CCCN1C2=CC=CC=C2CCC3=CC=CC=C31	280.4	4.8	6.5	0	2
Indapamide	equilibrium dialysis			human	0.82		10.1007/s11095-022-03205-1	Tess 2022	CC1CC2=CC=CC=C2N1NC(=O)C3=CC(=C(C=C3)Cl)S(=O)(=O)N	365.8	2.9	101	2	5
Indapamide	equilibrium dialysis	non-viable hepatocytes; 1x10^6 cells/ml	1	rat	0.87	0.01	10.1124/dmd.104.002436	Austin 2004	CC1CC2=CC=CC=C2N1NC(=O)C3=CC(=C(C=C3)Cl)S(=O)(=O)N	365.8	2.9	101	2	5
Indapamide	equilibrium dialysis	1X10^6 cells/ml	1	rat	0.82	0.01	10.1124/dmd.104.002436	Austin 2004	CC1CC2=CC=CC=C2N1NC(=O)C3=CC(=C(C=C3)Cl)S(=O)(=O)N	365.8	2.9	101	2	5
Indapamide	ultracentrifugation	0.5 μM; 0.5x10^6 cells/ml	0.5	dog	0.34		10.1124/dmd.118.085936	Barr 2019	CC1CC2=CC=CC=C2N1NC(=O)C3=CC(=C(C=C3)Cl)S(=O)(=O)N	365.8	2.9	101	2	5
Indapamide	ultracentrifugation		0.5	dog	0.34		10.1124/dmd.118.085936	Barr 2019	CC1CC2=CC=CC=C2N1NC(=O)C3=CC(=C(C=C3)Cl)S(=O)(=O)N	365.8	2.9	101	2	5
Indapamide	ultracentrifugation	0.5x10^6 cells/ml	0.5	human	0.43		10.1124/dmd.118.085936	Barr 2019	CC1CC2=CC=CC=C2N1NC(=O)C3=CC(=C(C=C3)Cl)S(=O)(=O)N	365.8	2.9	101	2	5
Indapamide	ultracentrifugation		0.5	human	0.43		10.1124/dmd.118.085936	Barr 2019	CC1CC2=CC=CC=C2N1NC(=O)C3=CC(=C(C=C3)Cl)S(=O)(=O)N	365.8	2.9	101	2	5
Indapamide	ultracentrifugation	0.5 μM; 0.5x10^6 cells/ml	0.5	monkey	0.32		10.1124/dmd.118.085936	Barr 2019	CC1CC2=CC=CC=C2N1NC(=O)C3=CC(=C(C=C3)Cl)S(=O)(=O)N	365.8	2.9	101	2	5
Indapamide	ultracentrifugation		0.5	monkey	0.32		10.1124/dmd.118.085936	Barr 2019	CC1CC2=CC=CC=C2N1NC(=O)C3=CC(=C(C=C3)Cl)S(=O)(=O)N	365.8	2.9	101	2	5
Indapamide	ultracentrifugation	0.5 μM; 0.5x10^6 cells/ml	0.5	mouse	0.22		10.1124/dmd.118.085936	Barr 2019	CC1CC2=CC=CC=C2N1NC(=O)C3=CC(=C(C=C3)Cl)S(=O)(=O)N	365.8	2.9	101	2	5
Indapamide	ultracentrifugation		0.5	mouse	0.22		10.1124/dmd.118.085936	Barr 2019	CC1CC2=CC=CC=C2N1NC(=O)C3=CC(=C(C=C3)Cl)S(=O)(=O)N	365.8	2.9	101	2	5
Indapamide	ultracentrifugation	0.5 μM; 0.5x10^6 cells/ml	0.5	rat	0.34		10.1124/dmd.118.085936	Barr 2019	CC1CC2=CC=CC=C2N1NC(=O)C3=CC(=C(C=C3)Cl)S(=O)(=O)N	365.8	2.9	101	2	5
Indapamide	ultracentrifugation		0.5	rat	0.34		10.1124/dmd.118.085936	Barr 2019	CC1CC2=CC=CC=C2N1NC(=O)C3=CC(=C(C=C3)Cl)S(=O)(=O)N	365.8	2.9	101	2	5
Indomethacin	equilibrium dialysis	2 μM; 40-60x10^6 cells/ml	40-60	dog	0.0366	0.0034	10.1124/dmd.117.079152	Riccardi 2018	CC1=C(C2=C(N1C(=O)C3=CC=C(C=C3)Cl)C=CC(=C2)OC)CC(=O)O	357.8	4.3	68.5	1	4
Indomethacin	equilibrium dialysis	2 μM; 40-60x10^6 cells/ml	40-60	human	0.037	0.0017	10.1124/dmd.117.079152	Riccardi 2018	CC1=C(C2=C(N1C(=O)C3=CC=C(C=C3)Cl)C=CC(=C2)OC)CC(=O)O	357.8	4.3	68.5	1	4
Indomethacin	equilibrium dialysis	2 μM; 40-60x10^6 cells/ml	40-60	monkey	0.0563	0.0113	10.1124/dmd.117.079152	Riccardi 2018	CC1=C(C2=C(N1C(=O)C3=CC=C(C=C3)Cl)C=CC(=C2)OC)CC(=O)O	357.8	4.3	68.5	1	4
Indomethacin	equilibrium dialysis	2 μM; 40-60x10^6 cells/ml	40-60	mouse	0.0272	0.0022	10.1124/dmd.117.079152	Riccardi 2018	CC1=C(C2=C(N1C(=O)C3=CC=C(C=C3)Cl)C=CC(=C2)OC)CC(=O)O	357.8	4.3	68.5	1	4
Indomethacin	equilibrium dialysis	2 μM; 40-60x10^6 cells/ml	40-60	rat	0.0311	0.0073	10.1124/dmd.117.079152	Riccardi 2018	CC1=C(C2=C(N1C(=O)C3=CC=C(C=C3)Cl)C=CC(=C2)OC)CC(=O)O	357.8	4.3	68.5	1	4
Irbesartan	equilibrium dialysis		0.5	human	0.9		10.1080/00498254.2022.2132426	Gardner 2022	CCCCC1=NC2(CCCC2)C(=O)N1CC3=CC=C(C=C3)C4=CC=CC=C4C5=NNN=N5	428.5	4.1	87.1	1	5
Irbesartan	equilibrium dialysis	Homogenization method		human	0.0304		10.1208/s12248-020-00476-7	Riccardi 2020	CCCCC1=NC2(CCCC2)C(=O)N1CC3=CC=C(C=C3)C4=CC=CC=C4C5=NNN=N5	428.5	4.1	87.1	1	5
Isradipine	equilibrium dialysis			human	0.28		10.1007/s11095-022-03205-1	Tess 2022	CC1=C(C(C(=C(N1)C)C(=O)OC(C)C)C2=CC=CC3=NON=C32)C(=O)OC	371.4	4.3	104	1	8
Isradipine	equilibrium dialysis	1X10^6 cells/ml	1	rat	0.28	0.02	10.1124/dmd.104.002436	Austin 2004	CC1=C(C(C(=C(N1)C)C(=O)OC(C)C)C2=CC=CC3=NON=C32)C(=O)OC	371.4	4.3	104	1	8
Isradipine	equilibrium dialysis	non-viable hepatocytes; 1x10^6 cells/ml	1	rat	0.26	0.03	10.1124/dmd.104.002436	Austin 2004	CC1=C(C(C(=C(N1)C)C(=O)OC(C)C)C2=CC=CC3=NON=C32)C(=O)OC	371.4	4.3	104	1	8
Isradipine	ultracentrifugation	0.5 μM; 0.5x10^6 cells/ml	0.5	dog	0.18		10.1124/dmd.118.085936	Barr 2019	CC1=C(C(C(=C(N1)C)C(=O)OC(C)C)C2=CC=CC3=NON=C32)C(=O)OC	371.4	4.3	104	1	8
Isradipine	ultracentrifugation		0.5	dog	0.18		10.1124/dmd.118.085936	Barr 2019	CC1=C(C(C(=C(N1)C)C(=O)OC(C)C)C2=CC=CC3=NON=C32)C(=O)OC	371.4	4.3	104	1	8
Isradipine	ultracentrifugation	0.5x10^6 cells/ml	0.5	human	0.15		10.1124/dmd.118.085936	Barr 2019	CC1=C(C(C(=C(N1)C)C(=O)OC(C)C)C2=CC=CC3=NON=C32)C(=O)OC	371.4	4.3	104	1	8
Isradipine	ultracentrifugation		0.5	human	0.15		10.1124/dmd.118.085936	Barr 2019	CC1=C(C(C(=C(N1)C)C(=O)OC(C)C)C2=CC=CC3=NON=C32)C(=O)OC	371.4	4.3	104	1	8
Isradipine	ultracentrifugation	0.5 μM; 0.5x10^6 cells/ml	0.5	mouse	0.14		10.1124/dmd.118.085936	Barr 2019	CC1=C(C(C(=C(N1)C)C(=O)OC(C)C)C2=CC=CC3=NON=C32)C(=O)OC	371.4	4.3	104	1	8
Isradipine	ultracentrifugation		0.5	mouse	0.14		10.1124/dmd.118.085936	Barr 2019	CC1=C(C(C(=C(N1)C)C(=O)OC(C)C)C2=CC=CC3=NON=C32)C(=O)OC	371.4	4.3	104	1	8
Isradipine	ultracentrifugation	0.5 μM; 0.5x10^6 cells/ml	0.5	rat	0.15		10.1124/dmd.118.085936	Barr 2019	CC1=C(C(C(=C(N1)C)C(=O)OC(C)C)C2=CC=CC3=NON=C32)C(=O)OC	371.4	4.3	104	1	8
Isradipine	ultracentrifugation		0.5	rat	0.15		10.1124/dmd.118.085936	Barr 2019	CC1=C(C(C(=C(N1)C)C(=O)OC(C)C)C2=CC=CC3=NON=C32)C(=O)OC	371.4	4.3	104	1	8
Itopride	equilibrium dialysis	at 1.0 × 10^6 cells/ml. at a final concentration of 1μM	1	rat	0.88		10.1124/dmd.117.077396	Jones 2017	CN(C)CCOC1=CC=C(C=C1)CNC(=O)C2=CC(=C(C=C2)OC)OC	358.4	2.3	60	1	5
Itraconazole	equilibrium dialysis		0.5	human	0.027		10.1080/00498254.2022.2132426	Gardner 2022	CCC(C)N1C(=O)N(C=N1)C2=CC=C(C=C2)N3CCN(CC3)C4=CC=C(C=C4)OCC5COC(O5)(CN6C=NC=N6)C7=C(C=C(C=C7)Cl)Cl	705.6	5.7	101	0	9
Ketoconazole	equilibrium dialysis		0.5	human	0.68		10.1080/00498254.2022.2132426	Gardner 2022	CC(=O)N1CCN(CC1)C2=CC=C(C=C2)OCC3COC(O3)(CN4C=CN=C4)C5=C(C=C(C=C5)Cl)Cl	531.4	4.3	69.1	0	6
Ketoconazole	equilibrium dialysis		1	human	0.47	0.09	10.1124/dmd.113.054932	Englund 2014	CC(=O)N1CCN(CC1)C2=CC=C(C=C2)OCC3COC(O3)(CN4C=CN=C4)C5=C(C=C(C=C5)Cl)Cl	531.4	4.3	69.1	0	6
Ketoconazole	equilibrium dialysis	at a single concentration 1 μM; 1 million cells/ml hepatocyte suspension buffer	1	human	0.35		10.1124/dmd.105.005884	McGinnity 2005	CC(=O)N1CCN(CC1)C2=CC=C(C=C2)OCC3COC(O3)(CN4C=CN=C4)C5=C(C=C(C=C5)Cl)Cl	531.4	4.3	69.1	0	6
Ketoconazole	equilibrium dialysis			human	0.26		10.1007/s11095-022-03205-1	Tess 2022	CC(=O)N1CCN(CC1)C2=CC=C(C=C2)OCC3COC(O3)(CN4C=CN=C4)C5=C(C=C(C=C5)Cl)Cl	531.4	4.3	69.1	0	6
Ketoconazole	equilibrium dialysis	Homogenization method	0.13	human	0.0017	0.0002	10.1016/j.xphs.2017.03.025	Riede 2017	CC(=O)N1CCN(CC1)C2=CC=C(C=C2)OCC3COC(O3)(CN4C=CN=C4)C5=C(C=C(C=C5)Cl)Cl	531.4	4.3	69.1	0	6
Ketoconazole	equilibrium dialysis	fu determined at 0.5x10^6 cells/ml	0.5	rat	0.25		10.1124/dmd.107.017095	Brown 2007	CC(=O)N1CCN(CC1)C2=CC=C(C=C2)OCC3COC(O3)(CN4C=CN=C4)C5=C(C=C(C=C5)Cl)Cl	531.4	4.3	69.1	0	6
Ketoconazole		Temperature method		human	0.0023	0.0001	10.1016/j.xphs.2017.03.025	Riede 2017	CC(=O)N1CCN(CC1)C2=CC=C(C=C2)OCC3COC(O3)(CN4C=CN=C4)C5=C(C=C(C=C5)Cl)Cl	531.4	4.3	69.1	0	6
Ketoprofen	equilibrium dialysis		0.5	human	1		10.1080/00498254.2022.2132426	Gardner 2022	CC(C1=CC(=CC=C1)C(=O)C2=CC=CC=C2)C(=O)O	254.28	3.1	54.4	1	3
Ketoprofen	ultracentrifugation	0.5 μM; 0.5x10^6 cells/ml	0.5	dog	1		10.1124/dmd.118.085936	Barr 2019	CC(C1=CC(=CC=C1)C(=O)C2=CC=CC=C2)C(=O)O	254.28	3.1	54.4	1	3
Ketoprofen	ultracentrifugation		0.5	dog	1		10.1124/dmd.118.085936	Barr 2019	CC(C1=CC(=CC=C1)C(=O)C2=CC=CC=C2)C(=O)O	254.28	3.1	54.4	1	3
Ketoprofen	ultracentrifugation	0.5x10^6 cells/ml	0.5	human	1		10.1124/dmd.118.085936	Barr 2019	CC(C1=CC(=CC=C1)C(=O)C2=CC=CC=C2)C(=O)O	254.28	3.1	54.4	1	3
Ketoprofen	ultracentrifugation		0.5	human	1		10.1124/dmd.118.085936	Barr 2019	CC(C1=CC(=CC=C1)C(=O)C2=CC=CC=C2)C(=O)O	254.28	3.1	54.4	1	3
Ketoprofen	ultracentrifugation	0.5 μM; 0.5x10^6 cells/ml	0.5	monkey	1		10.1124/dmd.118.085936	Barr 2019	CC(C1=CC(=CC=C1)C(=O)C2=CC=CC=C2)C(=O)O	254.28	3.1	54.4	1	3
Ketoprofen	ultracentrifugation		0.5	monkey	1		10.1124/dmd.118.085936	Barr 2019	CC(C1=CC(=CC=C1)C(=O)C2=CC=CC=C2)C(=O)O	254.28	3.1	54.4	1	3
Ketoprofen	ultracentrifugation	0.5 μM; 0.5x10^6 cells/ml	0.5	mouse	0.98		10.1124/dmd.118.085936	Barr 2019	CC(C1=CC(=CC=C1)C(=O)C2=CC=CC=C2)C(=O)O	254.28	3.1	54.4	1	3
Ketoprofen	ultracentrifugation		0.5	mouse	0.98		10.1124/dmd.118.085936	Barr 2019	CC(C1=CC(=CC=C1)C(=O)C2=CC=CC=C2)C(=O)O	254.28	3.1	54.4	1	3
Ketoprofen	ultracentrifugation	0.5 μM; 0.5x10^6 cells/ml	0.5	rat	1		10.1124/dmd.118.085936	Barr 2019	CC(C1=CC(=CC=C1)C(=O)C2=CC=CC=C2)C(=O)O	254.28	3.1	54.4	1	3
Ketoprofen	ultracentrifugation		0.5	rat	1		10.1124/dmd.118.085936	Barr 2019	CC(C1=CC(=CC=C1)C(=O)C2=CC=CC=C2)C(=O)O	254.28	3.1	54.4	1	3
Lesinurad	equilibrium dialysis	Homogenization method		human	0.0303		10.1208/s12248-020-00476-7	Riccardi 2020	C1CC1C2=CC=C(C3=CC=CC=C23)N4C(=NN=C4Br)SCC(=O)O	404.3	4.7	93.3	1	5
Levofloxacin	equilibrium dialysis		0.5	human	0.86		10.1080/00498254.2022.2132426	Gardner 2022	CC1COC2=C3N1C=C(C(=O)C3=CC(=C2N4CCN(CC4)C)F)C(=O)O	361.4	-0.4	73.3	1	8
Levofloxacin	ultracentrifugation	0.5 μM; 0.5x10^6 cells/ml	0.5	dog	1		10.1124/dmd.118.085936	Barr 2019	CC1COC2=C3N1C=C(C(=O)C3=CC(=C2N4CCN(CC4)C)F)C(=O)O	361.4	-0.4	73.3	1	8
Levofloxacin	ultracentrifugation		0.5	dog	0.97		10.1124/dmd.118.085936	Barr 2019	CC1COC2=C3N1C=C(C(=O)C3=CC(=C2N4CCN(CC4)C)F)C(=O)O	361.4	-0.4	73.3	1	8
Levofloxacin	ultracentrifugation	0.5x10^6 cells/ml	0.5	human	1		10.1124/dmd.118.085936	Barr 2019	CC1COC2=C3N1C=C(C(=O)C3=CC(=C2N4CCN(CC4)C)F)C(=O)O	361.4	-0.4	73.3	1	8
Levofloxacin	ultracentrifugation		0.5	human	0.98		10.1124/dmd.118.085936	Barr 2019	CC1COC2=C3N1C=C(C(=O)C3=CC(=C2N4CCN(CC4)C)F)C(=O)O	361.4	-0.4	73.3	1	8
Levofloxacin	ultracentrifugation	0.5 μM; 0.5x10^6 cells/ml	0.5	monkey	1		10.1124/dmd.118.085936	Barr 2019	CC1COC2=C3N1C=C(C(=O)C3=CC(=C2N4CCN(CC4)C)F)C(=O)O	361.4	-0.4	73.3	1	8
Levofloxacin	ultracentrifugation		0.5	monkey	0.99		10.1124/dmd.118.085936	Barr 2019	CC1COC2=C3N1C=C(C(=O)C3=CC(=C2N4CCN(CC4)C)F)C(=O)O	361.4	-0.4	73.3	1	8
Levofloxacin	ultracentrifugation	0.5 μM; 0.5x10^6 cells/ml	0.5	mouse	1		10.1124/dmd.118.085936	Barr 2019	CC1COC2=C3N1C=C(C(=O)C3=CC(=C2N4CCN(CC4)C)F)C(=O)O	361.4	-0.4	73.3	1	8
Levofloxacin	ultracentrifugation		0.5	mouse	0.94		10.1124/dmd.118.085936	Barr 2019	CC1COC2=C3N1C=C(C(=O)C3=CC(=C2N4CCN(CC4)C)F)C(=O)O	361.4	-0.4	73.3	1	8
Levofloxacin	ultracentrifugation	0.5 μM; 0.5x10^6 cells/ml	0.5	rat	1		10.1124/dmd.118.085936	Barr 2019	CC1COC2=C3N1C=C(C(=O)C3=CC(=C2N4CCN(CC4)C)F)C(=O)O	361.4	-0.4	73.3	1	8
Levofloxacin	ultracentrifugation		0.5	rat	0.98		10.1124/dmd.118.085936	Barr 2019	CC1COC2=C3N1C=C(C(=O)C3=CC(=C2N4CCN(CC4)C)F)C(=O)O	361.4	-0.4	73.3	1	8
Levothyroxine	equilibrium dialysis	2 μM; 40-60x10^6 cells/ml	40-60	dog	0.0021	0.0002	10.1124/dmd.117.079152	Riccardi 2018	C1=C(C=C(C(=C1I)OC2=CC(=C(C(=C2)I)O)I)I)CC(C(=O)O)N	776.87	2.4	92.8	3	5
Levothyroxine	equilibrium dialysis	2 μM; 40-60x10^6 cells/ml	40-60	human	0.0017	0.0002	10.1124/dmd.117.079152	Riccardi 2018	C1=C(C=C(C(=C1I)OC2=CC(=C(C(=C2)I)O)I)I)CC(C(=O)O)N	776.87	2.4	92.8	3	5
Levothyroxine	equilibrium dialysis	2 μM; 40-60x10^6 cells/ml	40-60	monkey	0.0029	0.0003	10.1124/dmd.117.079152	Riccardi 2018	C1=C(C=C(C(=C1I)OC2=CC(=C(C(=C2)I)O)I)I)CC(C(=O)O)N	776.87	2.4	92.8	3	5
Levothyroxine	equilibrium dialysis	2 μM; 40-60x10^6 cells/ml	40-60	mouse	0.0009	0.0001	10.1124/dmd.117.079152	Riccardi 2018	C1=C(C=C(C(=C1I)OC2=CC(=C(C(=C2)I)O)I)I)CC(C(=O)O)N	776.87	2.4	92.8	3	5
Levothyroxine	equilibrium dialysis	2 μM; 40-60x10^6 cells/ml	40-60	rat	0.0013	0.0001	10.1124/dmd.117.079152	Riccardi 2018	C1=C(C=C(C(=C1I)OC2=CC(=C(C(=C2)I)O)I)I)CC(C(=O)O)N	776.87	2.4	92.8	3	5
Loperamide	equilibrium dialysis		1	human	0.8	0.01	10.1124/dmd.113.054932	Englund 2014	CN(C)C(=O)C(CCN1CCC(CC1)(C2=CC=C(C=C2)Cl)O)(C3=CC=CC=C3)C4=CC=CC=C4	477	5	43.8	1	3
Lopinavir	equilibrium dialysis	2 μM; 40-60x10^6 cells/ml	40-60	dog	0.0019	0.0001	10.1124/dmd.117.079152	Riccardi 2018	CC1=C(C(=CC=C1)C)OCC(=O)NC(CC2=CC=CC=C2)C(CC(CC3=CC=CC=C3)NC(=O)C(C(C)C)N4CCCNC4=O)O	628.8	5.9	120	4	5
Lopinavir	equilibrium dialysis	2 μM; 40-60x10^6 cells/ml	40-60	human	0.0027	0.0005	10.1124/dmd.117.079152	Riccardi 2018	CC1=C(C(=CC=C1)C)OCC(=O)NC(CC2=CC=CC=C2)C(CC(CC3=CC=CC=C3)NC(=O)C(C(C)C)N4CCCNC4=O)O	628.8	5.9	120	4	5
Lopinavir	equilibrium dialysis	2 μM; 40-60x10^6 cells/ml	40-60	monkey	0.0023	0.0004	10.1124/dmd.117.079152	Riccardi 2018	CC1=C(C(=CC=C1)C)OCC(=O)NC(CC2=CC=CC=C2)C(CC(CC3=CC=CC=C3)NC(=O)C(C(C)C)N4CCCNC4=O)O	628.8	5.9	120	4	5
Lopinavir	equilibrium dialysis	2 μM; 40-60x10^6 cells/ml	40-60	mouse	0.0031	0.0005	10.1124/dmd.117.079152	Riccardi 2018	CC1=C(C(=CC=C1)C)OCC(=O)NC(CC2=CC=CC=C2)C(CC(CC3=CC=CC=C3)NC(=O)C(C(C)C)N4CCCNC4=O)O	628.8	5.9	120	4	5
Lopinavir	equilibrium dialysis	2 μM; 40-60x10^6 cells/ml	40-60	rat	0.0011	0.0003	10.1124/dmd.117.079152	Riccardi 2018	CC1=C(C(=CC=C1)C)OCC(=O)NC(CC2=CC=CC=C2)C(CC(CC3=CC=CC=C3)NC(=O)C(C(C)C)N4CCCNC4=O)O	628.8	5.9	120	4	5
Lorazepam			#N/A	human	0.73		10.1124/dmd.105.004259	Riley 2005	C1=CC=C(C(=C1)C2=NC(C(=O)NC3=C2C=C(C=C3)Cl)O)Cl	321.2	2.4	61.7	2	3
Lorcainide	equilibrium dialysis			human	0.731		10.1007/s11095-022-03205-1	Tess 2022	CC(C)N1CCC(CC1)N(C2=CC=C(C=C2)Cl)C(=O)CC3=CC=CC=C3	370.9	4.6	23.6	0	2
Losartan	equilibrium dialysis		0.5	human	0.81		10.1080/00498254.2022.2132426	Gardner 2022	CCCCC1=NC(=C(N1CC2=CC=C(C=C2)C3=CC=CC=C3C4=NNN=N4)CO)Cl	422.9	4.3	92.5	2	5
Losartan	equilibrium dialysis	Homogenization method		human	0.0417		10.1208/s12248-020-00476-7	Riccardi 2020	CCCCC1=NC(=C(N1CC2=CC=C(C=C2)C3=CC=CC=C3C4=NNN=N4)CO)Cl	422.9	4.3	92.5	2	5
Clotrimazole	equilibrium dialysis	Homogenization method		human	0.285		10.1208/s12248-020-00476-7	Riccardi 2020	C1=CC=C(C=C1)C(C2=CC=CC=C2)(C3=CC=CC=C3Cl)N4C=CN=C4	344.8	5	17.8	0	1
Lovastatin acid	equilibrium dialysis	Homogenization method	0.13	human	0.0075	0.0016	10.1016/j.xphs.2017.03.025	Riede 2017	CCC(C)C(=O)OC1CC(C=C2C1C(C(C=C2)C)CCC(CC(CC(=O)O)O)O)C	422.6	3.5	104	3	6
Lovastatin acid		Temperature method		human	0.0309	0.0017	10.1016/j.xphs.2017.03.025	Riede 2017	CCC(C)C(=O)OC1CC(C=C2C1C(C(C=C2)C)CCC(CC(CC(=O)O)O)O)C	422.6	3.5	104	3	6
Maraviroc	equilibrium dialysis	Homogenization method		human	0.13		10.1208/s12248-020-00476-7	Riccardi 2020	CC1=NN=C(N1C2CC3CCC(C2)N3CCC(C4=CC=CC=C4)NC(=O)C5CCC(CC5)(F)F)C(C)C	513.7	5.1	63	1	6
Melagatran	equilibrium dialysis		0.5	human	0.89		10.1080/00498254.2022.2132426	Gardner 2022	C1CCC(CC1)C(C(=O)N2CCC2C(=O)NCC3=CC=C(C=C3)C(=N)N)NCC(=O)O	429.5	-1	149	5	6
Meloxicam	equilibrium dialysis	Homogenization method		human	0.114		10.1208/s12248-020-00476-7	Riccardi 2020	CC1=CN=C(S1)NC(=O)C2=C(C3=CC=CC=C3S(=O)(=O)N2C)O	351.4	3	136	2	7
Mephenytoin		0.75 (1x 10^6 cells/ml)	1	human	1		10.1124/dmd.106.011569	Brown 2006	CCC1(C(=O)N(C(=O)N1)C)C2=CC=CC=C2	218.25	1.5	49.4	1	2
Metformin	equilibrium dialysis	Homogenization method		human	0.266		10.1208/s12248-020-00476-7	Riccardi 2020	CN(C)C(=N)N=C(N)N	129.16	-1.3	91.5	3	1
Methotrexate	ultracentrifugation		0.5	dog	1		10.1124/dmd.118.085936	Barr 2019	CN(CC1=CN=C2C(=N1)C(=NC(=N2)N)N)C3=CC=C(C=C3)C(=O)NC(CCC(=O)O)C(=O)O	454.4	-1.8	211	5	12
Methotrexate	ultracentrifugation	0.5 μM; 0.5x10^6 cells/ml	0.5	dog	0.98		10.1124/dmd.118.085936	Barr 2019	CN(CC1=CN=C2C(=N1)C(=NC(=N2)N)N)C3=CC=C(C=C3)C(=O)NC(CCC(=O)O)C(=O)O	454.4	-1.8	211	5	12
Methotrexate	ultracentrifugation		0.5	human	1		10.1124/dmd.118.085936	Barr 2019	CN(CC1=CN=C2C(=N1)C(=NC(=N2)N)N)C3=CC=C(C=C3)C(=O)NC(CCC(=O)O)C(=O)O	454.4	-1.8	211	5	12
Methotrexate	ultracentrifugation	0.5x10^6 cells/ml	0.5	human	0.99		10.1124/dmd.118.085936	Barr 2019	CN(CC1=CN=C2C(=N1)C(=NC(=N2)N)N)C3=CC=C(C=C3)C(=O)NC(CCC(=O)O)C(=O)O	454.4	-1.8	211	5	12
Methotrexate	ultracentrifugation	0.5 μM; 0.5x10^6 cells/ml	0.5	monkey	1		10.1124/dmd.118.085936	Barr 2019	CN(CC1=CN=C2C(=N1)C(=NC(=N2)N)N)C3=CC=C(C=C3)C(=O)NC(CCC(=O)O)C(=O)O	454.4	-1.8	211	5	12
Methotrexate	ultracentrifugation		0.5	monkey	1		10.1124/dmd.118.085936	Barr 2019	CN(CC1=CN=C2C(=N1)C(=NC(=N2)N)N)C3=CC=C(C=C3)C(=O)NC(CCC(=O)O)C(=O)O	454.4	-1.8	211	5	12
Methotrexate	ultracentrifugation		0.5	mouse	1		10.1124/dmd.118.085936	Barr 2019	CN(CC1=CN=C2C(=N1)C(=NC(=N2)N)N)C3=CC=C(C=C3)C(=O)NC(CCC(=O)O)C(=O)O	454.4	-1.8	211	5	12
Methotrexate	ultracentrifugation	0.5 μM; 0.5x10^6 cells/ml	0.5	mouse	0.9		10.1124/dmd.118.085936	Barr 2019	CN(CC1=CN=C2C(=N1)C(=NC(=N2)N)N)C3=CC=C(C=C3)C(=O)NC(CCC(=O)O)C(=O)O	454.4	-1.8	211	5	12
Methotrexate	ultracentrifugation		0.5	rat	1		10.1124/dmd.118.085936	Barr 2019	CN(CC1=CN=C2C(=N1)C(=NC(=N2)N)N)C3=CC=C(C=C3)C(=O)NC(CCC(=O)O)C(=O)O	454.4	-1.8	211	5	12
Methotrexate	ultracentrifugation	0.5 μM; 0.5x10^6 cells/ml	0.5	rat	0.98		10.1124/dmd.118.085936	Barr 2019	CN(CC1=CN=C2C(=N1)C(=NC(=N2)N)N)C3=CC=C(C=C3)C(=O)NC(CCC(=O)O)C(=O)O	454.4	-1.8	211	5	12
Metoprolol	equilibrium dialysis	2 μM; 40-60x10^6 cells/ml	40-60	dog	0.169	0.0427	10.1124/dmd.117.079152	Riccardi 2018	CC(C)NCC(COC1=CC=C(C=C1)CCOC)O	267.36	1.9	50.7	2	4
Metoprolol	equilibrium dialysis		0.5	human	0.92		10.1080/00498254.2022.2132426	Gardner 2022	CC(C)NCC(COC1=CC=C(C=C1)CCOC)O	267.36	1.9	50.7	2	4
Metoprolol	equilibrium dialysis	2 μM; 40-60x10^6 cells/ml	40-60	human	0.312	0.052	10.1124/dmd.117.079152	Riccardi 2018	CC(C)NCC(COC1=CC=C(C=C1)CCOC)O	267.36	1.9	50.7	2	4
Metoprolol	equilibrium dialysis	2 μM; 40-60x10^6 cells/ml	40-60	monkey	0.133	0.04	10.1124/dmd.117.079152	Riccardi 2018	CC(C)NCC(COC1=CC=C(C=C1)CCOC)O	267.36	1.9	50.7	2	4
Metoprolol	equilibrium dialysis	2 μM; 40-60x10^6 cells/ml	40-60	mouse	0.267	0.0618	10.1124/dmd.117.079152	Riccardi 2018	CC(C)NCC(COC1=CC=C(C=C1)CCOC)O	267.36	1.9	50.7	2	4
Metoprolol	equilibrium dialysis	non-viable hepatocytes; 1x10^6 cells/ml	1	rat	0.96	0.02	10.1124/dmd.104.002436	Austin 2004	CC(C)NCC(COC1=CC=C(C=C1)CCOC)O	267.36	1.9	50.7	2	4
Metoprolol	equilibrium dialysis	1X10^6 cells/ml	1	rat	0.95	0.03	10.1124/dmd.104.002436	Austin 2004	CC(C)NCC(COC1=CC=C(C=C1)CCOC)O	267.36	1.9	50.7	2	4
Metoprolol	equilibrium dialysis	2 μM; 40-60x10^6 cells/ml	40-60	rat	0.205	0.0377	10.1124/dmd.117.079152	Riccardi 2018	CC(C)NCC(COC1=CC=C(C=C1)CCOC)O	267.36	1.9	50.7	2	4
Metoprolol	ultracentrifugation	0.5 μM; 0.5x10^6 cells/ml	0.5	dog	1		10.1124/dmd.118.085936	Barr 2019	CC(C)NCC(COC1=CC=C(C=C1)CCOC)O	267.36	1.9	50.7	2	4
Metoprolol	ultracentrifugation		0.5	dog	1		10.1124/dmd.118.085936	Barr 2019	CC(C)NCC(COC1=CC=C(C=C1)CCOC)O	267.36	1.9	50.7	2	4
Metoprolol	ultracentrifugation	0.5x10^6 cells/ml	0.5	human	1		10.1124/dmd.118.085936	Barr 2019	CC(C)NCC(COC1=CC=C(C=C1)CCOC)O	267.36	1.9	50.7	2	4
Metoprolol	ultracentrifugation		0.5	human	1		10.1124/dmd.118.085936	Barr 2019	CC(C)NCC(COC1=CC=C(C=C1)CCOC)O	267.36	1.9	50.7	2	4
Metoprolol	ultracentrifugation	0.5 μM; 0.5x10^6 cells/ml	0.5	monkey	1		10.1124/dmd.118.085936	Barr 2019	CC(C)NCC(COC1=CC=C(C=C1)CCOC)O	267.36	1.9	50.7	2	4
Metoprolol	ultracentrifugation		0.5	monkey	1		10.1124/dmd.118.085936	Barr 2019	CC(C)NCC(COC1=CC=C(C=C1)CCOC)O	267.36	1.9	50.7	2	4
Metoprolol	ultracentrifugation	0.5 μM; 0.5x10^6 cells/ml	0.5	mouse	0.92		10.1124/dmd.118.085936	Barr 2019	CC(C)NCC(COC1=CC=C(C=C1)CCOC)O	267.36	1.9	50.7	2	4
Metoprolol	ultracentrifugation		0.5	mouse	0.92		10.1124/dmd.118.085936	Barr 2019	CC(C)NCC(COC1=CC=C(C=C1)CCOC)O	267.36	1.9	50.7	2	4
Metoprolol	ultracentrifugation	0.5 μM; 0.5x10^6 cells/ml	0.5	rat	0.95		10.1124/dmd.118.085936	Barr 2019	CC(C)NCC(COC1=CC=C(C=C1)CCOC)O	267.36	1.9	50.7	2	4
Metoprolol	ultracentrifugation		0.5	rat	0.95		10.1124/dmd.118.085936	Barr 2019	CC(C)NCC(COC1=CC=C(C=C1)CCOC)O	267.36	1.9	50.7	2	4
Metoprolol			#N/A	human	0.81		10.1124/dmd.105.004259	Riley 2005	CC(C)NCC(COC1=CC=C(C=C1)CCOC)O	267.36	1.9	50.7	2	4
Metyrapone	equilibrium dialysis			human	0.77		10.1007/s11095-022-03205-1	Tess 2022	CC(C)(C1=CN=CC=C1)C(=O)C2=CN=CC=C2	226.27	2	42.8	0	3
Metyrapone	equilibrium dialysis	non-viable hepatocytes; 1x10^6 cells/ml	1	rat	0.95	0.02	10.1124/dmd.104.002436	Austin 2004	CC(C)(C1=CN=CC=C1)C(=O)C2=CN=CC=C2	226.27	2	42.8	0	3
Metyrapone	equilibrium dialysis	1X10^6 cells/ml	1	rat	0.77	0.04	10.1124/dmd.104.002436	Austin 2004	CC(C)(C1=CN=CC=C1)C(=O)C2=CN=CC=C2	226.27	2	42.8	0	3
Miconazole	equilibrium dialysis			human	0.06		10.1007/s11095-022-03205-1	Tess 2022	C1=CC(=C(C=C1Cl)Cl)COC(CN2C=CN=C2)C3=C(C=C(C=C3)Cl)Cl	416.1	5.3	27	0	2
Miconazole	equilibrium dialysis	at a single concentration 1 μM; 1 million cells/ml hepatocyte suspension buffer	1	human	0.03		10.1124/dmd.105.005884	McGinnity 2005	C1=CC(=C(C=C1Cl)Cl)COC(CN2C=CN=C2)C3=C(C=C(C=C3)Cl)Cl	416.1	5.3	27	0	2
Miconazole	equilibrium dialysis		0.5	human	0.0189		10.1080/00498254.2022.2132426	Gardner 2022	C1=CC(=C(C=C1Cl)Cl)COC(CN2C=CN=C2)C3=C(C=C(C=C3)Cl)Cl	416.1	5.3	27	0	2
Miconazole	equilibrium dialysis	fu determined at 0.5x10^6 cells/ml	0.5	rat	0.06		10.1124/dmd.107.017095	Brown 2007	C1=CC(=C(C=C1Cl)Cl)COC(CN2C=CN=C2)C3=C(C=C(C=C3)Cl)Cl	416.1	5.3	27	0	2
Midazolam	equilibrium dialysis		0.5	human	0.71		10.1080/00498254.2022.2132426	Gardner 2022	CC1=NC=C2N1C3=C(C=C(C=C3)Cl)C(=NC2)C4=CC=CC=C4F	325.8	2.5	30.2	0	3
Midazolam	equilibrium dialysis		1	human	0.36	0.04	10.1124/dmd.113.054932	Englund 2014	CC1=NC=C2N1C3=C(C=C(C=C3)Cl)C(=NC2)C4=CC=CC=C4F	325.8	2.5	30.2	0	3
Midazolam			#N/A	human	0.54		10.1124/dmd.105.004259	Riley 2005	CC1=NC=C2N1C3=C(C=C(C=C3)Cl)C(=NC2)C4=CC=CC=C4F	325.8	2.5	30.2	0	3
Moclobemide	equilibrium dialysis	at 1.0 × 10^6 cells/ml. at a final concentration of 1μM	1	rat	0.87		10.1124/dmd.117.077396	Jones 2017	C1COCCN1CCNC(=O)C2=CC=C(C=C2)Cl	268.74	1.5	41.6	1	3
Modipafant	equilibrium dialysis			human	0.669		10.1007/s11095-022-03205-1	Tess 2022	CCOC(=O)C1=C(NC(=C(C1C2=CC=CC=C2Cl)C(=O)NC3=CC=CC=N3)C)C4=CC=C(C=C4)N5C(=NC6=C5C=CN=C6)C	605.1	5.6	111	2	7
Moferatone			#N/A	human	0.02		10.1124/dmd.105.004259	Riley 2005	#N/A	#N/A	#N/A	#N/A	#N/A	#N/A
Montelukast	equilibrium dialysis	Homogenization method		human	3.35e-05		10.1208/s12248-020-00476-7	Riccardi 2020	CC(C)(C1=CC=CC=C1CCC(C2=CC=CC(=C2)C=CC3=NC4=C(C=CC(=C4)Cl)C=C3)SCC5(CC5)CC(=O)O)O	586.2	7.7	95.7	2	5
Naloxone	dialysis / oil immersion	cell concentrations of 10^6 cells/ml	1	human	0.94		10.1124/dmd.108.020834	Kilford 2008	C=CCN1CCC23C4C(=O)CCC2(C1CC5=C3C(=C(C=C5)O)O4)O	327.4	2.1	70	2	5
Naloxone	equilibrium dialysis			human	0.94		10.1007/s11095-022-03205-1	Tess 2022	C=CCN1CCC23C4C(=O)CCC2(C1CC5=C3C(=C(C=C5)O)O4)O	327.4	2.1	70	2	5
Naloxone	equilibrium dialysis		0.5	human	0.87		10.1080/00498254.2022.2132426	Gardner 2022	C=CCN1CCC23C4C(=O)CCC2(C1CC5=C3C(=C(C=C5)O)O4)O	327.4	2.1	70	2	5
Naloxone			#N/A	human	0.78		10.1124/dmd.105.004259	Riley 2005	C=CCN1CCC23C4C(=O)CCC2(C1CC5=C3C(=C(C=C5)O)O4)O	327.4	2.1	70	2	5
Naltrexone	ultracentrifugation	0.5 μM; 0.5x10^6 cells/ml	0.5	dog	0.98		10.1124/dmd.118.085936	Barr 2019	C1CC1CN2CCC34C5C(=O)CCC3(C2CC6=C4C(=C(C=C6)O)O5)O	341.4	1.9	70	2	5
Naltrexone	ultracentrifugation		0.5	dog	0.98		10.1124/dmd.118.085936	Barr 2019	C1CC1CN2CCC34C5C(=O)CCC3(C2CC6=C4C(=C(C=C6)O)O5)O	341.4	1.9	70	2	5
Naltrexone	ultracentrifugation	0.5x10^6 cells/ml	0.5	human	0.99		10.1124/dmd.118.085936	Barr 2019	C1CC1CN2CCC34C5C(=O)CCC3(C2CC6=C4C(=C(C=C6)O)O5)O	341.4	1.9	70	2	5
Naltrexone	ultracentrifugation		0.5	human	0.99		10.1124/dmd.118.085936	Barr 2019	C1CC1CN2CCC34C5C(=O)CCC3(C2CC6=C4C(=C(C=C6)O)O5)O	341.4	1.9	70	2	5
Naltrexone	ultracentrifugation	0.5 μM; 0.5x10^6 cells/ml	0.5	monkey	1		10.1124/dmd.118.085936	Barr 2019	C1CC1CN2CCC34C5C(=O)CCC3(C2CC6=C4C(=C(C=C6)O)O5)O	341.4	1.9	70	2	5
Naltrexone	ultracentrifugation		0.5	monkey	1		10.1124/dmd.118.085936	Barr 2019	C1CC1CN2CCC34C5C(=O)CCC3(C2CC6=C4C(=C(C=C6)O)O5)O	341.4	1.9	70	2	5
Naltrexone	ultracentrifugation	0.5 μM; 0.5x10^6 cells/ml	0.5	mouse	0.9		10.1124/dmd.118.085936	Barr 2019	C1CC1CN2CCC34C5C(=O)CCC3(C2CC6=C4C(=C(C=C6)O)O5)O	341.4	1.9	70	2	5
Naltrexone	ultracentrifugation		0.5	mouse	0.9		10.1124/dmd.118.085936	Barr 2019	C1CC1CN2CCC34C5C(=O)CCC3(C2CC6=C4C(=C(C=C6)O)O5)O	341.4	1.9	70	2	5
Naltrexone	ultracentrifugation	0.5 μM; 0.5x10^6 cells/ml	0.5	rat	0.98		10.1124/dmd.118.085936	Barr 2019	C1CC1CN2CCC34C5C(=O)CCC3(C2CC6=C4C(=C(C=C6)O)O5)O	341.4	1.9	70	2	5
Naltrexone	ultracentrifugation		0.5	rat	0.98		10.1124/dmd.118.085936	Barr 2019	C1CC1CN2CCC34C5C(=O)CCC3(C2CC6=C4C(=C(C=C6)O)O5)O	341.4	1.9	70	2	5
Naphthoflavone, alpha-	dialysis / oil immersion	cell concentrations of 10^6 cells/ml	1	human	0.03		10.1124/dmd.108.020834	Kilford 2008	#N/A	#N/A	#N/A	#N/A	#N/A	#N/A
Naphthoflavone, alpha-	equilibrium dialysis		0.5	human	0.155		10.1080/00498254.2022.2132426	Gardner 2022	#N/A	#N/A	#N/A	#N/A	#N/A	#N/A
Naphthoflavone, alpha-	equilibrium dialysis			human	0.03		10.1007/s11095-022-03205-1	Tess 2022	#N/A	#N/A	#N/A	#N/A	#N/A	#N/A
Naphthoflavone, alpha-	ultracentrifugation	hepatocyte concentration was 0.5x10^6 cells/ml	0.5	human	0.05		10.1124/dmd.108.021279	Henshall 2008	#N/A	#N/A	#N/A	#N/A	#N/A	#N/A
Naproxen	ultracentrifugation	0.5 μM; 0.5x10^6 cells/ml	0.5	dog	1		10.1124/dmd.118.085936	Barr 2019	CC(C1=CC2=C(C=C1)C=C(C=C2)OC)C(=O)O	230.26	3.3	46.5	1	3
Naproxen	ultracentrifugation		0.5	dog	1		10.1124/dmd.118.085936	Barr 2019	CC(C1=CC2=C(C=C1)C=C(C=C2)OC)C(=O)O	230.26	3.3	46.5	1	3
Naproxen	ultracentrifugation	0.5x10^6 cells/ml	0.5	human	1		10.1124/dmd.118.085936	Barr 2019	CC(C1=CC2=C(C=C1)C=C(C=C2)OC)C(=O)O	230.26	3.3	46.5	1	3
Naproxen	ultracentrifugation		0.5	human	1		10.1124/dmd.118.085936	Barr 2019	CC(C1=CC2=C(C=C1)C=C(C=C2)OC)C(=O)O	230.26	3.3	46.5	1	3
Naproxen	ultracentrifugation	0.5 μM; 0.5x10^6 cells/ml	0.5	monkey	1		10.1124/dmd.118.085936	Barr 2019	CC(C1=CC2=C(C=C1)C=C(C=C2)OC)C(=O)O	230.26	3.3	46.5	1	3
Naproxen	ultracentrifugation		0.5	monkey	1		10.1124/dmd.118.085936	Barr 2019	CC(C1=CC2=C(C=C1)C=C(C=C2)OC)C(=O)O	230.26	3.3	46.5	1	3
Naproxen	ultracentrifugation	0.5 μM; 0.5x10^6 cells/ml	0.5	mouse	0.89		10.1124/dmd.118.085936	Barr 2019	CC(C1=CC2=C(C=C1)C=C(C=C2)OC)C(=O)O	230.26	3.3	46.5	1	3
Naproxen	ultracentrifugation		0.5	mouse	0.89		10.1124/dmd.118.085936	Barr 2019	CC(C1=CC2=C(C=C1)C=C(C=C2)OC)C(=O)O	230.26	3.3	46.5	1	3
Naproxen	ultracentrifugation	0.5 μM; 0.5x10^6 cells/ml	0.5	rat	0.99		10.1124/dmd.118.085936	Barr 2019	CC(C1=CC2=C(C=C1)C=C(C=C2)OC)C(=O)O	230.26	3.3	46.5	1	3
Naproxen	ultracentrifugation		0.5	rat	0.99		10.1124/dmd.118.085936	Barr 2019	CC(C1=CC2=C(C=C1)C=C(C=C2)OC)C(=O)O	230.26	3.3	46.5	1	3
Nasonex	equilibrium dialysis	Homogenization method		human	0.0391		10.1208/s12248-020-00476-7	Riccardi 2020	CC1CC2C3CCC4=CC(=O)C=CC4(C3(C(CC2(C1(C(=O)CCl)OC(=O)C5=CC=CO5)C)O)Cl)C	521.4	3.9	93.8	1	6
Nateglinide	equilibrium dialysis	Homogenization method		human	0.077		10.1208/s12248-020-00476-7	Riccardi 2020	CC(C)C1CCC(CC1)C(=O)NC(CC2=CC=CC=C2)C(=O)O	317.4	3.2	66.4	2	3
Nelfinavir	equilibrium dialysis	2 μM; 40-60x10^6 cells/ml	40-60	dog	0.0014	0.0002	10.1124/dmd.117.079152	Riccardi 2018	CC1=C(C=CC=C1O)C(=O)NC(CSC2=CC=CC=C2)C(CN3CC4CCCCC4CC3C(=O)NC(C)(C)C)O	567.8	5.7	127	4	6
Nelfinavir	equilibrium dialysis	2 μM; 40-60x10^6 cells/ml	40-60	human	0.0017	0.0001	10.1124/dmd.117.079152	Riccardi 2018	CC1=C(C=CC=C1O)C(=O)NC(CSC2=CC=CC=C2)C(CN3CC4CCCCC4CC3C(=O)NC(C)(C)C)O	567.8	5.7	127	4	6
Nelfinavir	equilibrium dialysis	2 μM; 40-60x10^6 cells/ml	40-60	monkey	0.0015	0.0001	10.1124/dmd.117.079152	Riccardi 2018	CC1=C(C=CC=C1O)C(=O)NC(CSC2=CC=CC=C2)C(CN3CC4CCCCC4CC3C(=O)NC(C)(C)C)O	567.8	5.7	127	4	6
Nelfinavir	equilibrium dialysis	2 μM; 40-60x10^6 cells/ml	40-60	mouse	0.0007	0.0001	10.1124/dmd.117.079152	Riccardi 2018	CC1=C(C=CC=C1O)C(=O)NC(CSC2=CC=CC=C2)C(CN3CC4CCCCC4CC3C(=O)NC(C)(C)C)O	567.8	5.7	127	4	6
Nelfinavir	equilibrium dialysis	2 μM; 40-60x10^6 cells/ml	40-60	rat	0.0008	0.0001	10.1124/dmd.117.079152	Riccardi 2018	CC1=C(C=CC=C1O)C(=O)NC(CSC2=CC=CC=C2)C(CN3CC4CCCCC4CC3C(=O)NC(C)(C)C)O	567.8	5.7	127	4	6
Nicardipine	ultracentrifugation	0.5 μM; 0.5x10^6 cells/ml	0.5	dog	0.051		10.1124/dmd.118.085936	Barr 2019	CC1=C(C(C(=C(N1)C)C(=O)OCCN(C)CC2=CC=CC=C2)C3=CC(=CC=C3)[N+](=O)[O-])C(=O)OC	479.5	3.8	114	1	8
Nicardipine	ultracentrifugation		0.5	dog	0.051		10.1124/dmd.118.085936	Barr 2019	CC1=C(C(C(=C(N1)C)C(=O)OCCN(C)CC2=CC=CC=C2)C3=CC(=CC=C3)[N+](=O)[O-])C(=O)OC	479.5	3.8	114	1	8
Nicardipine	ultracentrifugation	0.5x10^6 cells/ml	0.5	human	0.076		10.1124/dmd.118.085936	Barr 2019	CC1=C(C(C(=C(N1)C)C(=O)OCCN(C)CC2=CC=CC=C2)C3=CC(=CC=C3)[N+](=O)[O-])C(=O)OC	479.5	3.8	114	1	8
Nicardipine	ultracentrifugation		0.5	human	0.076		10.1124/dmd.118.085936	Barr 2019	CC1=C(C(C(=C(N1)C)C(=O)OCCN(C)CC2=CC=CC=C2)C3=CC(=CC=C3)[N+](=O)[O-])C(=O)OC	479.5	3.8	114	1	8
Nicardipine	ultracentrifugation	0.5 μM; 0.5x10^6 cells/ml	0.5	monkey	0.034		10.1124/dmd.118.085936	Barr 2019	CC1=C(C(C(=C(N1)C)C(=O)OCCN(C)CC2=CC=CC=C2)C3=CC(=CC=C3)[N+](=O)[O-])C(=O)OC	479.5	3.8	114	1	8
Nicardipine	ultracentrifugation		0.5	monkey	0.034		10.1124/dmd.118.085936	Barr 2019	CC1=C(C(C(=C(N1)C)C(=O)OCCN(C)CC2=CC=CC=C2)C3=CC(=CC=C3)[N+](=O)[O-])C(=O)OC	479.5	3.8	114	1	8
Nicardipine	ultracentrifugation	0.5 μM; 0.5x10^6 cells/ml	0.5	mouse	0.038		10.1124/dmd.118.085936	Barr 2019	CC1=C(C(C(=C(N1)C)C(=O)OCCN(C)CC2=CC=CC=C2)C3=CC(=CC=C3)[N+](=O)[O-])C(=O)OC	479.5	3.8	114	1	8
Nicardipine	ultracentrifugation		0.5	mouse	0.038		10.1124/dmd.118.085936	Barr 2019	CC1=C(C(C(=C(N1)C)C(=O)OCCN(C)CC2=CC=CC=C2)C3=CC(=CC=C3)[N+](=O)[O-])C(=O)OC	479.5	3.8	114	1	8
Nicardipine	ultracentrifugation	0.5 μM; 0.5x10^6 cells/ml	0.5	rat	0.062		10.1124/dmd.118.085936	Barr 2019	CC1=C(C(C(=C(N1)C)C(=O)OCCN(C)CC2=CC=CC=C2)C3=CC(=CC=C3)[N+](=O)[O-])C(=O)OC	479.5	3.8	114	1	8
Nicardipine	ultracentrifugation		0.5	rat	0.062		10.1124/dmd.118.085936	Barr 2019	CC1=C(C(C(=C(N1)C)C(=O)OCCN(C)CC2=CC=CC=C2)C3=CC(=CC=C3)[N+](=O)[O-])C(=O)OC	479.5	3.8	114	1	8
Nifedipine		0.25 (1x 10^6 cells/ml)	1	human	0.85		10.1124/dmd.106.011569	Brown 2006	CC1=C(C(C(=C(N1)C)C(=O)OC)C2=CC=CC=C2[N+](=O)[O-])C(=O)OC	346.3	2.2	110	1	7
Nortriptyline	equilibrium dialysis	Homogenization method		human	0.00203		10.1208/s12248-020-00476-7	Riccardi 2020	CNCCC=C1C2=CC=CC=C2CCC3=CC=CC=C31	263.4	4.5	12	1	1
№0001	equilibrium dialysis			human	0.0365		10.1007/s11095-022-03205-1	Tess 2022	#N/A	#N/A	#N/A	#N/A	#N/A	#N/A
№0002	equilibrium dialysis			human	0.34		10.1007/s11095-022-03205-1	Tess 2022	#N/A	#N/A	#N/A	#N/A	#N/A	#N/A
№0003	equilibrium dialysis			human	0.928		10.1007/s11095-022-03205-1	Tess 2022	#N/A	#N/A	#N/A	#N/A	#N/A	#N/A
№0004	equilibrium dialysis			human	0.961		10.1007/s11095-022-03205-1	Tess 2022	#N/A	#N/A	#N/A	#N/A	#N/A	#N/A
№0005	equilibrium dialysis			human	0.512		10.1007/s11095-022-03205-1	Tess 2022	#N/A	#N/A	#N/A	#N/A	#N/A	#N/A
№0006	equilibrium dialysis			human	0.0539		10.1007/s11095-022-03205-1	Tess 2022	#N/A	#N/A	#N/A	#N/A	#N/A	#N/A
№0007	equilibrium dialysis			human	0.199		10.1007/s11095-022-03205-1	Tess 2022	#N/A	#N/A	#N/A	#N/A	#N/A	#N/A
№0008	equilibrium dialysis			human	0.236		10.1007/s11095-022-03205-1	Tess 2022	#N/A	#N/A	#N/A	#N/A	#N/A	#N/A
№0009	equilibrium dialysis			human	0.0385		10.1007/s11095-022-03205-1	Tess 2022	#N/A	#N/A	#N/A	#N/A	#N/A	#N/A
№0010	equilibrium dialysis			human	0.494		10.1007/s11095-022-03205-1	Tess 2022	#N/A	#N/A	#N/A	#N/A	#N/A	#N/A
№0011	equilibrium dialysis			human	0.0318		10.1007/s11095-022-03205-1	Tess 2022	#N/A	#N/A	#N/A	#N/A	#N/A	#N/A
№0012	equilibrium dialysis			human	0.473		10.1007/s11095-022-03205-1	Tess 2022	#N/A	#N/A	#N/A	#N/A	#N/A	#N/A
№0013	equilibrium dialysis			human	0.694		10.1007/s11095-022-03205-1	Tess 2022	#N/A	#N/A	#N/A	#N/A	#N/A	#N/A
№0014	equilibrium dialysis			human	0.744		10.1007/s11095-022-03205-1	Tess 2022	#N/A	#N/A	#N/A	#N/A	#N/A	#N/A
№0015	equilibrium dialysis			human	0.00138		10.1007/s11095-022-03205-1	Tess 2022	#N/A	#N/A	#N/A	#N/A	#N/A	#N/A
№0016	equilibrium dialysis			human	0.976		10.1007/s11095-022-03205-1	Tess 2022	#N/A	#N/A	#N/A	#N/A	#N/A	#N/A
№0017	equilibrium dialysis			human	0.824		10.1007/s11095-022-03205-1	Tess 2022	#N/A	#N/A	#N/A	#N/A	#N/A	#N/A
Olanzapine	equilibrium dialysis	at 1.0 × 10^6 cells/ml. at a final concentration of 1μM	1	rat	0.86		10.1124/dmd.117.077396	Jones 2017	CC1=CC2=C(S1)NC3=CC=CC=C3N=C2N4CCN(CC4)C	312.4	2.9	59.1	1	4
Olmesartan	equilibrium dialysis	2 μM; 40-60x10^6 cells/ml	40-60	dog	0.142	0.0171	10.1124/dmd.117.079152	Riccardi 2018	CCCC1=NC(=C(N1CC2=CC=C(C=C2)C3=CC=CC=C3C4=NNN=N4)C(=O)O)C(C)(C)O	446.5	3.2	130	3	7
Olmesartan	equilibrium dialysis	2 μM; 40-60x10^6 cells/ml	40-60	human	0.294	0.07	10.1124/dmd.117.079152	Riccardi 2018	CCCC1=NC(=C(N1CC2=CC=C(C=C2)C3=CC=CC=C3C4=NNN=N4)C(=O)O)C(C)(C)O	446.5	3.2	130	3	7
Olmesartan	equilibrium dialysis	2 μM; 40-60x10^6 cells/ml	40-60	monkey	0.235	0.038	10.1124/dmd.117.079152	Riccardi 2018	CCCC1=NC(=C(N1CC2=CC=C(C=C2)C3=CC=CC=C3C4=NNN=N4)C(=O)O)C(C)(C)O	446.5	3.2	130	3	7
Olmesartan	equilibrium dialysis	2 μM; 40-60x10^6 cells/ml	40-60	mouse	0.139	0.0173	10.1124/dmd.117.079152	Riccardi 2018	CCCC1=NC(=C(N1CC2=CC=C(C=C2)C3=CC=CC=C3C4=NNN=N4)C(=O)O)C(C)(C)O	446.5	3.2	130	3	7
Olmesartan	equilibrium dialysis	2 μM; 40-60x10^6 cells/ml	40-60	rat	0.295	0.0594	10.1124/dmd.117.079152	Riccardi 2018	CCCC1=NC(=C(N1CC2=CC=C(C=C2)C3=CC=CC=C3C4=NNN=N4)C(=O)O)C(C)(C)O	446.5	3.2	130	3	7
Omeprazole	equilibrium dialysis		0.5	human	0.95		10.1080/00498254.2022.2132426	Gardner 2022	CC1=CN=C(C(=C1OC)C)CS(=O)C2=NC3=C(N2)C=C(C=C3)OC	345.4	2.2	96.3	1	6
Omeprazole	equilibrium dialysis	1X10^6 cells/ml	1	rat	0.93	0.02	10.1124/dmd.104.002436	Austin 2004	CC1=CN=C(C(=C1OC)C)CS(=O)C2=NC3=C(N2)C=C(C=C3)OC	345.4	2.2	96.3	1	6
Omeprazole	equilibrium dialysis	non-viable hepatocytes; 1x10^6 cells/ml	1	rat	0.86	0.03	10.1124/dmd.104.002436	Austin 2004	CC1=CN=C(C(=C1OC)C)CS(=O)C2=NC3=C(N2)C=C(C=C3)OC	345.4	2.2	96.3	1	6
Ondansetron	equilibrium dialysis	2 μM; 40-60x10^6 cells/ml	40-60	dog	0.0647	0.0118	10.1124/dmd.117.079152	Riccardi 2018	CC1=NC=CN1CC2CCC3=C(C2=O)C4=CC=CC=C4N3C	293.4	2.3	39.8	0	2
Ondansetron	equilibrium dialysis		0.5	human	0.83		10.1080/00498254.2022.2132426	Gardner 2022	CC1=NC=CN1CC2CCC3=C(C2=O)C4=CC=CC=C4N3C	293.4	2.3	39.8	0	2
Ondansetron	equilibrium dialysis	2 μM; 40-60x10^6 cells/ml	40-60	human	0.0616	0.0029	10.1124/dmd.117.079152	Riccardi 2018	CC1=NC=CN1CC2CCC3=C(C2=O)C4=CC=CC=C4N3C	293.4	2.3	39.8	0	2
Ondansetron	equilibrium dialysis	2 μM; 40-60x10^6 cells/ml	40-60	monkey	0.126	0.024	10.1124/dmd.117.079152	Riccardi 2018	CC1=NC=CN1CC2CCC3=C(C2=O)C4=CC=CC=C4N3C	293.4	2.3	39.8	0	2
Ondansetron	equilibrium dialysis	2 μM; 40-60x10^6 cells/ml	40-60	mouse	0.0449	0.0035	10.1124/dmd.117.079152	Riccardi 2018	CC1=NC=CN1CC2CCC3=C(C2=O)C4=CC=CC=C4N3C	293.4	2.3	39.8	0	2
Ondansetron	equilibrium dialysis	2 μM; 40-60x10^6 cells/ml	40-60	rat	0.0974	0.0093	10.1124/dmd.117.079152	Riccardi 2018	CC1=NC=CN1CC2CCC3=C(C2=O)C4=CC=CC=C4N3C	293.4	2.3	39.8	0	2
Oxaprozin	equilibrium dialysis			human	0.83		10.1007/s11095-022-03205-1	Tess 2022	C1=CC=C(C=C1)C2=C(OC(=N2)CCC(=O)O)C3=CC=CC=C3	293.3	4.2	63.3	1	4
Oxaprozin	equilibrium dialysis	1X10^6 cells/ml	1	rat	0.83	0.02	10.1124/dmd.104.002436	Austin 2004	C1=CC=C(C=C1)C2=C(OC(=N2)CCC(=O)O)C3=CC=CC=C3	293.3	4.2	63.3	1	4
Oxaprozin	equilibrium dialysis	non-viable hepatocytes; 1x10^6 cells/ml	1	rat	0.66	0.05	10.1124/dmd.104.002436	Austin 2004	C1=CC=C(C=C1)C2=C(OC(=N2)CCC(=O)O)C3=CC=CC=C3	293.3	4.2	63.3	1	4
Oxaprozin	ultracentrifugation	0.5 μM; 0.5x10^6 cells/ml	0.5	dog	1		10.1124/dmd.118.085936	Barr 2019	C1=CC=C(C=C1)C2=C(OC(=N2)CCC(=O)O)C3=CC=CC=C3	293.3	4.2	63.3	1	4
Oxaprozin	ultracentrifugation		0.5	dog	1		10.1124/dmd.118.085936	Barr 2019	C1=CC=C(C=C1)C2=C(OC(=N2)CCC(=O)O)C3=CC=CC=C3	293.3	4.2	63.3	1	4
Oxaprozin	ultracentrifugation	0.5x10^6 cells/ml	0.5	human	1		10.1124/dmd.118.085936	Barr 2019	C1=CC=C(C=C1)C2=C(OC(=N2)CCC(=O)O)C3=CC=CC=C3	293.3	4.2	63.3	1	4
Oxaprozin	ultracentrifugation		0.5	human	1		10.1124/dmd.118.085936	Barr 2019	C1=CC=C(C=C1)C2=C(OC(=N2)CCC(=O)O)C3=CC=CC=C3	293.3	4.2	63.3	1	4
Oxaprozin	ultracentrifugation	0.5 μM; 0.5x10^6 cells/ml	0.5	monkey	1		10.1124/dmd.118.085936	Barr 2019	C1=CC=C(C=C1)C2=C(OC(=N2)CCC(=O)O)C3=CC=CC=C3	293.3	4.2	63.3	1	4
Oxaprozin	ultracentrifugation		0.5	monkey	1		10.1124/dmd.118.085936	Barr 2019	C1=CC=C(C=C1)C2=C(OC(=N2)CCC(=O)O)C3=CC=CC=C3	293.3	4.2	63.3	1	4
Oxaprozin	ultracentrifugation	0.5 μM; 0.5x10^6 cells/ml	0.5	mouse	1		10.1124/dmd.118.085936	Barr 2019	C1=CC=C(C=C1)C2=C(OC(=N2)CCC(=O)O)C3=CC=CC=C3	293.3	4.2	63.3	1	4
Oxaprozin	ultracentrifugation		0.5	mouse	1		10.1124/dmd.118.085936	Barr 2019	C1=CC=C(C=C1)C2=C(OC(=N2)CCC(=O)O)C3=CC=CC=C3	293.3	4.2	63.3	1	4
Oxaprozin	ultracentrifugation	0.5 μM; 0.5x10^6 cells/ml	0.5	rat	1		10.1124/dmd.118.085936	Barr 2019	C1=CC=C(C=C1)C2=C(OC(=N2)CCC(=O)O)C3=CC=CC=C3	293.3	4.2	63.3	1	4
Oxaprozin	ultracentrifugation		0.5	rat	1		10.1124/dmd.118.085936	Barr 2019	C1=CC=C(C=C1)C2=C(OC(=N2)CCC(=O)O)C3=CC=CC=C3	293.3	4.2	63.3	1	4
Oxazepam			#N/A	human	0.75		10.1124/dmd.105.004259	Riley 2005	C1=CC=C(C=C1)C2=NC(C(=O)NC3=C2C=C(C=C3)Cl)O	286.71	2.2	61.7	2	3
PF-04991532	equilibrium dialysis	Homogenization method		human	0.1		10.1208/s12248-020-00476-7	Riccardi 2020	#N/A	#N/A	#N/A	#N/A	#N/A	#N/A
PF-05089771	equilibrium dialysis	Homogenization method		human	0.00682		10.1208/s12248-020-00476-7	Riccardi 2020	#N/A	#N/A	#N/A	#N/A	#N/A	#N/A
PF-05150122	equilibrium dialysis	Homogenization method		human	0.0436		10.1208/s12248-020-00476-7	Riccardi 2020	#N/A	#N/A	#N/A	#N/A	#N/A	#N/A
PF-05186462	equilibrium dialysis	Homogenization method		human	0.0306		10.1208/s12248-020-00476-7	Riccardi 2020	#N/A	#N/A	#N/A	#N/A	#N/A	#N/A
PF-05241328	equilibrium dialysis	Homogenization method		human	0.00263		10.1208/s12248-020-00476-7	Riccardi 2020	#N/A	#N/A	#N/A	#N/A	#N/A	#N/A
PF-06291874	equilibrium dialysis	Homogenization method		human	0.00482		10.1208/s12248-020-00476-7	Riccardi 2020	#N/A	#N/A	#N/A	#N/A	#N/A	#N/A
Phenytoin	dialysis / oil immersion	cell concentrations of 10^6 cells/ml	1	human	0.83		10.1124/dmd.108.020834	Kilford 2008	C1=CC=C(C=C1)C2(C(=O)NC(=O)N2)C3=CC=CC=C3	252.27	2.5	58.2	2	2
Phenytoin	equilibrium dialysis			human	0.83		10.1007/s11095-022-03205-1	Tess 2022	C1=CC=C(C=C1)C2(C(=O)NC(=O)N2)C3=CC=CC=C3	252.27	2.5	58.2	2	2
Phenytoin	ultracentrifugation	0.5 μM; 0.5x10^6 cells/ml	0.5	dog	0.76		10.1124/dmd.118.085936	Barr 2019	C1=CC=C(C=C1)C2(C(=O)NC(=O)N2)C3=CC=CC=C3	252.27	2.5	58.2	2	2
Phenytoin	ultracentrifugation		0.5	dog	0.76		10.1124/dmd.118.085936	Barr 2019	C1=CC=C(C=C1)C2(C(=O)NC(=O)N2)C3=CC=CC=C3	252.27	2.5	58.2	2	2
Phenytoin	ultracentrifugation	0.5x10^6 cells/ml	0.5	human	0.99		10.1124/dmd.118.085936	Barr 2019	C1=CC=C(C=C1)C2(C(=O)NC(=O)N2)C3=CC=CC=C3	252.27	2.5	58.2	2	2
Phenytoin	ultracentrifugation		0.5	human	0.99		10.1124/dmd.118.085936	Barr 2019	C1=CC=C(C=C1)C2(C(=O)NC(=O)N2)C3=CC=CC=C3	252.27	2.5	58.2	2	2
Phenytoin	ultracentrifugation	0.5 μM; 0.5x10^6 cells/ml	0.5	monkey	0.48		10.1124/dmd.118.085936	Barr 2019	C1=CC=C(C=C1)C2(C(=O)NC(=O)N2)C3=CC=CC=C3	252.27	2.5	58.2	2	2
Phenytoin	ultracentrifugation		0.5	monkey	0.48		10.1124/dmd.118.085936	Barr 2019	C1=CC=C(C=C1)C2(C(=O)NC(=O)N2)C3=CC=CC=C3	252.27	2.5	58.2	2	2
Phenytoin	ultracentrifugation	0.5 μM; 0.5x10^6 cells/ml	0.5	mouse	1		10.1124/dmd.118.085936	Barr 2019	C1=CC=C(C=C1)C2(C(=O)NC(=O)N2)C3=CC=CC=C3	252.27	2.5	58.2	2	2
Phenytoin	ultracentrifugation		0.5	mouse	1		10.1124/dmd.118.085936	Barr 2019	C1=CC=C(C=C1)C2(C(=O)NC(=O)N2)C3=CC=CC=C3	252.27	2.5	58.2	2	2
Phenytoin	ultracentrifugation	0.5 μM; 0.5x10^6 cells/ml	0.5	rat	0.96		10.1124/dmd.118.085936	Barr 2019	C1=CC=C(C=C1)C2(C(=O)NC(=O)N2)C3=CC=CC=C3	252.27	2.5	58.2	2	2
Phenytoin	ultracentrifugation		0.5	rat	0.96		10.1124/dmd.118.085936	Barr 2019	C1=CC=C(C=C1)C2(C(=O)NC(=O)N2)C3=CC=CC=C3	252.27	2.5	58.2	2	2
Pimozide	equilibrium dialysis			human	0.0186		10.1007/s11095-022-03205-1	Tess 2022	C1CN(CCC1N2C3=CC=CC=C3NC2=O)CCCC(C4=CC=C(C=C4)F)C5=CC=C(C=C5)F	461.5	6.3	35.6	1	4
Pitavastatin	equilibrium dialysis	2 μM; 40-60x10^6 cells/ml	40-60	dog	0.0203	0.0031	10.1124/dmd.117.079152	Riccardi 2018	C1CC1C2=NC3=CC=CC=C3C(=C2C=CC(CC(CC(=O)O)O)O)C4=CC=C(C=C4)F	421.5	3.5	90.6	3	6
Pitavastatin	equilibrium dialysis		0.5	human	0.94		10.1080/00498254.2022.2132426	Gardner 2022	C1CC1C2=NC3=CC=CC=C3C(=C2C=CC(CC(CC(=O)O)O)O)C4=CC=C(C=C4)F	421.5	3.5	90.6	3	6
Pitavastatin	equilibrium dialysis	Homogenization method		human	0.0369		10.1208/s12248-020-00476-7	Riccardi 2020	C1CC1C2=NC3=CC=CC=C3C(=C2C=CC(CC(CC(=O)O)O)O)C4=CC=C(C=C4)F	421.5	3.5	90.6	3	6
Pitavastatin	equilibrium dialysis	2 μM; 40-60x10^6 cells/ml	40-60	human	0.01	0.0014	10.1124/dmd.117.079152	Riccardi 2018	C1CC1C2=NC3=CC=CC=C3C(=C2C=CC(CC(CC(=O)O)O)O)C4=CC=C(C=C4)F	421.5	3.5	90.6	3	6
Pitavastatin	equilibrium dialysis	Homogenization method	0.13	human	0.0072	0.0019	10.1016/j.xphs.2017.03.025	Riede 2017	C1CC1C2=NC3=CC=CC=C3C(=C2C=CC(CC(CC(=O)O)O)O)C4=CC=C(C=C4)F	421.5	3.5	90.6	3	6
Pitavastatin	equilibrium dialysis	2 μM; 40-60x10^6 cells/ml	40-60	monkey	0.0169	0.0018	10.1124/dmd.117.079152	Riccardi 2018	C1CC1C2=NC3=CC=CC=C3C(=C2C=CC(CC(CC(=O)O)O)O)C4=CC=C(C=C4)F	421.5	3.5	90.6	3	6
Pitavastatin	equilibrium dialysis	2 μM; 40-60x10^6 cells/ml	40-60	mouse	0.0317	0.0012	10.1124/dmd.117.079152	Riccardi 2018	C1CC1C2=NC3=CC=CC=C3C(=C2C=CC(CC(CC(=O)O)O)O)C4=CC=C(C=C4)F	421.5	3.5	90.6	3	6
Pitavastatin	equilibrium dialysis	2 μM; 40-60x10^6 cells/ml	40-60	rat	0.0192	0.0031	10.1124/dmd.117.079152	Riccardi 2018	C1CC1C2=NC3=CC=CC=C3C(=C2C=CC(CC(CC(=O)O)O)O)C4=CC=C(C=C4)F	421.5	3.5	90.6	3	6
Pitavastatin		Temperature method		human	0.0221	0.004	10.1016/j.xphs.2017.03.025	Riede 2017	C1CC1C2=NC3=CC=CC=C3C(=C2C=CC(CC(CC(=O)O)O)O)C4=CC=C(C=C4)F	421.5	3.5	90.6	3	6
Pravastatin	equilibrium dialysis		0.5	human	0.91		10.1080/00498254.2022.2132426	Gardner 2022	CCC(C)C(=O)OC1CC(C=C2C1C(C(C=C2)C)CCC(CC(CC(=O)O)O)O)O	424.5	1.6	124	4	7
Pravastatin	equilibrium dialysis	Homogenization method		human	0.289		10.1208/s12248-020-00476-7	Riccardi 2020	CCC(C)C(=O)OC1CC(C=C2C1C(C(C=C2)C)CCC(CC(CC(=O)O)O)O)O	424.5	1.6	124	4	7
Pravastatin	equilibrium dialysis	Homogenization method	0.13	human	0.013	0.0039	10.1016/j.xphs.2017.03.025	Riede 2017	CCC(C)C(=O)OC1CC(C=C2C1C(C(C=C2)C)CCC(CC(CC(=O)O)O)O)O	424.5	1.6	124	4	7
Pravastatin		Temperature method		human	0.1689	0.0066	10.1016/j.xphs.2017.03.025	Riede 2017	CCC(C)C(=O)OC1CC(C=C2C1C(C(C=C2)C)CCC(CC(CC(=O)O)O)O)O	424.5	1.6	124	4	7
Prazosin	equilibrium dialysis	2 μM; 40-60x10^6 cells/ml	40-60	dog	0.0697	0.0034	10.1124/dmd.117.079152	Riccardi 2018	COC1=C(C=C2C(=C1)C(=NC(=N2)N3CCN(CC3)C(=O)C4=CC=CO4)N)OC	383.4	2	107	1	8
Prazosin	equilibrium dialysis		0.5	human	0.79		10.1080/00498254.2022.2132426	Gardner 2022	COC1=C(C=C2C(=C1)C(=NC(=N2)N3CCN(CC3)C(=O)C4=CC=CO4)N)OC	383.4	2	107	1	8
Prazosin	equilibrium dialysis	2 μM; 40-60x10^6 cells/ml	40-60	human	0.0901	0.0134	10.1124/dmd.117.079152	Riccardi 2018	COC1=C(C=C2C(=C1)C(=NC(=N2)N3CCN(CC3)C(=O)C4=CC=CO4)N)OC	383.4	2	107	1	8
Prazosin	equilibrium dialysis	2 μM; 40-60x10^6 cells/ml	40-60	monkey	0.0626	0.005	10.1124/dmd.117.079152	Riccardi 2018	COC1=C(C=C2C(=C1)C(=NC(=N2)N3CCN(CC3)C(=O)C4=CC=CO4)N)OC	383.4	2	107	1	8
Prazosin	equilibrium dialysis	2 μM; 40-60x10^6 cells/ml	40-60	mouse	0.0534	0.0093	10.1124/dmd.117.079152	Riccardi 2018	COC1=C(C=C2C(=C1)C(=NC(=N2)N3CCN(CC3)C(=O)C4=CC=CO4)N)OC	383.4	2	107	1	8
Prazosin	equilibrium dialysis	2 μM; 40-60x10^6 cells/ml	40-60	rat	0.109	0.02	10.1124/dmd.117.079152	Riccardi 2018	COC1=C(C=C2C(=C1)C(=NC(=N2)N3CCN(CC3)C(=O)C4=CC=CO4)N)OC	383.4	2	107	1	8
Prednisolone	equilibrium dialysis		0.5	human	0.99		10.1080/00498254.2022.2132426	Gardner 2022	CC12CC(C3C(C1CCC2(C(=O)CO)O)CCC4=CC(=O)C=CC34C)O	360.4	1.6	94.8	3	5
Progesterone	dialysis / oil immersion	cell concentrations of 10^6 cells/ml	1	human	0.27		10.1124/dmd.108.020834	Kilford 2008	CC(=O)C1CCC2C1(CCC3C2CCC4=CC(=O)CCC34C)C	314.5	3.9	34.1	0	2
Progesterone	equilibrium dialysis		0.5	human	0.47		10.1080/00498254.2022.2132426	Gardner 2022	CC(=O)C1CCC2C1(CCC3C2CCC4=CC(=O)CCC34C)C	314.5	3.9	34.1	0	2
Progesterone	equilibrium dialysis			human	0.27		10.1007/s11095-022-03205-1	Tess 2022	CC(=O)C1CCC2C1(CCC3C2CCC4=CC(=O)CCC34C)C	314.5	3.9	34.1	0	2
Progesterone	ultracentrifugation	hepatocyte concentration was 0.5x10^6 cells/ml	0.5	human	0.43		10.1124/dmd.108.021279	Henshall 2008	CC(=O)C1CCC2C1(CCC3C2CCC4=CC(=O)CCC34C)C	314.5	3.9	34.1	0	2
Propafenone	equilibrium dialysis			human	0.658		10.1007/s11095-022-03205-1	Tess 2022	CCCNCC(COC1=CC=CC=C1C(=O)CCC2=CC=CC=C2)O	341.4	3.3	58.6	2	4
Propranolol	dialysis / oil immersion	cell concentrations of 10^6 cells/ml	1	human	0.56		10.1124/dmd.108.020834	Kilford 2008	CC(C)NCC(COC1=CC=CC2=CC=CC=C21)O	259.34	3	41.5	2	3
Propranolol	equilibrium dialysis	2 μM; 40-60x10^6 cells/ml	40-60	dog	0.0197	0.0022	10.1124/dmd.117.079152	Riccardi 2018	CC(C)NCC(COC1=CC=CC2=CC=CC=C21)O	259.34	3	41.5	2	3
Propranolol	equilibrium dialysis			human	0.891		10.1007/s11095-022-03205-1	Tess 2022	CC(C)NCC(COC1=CC=CC2=CC=CC=C21)O	259.34	3	41.5	2	3
Propranolol	equilibrium dialysis		0.5	human	0.65		10.1080/00498254.2022.2132426	Gardner 2022	CC(C)NCC(COC1=CC=CC2=CC=CC=C21)O	259.34	3	41.5	2	3
Propranolol	equilibrium dialysis			human	0.56		10.1007/s11095-022-03205-1	Tess 2022	CC(C)NCC(COC1=CC=CC2=CC=CC=C21)O	259.34	3	41.5	2	3
Propranolol	equilibrium dialysis	Homogenization method		human	0.0137		10.1208/s12248-020-00476-7	Riccardi 2020	CC(C)NCC(COC1=CC=CC2=CC=CC=C21)O	259.34	3	41.5	2	3
Propranolol	equilibrium dialysis	2 μM; 40-60x10^6 cells/ml	40-60	human	0.011	0.0012	10.1124/dmd.117.079152	Riccardi 2018	CC(C)NCC(COC1=CC=CC2=CC=CC=C21)O	259.34	3	41.5	2	3
Propranolol	equilibrium dialysis	2 μM; 40-60x10^6 cells/ml	40-60	monkey	0.0297	0.0074	10.1124/dmd.117.079152	Riccardi 2018	CC(C)NCC(COC1=CC=CC2=CC=CC=C21)O	259.34	3	41.5	2	3
Propranolol	equilibrium dialysis	2 μM; 40-60x10^6 cells/ml	40-60	mouse	0.0127	0.0013	10.1124/dmd.117.079152	Riccardi 2018	CC(C)NCC(COC1=CC=CC2=CC=CC=C21)O	259.34	3	41.5	2	3
Propranolol	equilibrium dialysis	1X10^6 cells/ml	1	rat	0.53	0.08	10.1124/dmd.104.002436	Austin 2004	CC(C)NCC(COC1=CC=CC2=CC=CC=C21)O	259.34	3	41.5	2	3
Propranolol	equilibrium dialysis	non-viable hepatocytes; 1x10^6 cells/ml	1	rat	0.5	0.01	10.1124/dmd.104.002436	Austin 2004	CC(C)NCC(COC1=CC=CC2=CC=CC=C21)O	259.34	3	41.5	2	3
Propranolol	equilibrium dialysis	2 μM; 40-60x10^6 cells/ml	40-60	rat	0.0226	0.0026	10.1124/dmd.117.079152	Riccardi 2018	CC(C)NCC(COC1=CC=CC2=CC=CC=C21)O	259.34	3	41.5	2	3
Propranolol	ultracentrifugation	0.5 μM; 0.5x10^6 cells/ml	0.5	dog	0.86		10.1124/dmd.118.085936	Barr 2019	CC(C)NCC(COC1=CC=CC2=CC=CC=C21)O	259.34	3	41.5	2	3
Propranolol	ultracentrifugation		0.5	dog	0.86		10.1124/dmd.118.085936	Barr 2019	CC(C)NCC(COC1=CC=CC2=CC=CC=C21)O	259.34	3	41.5	2	3
Propranolol	ultracentrifugation	0.5x10^6 cells/ml	0.5	human	0.82		10.1124/dmd.118.085936	Barr 2019	CC(C)NCC(COC1=CC=CC2=CC=CC=C21)O	259.34	3	41.5	2	3
Propranolol	ultracentrifugation		0.5	human	0.82		10.1124/dmd.118.085936	Barr 2019	CC(C)NCC(COC1=CC=CC2=CC=CC=C21)O	259.34	3	41.5	2	3
Propranolol	ultracentrifugation	0.5 μM; 0.5x10^6 cells/ml	0.5	monkey	0.94		10.1124/dmd.118.085936	Barr 2019	CC(C)NCC(COC1=CC=CC2=CC=CC=C21)O	259.34	3	41.5	2	3
Propranolol	ultracentrifugation		0.5	monkey	0.94		10.1124/dmd.118.085936	Barr 2019	CC(C)NCC(COC1=CC=CC2=CC=CC=C21)O	259.34	3	41.5	2	3
Propranolol	ultracentrifugation	0.5 μM; 0.5x10^6 cells/ml	0.5	mouse	0.71		10.1124/dmd.118.085936	Barr 2019	CC(C)NCC(COC1=CC=CC2=CC=CC=C21)O	259.34	3	41.5	2	3
Propranolol	ultracentrifugation		0.5	mouse	0.71		10.1124/dmd.118.085936	Barr 2019	CC(C)NCC(COC1=CC=CC2=CC=CC=C21)O	259.34	3	41.5	2	3
Propranolol	ultracentrifugation	0.5 μM; 0.5x10^6 cells/ml	0.5	rat	0.69		10.1124/dmd.118.085936	Barr 2019	CC(C)NCC(COC1=CC=CC2=CC=CC=C21)O	259.34	3	41.5	2	3
Propranolol	ultracentrifugation		0.5	rat	0.69		10.1124/dmd.118.085936	Barr 2019	CC(C)NCC(COC1=CC=CC2=CC=CC=C21)O	259.34	3	41.5	2	3
Propranolol			#N/A	human	0.85		10.1124/dmd.105.004259	Riley 2005	CC(C)NCC(COC1=CC=CC2=CC=CC=C21)O	259.34	3	41.5	2	3
Quinidine	dialysis / oil immersion	cell concentrations of 10^6 cells/ml	1	human	0.72		10.1124/dmd.108.020834	Kilford 2008	COC1=CC2=C(C=CN=C2C=C1)C(C3CC4CCN3CC4C=C)O	324.4	2.9	45.6	1	4
Quinidine	equilibrium dialysis		1	human	0.91	0.02	10.1124/dmd.113.054932	Englund 2014	COC1=CC2=C(C=CN=C2C=C1)C(C3CC4CCN3CC4C=C)O	324.4	2.9	45.6	1	4
Quinidine	equilibrium dialysis		0.5	human	0.82		10.1080/00498254.2022.2132426	Gardner 2022	COC1=CC2=C(C=CN=C2C=C1)C(C3CC4CCN3CC4C=C)O	324.4	2.9	45.6	1	4
Quinidine	equilibrium dialysis			human	0.72		10.1007/s11095-022-03205-1	Tess 2022	COC1=CC2=C(C=CN=C2C=C1)C(C3CC4CCN3CC4C=C)O	324.4	2.9	45.6	1	4
Quinidine	equilibrium dialysis			human	0.545		10.1007/s11095-022-03205-1	Tess 2022	COC1=CC2=C(C=CN=C2C=C1)C(C3CC4CCN3CC4C=C)O	324.4	2.9	45.6	1	4
Quinidine	ultracentrifugation	hepatocyte concentration was 0.5x10^6 cells/ml	0.5	human	0.72		10.1124/dmd.108.021279	Henshall 2008	COC1=CC2=C(C=CN=C2C=C1)C(C3CC4CCN3CC4C=C)O	324.4	2.9	45.6	1	4
Quinine	equilibrium dialysis			human	0.85		10.1007/s11095-022-03205-1	Tess 2022	COC1=CC2=C(C=CN=C2C=C1)C(C3CC4CCN3CC4C=C)O	324.4	2.9	45.6	1	4
Quinine	equilibrium dialysis			human	0.536		10.1007/s11095-022-03205-1	Tess 2022	COC1=CC2=C(C=CN=C2C=C1)C(C3CC4CCN3CC4C=C)O	324.4	2.9	45.6	1	4
Quinine	microfiltration	fu determined at 0.25x10^6 cells/ml	0.25	rat	0.85		10.1124/dmd.107.017095	Brown 2007	COC1=CC2=C(C=CN=C2C=C1)C(C3CC4CCN3CC4C=C)O	324.4	2.9	45.6	1	4
Quinotolast	ultracentrifugation	0.5x10^6 cells/ml	0.5	rat	0.937		10.1124/dmd.31.5.580	Naritomi 2003	C1=CC=C(C=C1)OC2=C3C=CC=CN3C(=O)C(=C2)C(=O)NC4=NNN=N4	348.32	1.5	113	2	6
Ranitidine	equilibrium dialysis		0.5	human	0.94		10.1080/00498254.2022.2132426	Gardner 2022	CNC(=C[N+](=O)[O-])NCCSCC1=CC=C(O1)CN(C)C	314.41	0.3	112	2	7
Ranitidine	equilibrium dialysis	at 1.0 × 10^6 cells/ml. at a final concentration of 1μM	1	rat	0.98		10.1124/dmd.117.077396	Jones 2017	CNC(=C[N+](=O)[O-])NCCSCC1=CC=C(O1)CN(C)C	314.41	0.3	112	2	7
Repaglinide	equilibrium dialysis		0.5	human	0.49		10.1080/00498254.2022.2132426	Gardner 2022	CCOC1=C(C=CC(=C1)CC(=O)NC(CC(C)C)C2=CC=CC=C2N3CCCCC3)C(=O)O	452.6	5.2	78.9	2	5
Repaglinide	equilibrium dialysis	Homogenization method		human	0.0125		10.1208/s12248-020-00476-7	Riccardi 2020	CCOC1=C(C=CC(=C1)CC(=O)NC(CC(C)C)C2=CC=CC=C2N3CCCCC3)C(=O)O	452.6	5.2	78.9	2	5
Reserpine	equilibrium dialysis		1	human	0.19	0.02	10.1124/dmd.113.054932	Englund 2014	COC1C(CC2CN3CCC4=C(C3CC2C1C(=O)OC)NC5=C4C=CC(=C5)OC)OC(=O)C6=CC(=C(C(=C6)OC)OC)OC	608.7	4	118	1	10
Ritonavir	equilibrium dialysis	2 μM; 40-60x10^6 cells/ml	40-60	dog	0.0056	0.0005	10.1124/dmd.117.079152	Riccardi 2018	CC(C)C1=NC(=CS1)CN(C)C(=O)NC(C(C)C)C(=O)NC(CC2=CC=CC=C2)CC(C(CC3=CC=CC=C3)NC(=O)OCC4=CN=CS4)O	720.9	6	202	4	9
Ritonavir	equilibrium dialysis	2 μM; 40-60x10^6 cells/ml	40-60	human	0.0047	0.0009	10.1124/dmd.117.079152	Riccardi 2018	CC(C)C1=NC(=CS1)CN(C)C(=O)NC(C(C)C)C(=O)NC(CC2=CC=CC=C2)CC(C(CC3=CC=CC=C3)NC(=O)OCC4=CN=CS4)O	720.9	6	202	4	9
[truncated: 115 more rows]

## Sheet: Microsomes
Compound	method	comments	mg/ml	species	fu mean	SD	fu range	REF	Author, year	smiles	MW	XlogP	TPS	HBD	HBA
[truncated: 2,646 more rows]

[truncated: 2 more sheets: Recombinant CYPs, Compounds]
